# Supplementary material for: Genetic diversity, population structure, and genome-wide association study for the flowering trait in a diverse panel of 428 moth bean (Vigna aconitifolia) accessions using genotyping by sequencing
Source: BMC Plant Biol. 2023 Apr 29;23:228. doi: 10.1186/s12870-023-04215-w (PMC10148550; doi:10.1186/s12870-023-04215-w)
Supplement: Supplementary file 4 — Additional file 4: Supplementary Table S2. Distribution of accessions according to population structure and phylogenetic relationship analyses. [file 12870_2023_4215_MOESM4_ESM.xlsx]

## Sheet: Sheet1
		Supplementary Table S2: Distribution of accessions according to population structure and phylogenetic relationship analyses.
		Location	Number pf accessions
			Population structure			Phylogenetic dendrogram
			Pure accessions in subpopulation 1	Pure accessions in Subpopulation II	Admixture	Cluster 1	Cluster II
		Gujarat	25	11	20	32	24
		Haryana	3	8	3	7	7
		Himachal Pradesh	0	4	0	0	4
		Madhya Pradesh	3	0	1	3	1
		Maharashtra	2	2	1	3	2
		Rajasthan	13	104	43	34	126
		USA	0	1	1	1	1
		Tamil Nadu	0	1	0	0	1
		THAILAND	0	2	0	0	2
		*Not available	16	93	34	35	109
		#Others	1	28	8	5	31
		Total	63	254	111	120	308
		*Complete passport details are not available in Indian national gene bank
		#Indian national gene bank accession number not assigned
