# Supplementary material for: Genetic diversity, population structure, and genome-wide association study for the flowering trait in a diverse panel of 428 moth bean (Vigna aconitifolia) accessions using genotyping by sequencing
Source: BMC Plant Biol. 2023 Apr 29;23:228. doi: 10.1186/s12870-023-04215-w (PMC10148550; doi:10.1186/s12870-023-04215-w)
Supplement: Supplementary file 5 — Additional file 5: Supplementary Table S3. Blast analyses for flanking sequence of all SNPs with other Vigna species such as V. angularis, V. mungo, V. radiata, V. umbellate, and V. unguiculata, representing their genomic association. [file 12870_2023_4215_MOESM5_ESM.xlsx]

## Sheet: Vigna_angularis
Supplementary Table S3: Blast analyses for flanking sequence of all SNPs with other Vigna species such as V. angularis, V. mungo, V. radiata, V. umbellate, and V. unguiculata, representing their genomic association.
query_id	subject_id	%_identity	aln_length	n_of_mismatches	gap_openings	q_start	q_end	s_start	s_end	e_value	bit_score
SNP1	chr9	93.548	62	2	1	7	68	9413954	9413895	9.03e-18	91.6
SNP9	chr11	95.604	91	4	0	1	91	8740046	8740136	1.9e-34	147
SNP13	chr4	88.462	78	6	3	25	101	13370650	13370725	9.03e-18	91.6
SNP14	chr4	89.286	84	6	3	19	101	13370650	13370731	4.17e-21	102
SNP15	chr11	94	50	0	2	48	97	13547764	13547810	3.27e-12	73.1
SNP16	chr7	88.406	69	5	3	11	78	10579159	10579225	1.95e-14	80.5
SNP21	chr4	88.542	96	10	1	6	101	20722259	20722353	5.36e-25	115
SNP39	chr7	96	100	4	0	2	101	29878698	29878599	1.89e-39	163
SNP40	chr7	99.01	101	1	0	1	101	29878659	29878559	5.21e-45	182
SNP41	chr7	96.04	101	4	0	1	101	29878537	29878437	5.25e-40	165
SNP42	chr7	95.062	81	4	0	1	81	29878498	29878418	5.25e-29	128
SNP44	chr1	93.617	94	6	0	1	94	9095672	9095765	8.84e-33	141
SNP45	chr1	90.526	95	9	0	6	100	9095859	9095953	2.44e-28	126
SNP46	chr1	89.286	56	6	0	1	56	9095898	9095953	4.95e-12	71.3
SNP53	chr8	99.01	101	1	0	1	101	16807313	16807213	5.21e-45	182
SNP54	chr8	97.03	101	3	0	1	101	16807211	16807111	1.13e-41	171
SNP55	chr8	98.02	101	2	0	1	101	16807184	16807084	2.42e-43	176
SNP56	chr8	98.02	101	2	0	1	101	16807167	16807067	2.42e-43	176
SNP59	chr10	91.398	93	1	4	1	93	23480054	23480139	1.15e-26	121
SNP62	chr8	85.87	92	13	0	1	92	15822204	15822113	4.76e-20	99
SNP63	chr1	93.069	101	7	0	1	101	25850018	25850118	5.28e-35	148
SNP64	chr1	93.939	99	6	0	3	101	25850021	25850119	1.47e-35	150
SNP72	chr3	100	31	0	0	51	81	6649749	6649779	9.16e-08	58.4
SNP86	chr5	89.216	102	3	4	1	101	24384421	24384515	1.15e-26	121
SNP87	chr5	89.216	102	3	4	1	101	24384421	24384515	1.15e-26	121
SNP88	chr5	89.216	102	3	4	1	101	24384421	24384515	1.15e-26	121
SNP89	chr5	89.216	102	3	4	1	101	24384421	24384515	1.15e-26	121
SNP90	chr5	90.385	104	2	7	1	101	24384466	24384564	1.91e-29	130
SNP104	chr5	95.876	97	3	1	6	101	38738888	38738792	3.16e-37	156
SNP105	chr5	96.078	102	3	1	1	101	38738887	38738786	5.25e-40	165
SNP106	chr5	96.078	102	3	1	1	101	38738864	38738763	5.25e-40	165
SNP107	chr5	98.02	101	2	0	1	101	38738827	38738727	2.42e-43	176
SNP108	chr5	97.03	101	3	0	1	101	38738810	38738710	1.13e-41	171
SNP109	chr5	95.604	91	3	1	1	91	38738791	38738702	5.94e-34	145
SNP110	chr5	96.104	77	2	1	1	77	38738777	38738702	6.09e-28	124
SNP111	chr5	95.455	66	2	1	1	66	38738766	38738702	6.41e-22	104
SNP112	chr5	94.737	57	2	1	1	57	38738757	38738702	5.07e-17	87.9
SNP113	chr11	94.521	73	4	0	22	94	16486444	16486516	1.85e-24	113
SNP114	chr1	87.629	97	10	2	6	101	57891991	57892086	6.93e-24	111
SNP115	chr1	88	100	10	2	3	101	57892005	57892103	1.49e-25	117
SNP116	chr9	95.05	101	5	0	1	101	15962711	15962611	2.44e-38	159
SNP117	chr9	91.089	101	9	0	1	101	15962688	15962588	1.14e-31	137
SNP118	chr9	91.089	101	9	0	1	101	15962687	15962587	1.14e-31	137
SNP119	chr9	90.816	98	9	0	1	98	15962679	15962582	5.32e-30	132
SNP125	chr4	83.721	86	14	0	16	101	14329744	14329829	5.43e-15	82.4
SNP128	chr3	98.02	101	2	0	1	101	11752833	11752733	2.42e-43	176
SNP129	chr3	97.03	101	3	0	1	101	11752777	11752677	1.13e-41	171
SNP130	chr3	97.03	101	3	0	1	101	11752770	11752670	1.13e-41	171
SNP131	chr3	96.97	99	3	0	1	99	11752710	11752612	1.46e-40	167
SNP132	chr3	95.604	91	3	1	1	91	11752691	11752602	5.94e-34	145
SNP135	chr11	91.011	89	8	0	1	89	17935267	17935355	1.15e-26	121
SNP136	chr10	92.708	96	6	1	3	98	10193496	10193590	1.14e-31	137
SNP141	chr9	98.98	98	1	0	1	98	32118583	32118680	2.33e-43	176
SNP142	chr9	98.901	91	1	0	1	91	32118590	32118680	1.64e-39	163
SNP143	chr9	99.01	101	1	0	1	101	2915968	2915868	5.21e-45	182
SNP144	chr9	99.02	102	0	1	1	101	2915860	2915759	5.21e-45	182
SNP145	chr9	100	76	0	0	1	76	2915783	2915708	5.93e-33	141
SNP146	chr9	97.03	101	3	0	1	101	7167589	7167689	1.13e-41	171
SNP147	chr9	96.774	93	3	0	1	93	7167609	7167701	2.82e-37	156
SNP151	chr1	94.059	101	6	0	1	101	23629796	23629896	1.14e-36	154
SNP152	chr1	94.059	101	6	0	1	101	23629797	23629897	1.14e-36	154
SNP153	chr2	90	100	6	1	1	100	51028459	51028554	2.48e-28	126
SNP160	chr10	93.939	99	6	0	3	101	12394425	12394523	1.47e-35	150
SNP161	chr10	94.059	101	6	0	1	101	12394437	12394537	1.14e-36	154
SNP162	chr10	95.652	69	3	0	3	71	11928495	11928563	4.29e-24	111
SNP163	chr7	94.949	99	5	0	1	99	32896808	32896710	3.16e-37	156
SNP164	chr7	94.059	101	6	0	1	101	3644933	3644833	1.14e-36	154
SNP165	chr3	95.05	101	5	0	1	101	32451675	32451575	2.44e-38	159
SNP166	chr3	95	100	5	0	2	101	32451650	32451551	8.78e-38	158
SNP167	chr9	95.05	101	5	0	1	101	13135106	13135006	2.44e-38	159
SNP168	chr9	95.05	101	5	0	1	101	13135104	13135004	2.44e-38	159
SNP169	chr7	96	100	4	0	1	100	32896708	32896609	1.89e-39	163
SNP170	chr7	95.05	101	5	0	1	101	32896706	32896606	2.44e-38	159
SNP171	chr7	95.05	101	5	0	1	101	32896705	32896605	2.44e-38	159
SNP172	chr7	96.04	101	4	0	1	101	32896687	32896587	5.25e-40	165
SNP173	chr10	95.05	101	5	0	1	101	9970731	9970631	2.44e-38	159
SNP174	chr1	95.05	101	5	0	1	101	42011449	42011349	2.44e-38	159
SNP175	chr1	95.833	96	4	0	1	96	42011443	42011348	3.16e-37	156
SNP176	chr1	94.845	97	5	0	2	98	42011430	42011334	3.92e-36	152
SNP177	chr1	95.604	91	4	0	1	91	42011424	42011334	1.65e-34	147
SNP178	chr1	95	80	4	0	1	80	42011413	42011334	1.79e-28	126
SNP183	chr1	88	50	5	1	15	64	51942640	51942592	9.16e-08	58.4
SNP184	chr1	87.755	49	5	1	1	49	51942639	51942592	3.29e-07	56.5
SNP186	chr1	93.069	101	7	0	1	101	3250191	3250291	5.28e-35	148
SNP187	chr5	95.05	101	4	1	1	101	31423194	31423293	8.78e-38	158
SNP188	chr5	95.96	99	3	1	1	99	31423206	31423303	2.44e-38	159
SNP189	chr5	94.059	101	5	1	1	101	31423231	31423330	4.08e-36	152
SNP191	chr3	94.444	72	4	0	2	73	23125871	23125942	4.47e-24	111
SNP200	chr5	97.03	101	3	0	1	101	40572009	40572109	1.13e-41	171
SNP202	chr3	97.03	101	3	0	1	101	41803515	41803415	1.13e-41	171
SNP203	chr3	97.03	101	3	0	1	101	41803514	41803414	1.13e-41	171
SNP204	chr3	98.507	67	1	0	2	68	41803402	41803336	2.4e-26	119
SNP205	chr9	96.809	94	3	0	3	96	22293581	22293674	8.2e-38	158
SNP206	chr1	99.01	101	1	0	1	101	51467457	51467357	5.21e-45	182
SNP207	chr1	99.01	101	1	0	1	101	51467457	51467357	5.21e-45	182
SNP208	chr1	99.01	101	1	0	1	101	51467439	51467339	5.21e-45	182
SNP209	chr1	97.03	101	2	1	1	101	51467402	51467303	4.06e-41	169
SNP210	chr1	95.05	101	4	1	1	101	51467288	51467189	8.78e-38	158
SNP211	chr1	94.382	89	4	1	1	89	51467261	51467174	3.46e-31	135
SNP212	chr3	93.069	101	7	0	1	101	35579093	35578993	5.28e-35	148
SNP213	chr3	93.069	101	7	0	1	101	35579093	35578993	5.28e-35	148
SNP217	chr6	91.463	82	6	1	10	91	3832058	3832138	6.93e-24	111
SNP218	chr6	91.463	82	6	1	10	91	3832058	3832138	6.93e-24	111
SNP219	chr2	92.188	64	3	2	1	62	28566616	28566553	1.67e-17	89.8
SNP221	chr3	85.714	98	10	4	3	99	22338095	22338189	1.5e-20	100
SNP225	chr6	96.04	101	4	0	1	101	3934944	3934844	5.25e-40	165
SNP240	chr11	91.919	99	8	0	1	99	8390068	8389970	3.18e-32	139
SNP241	chr5	92.683	82	3	1	3	81	12176569	12176650	5.36e-25	115
SNP243	chr11	97.03	101	3	0	1	101	17427401	17427301	1.13e-41	171
SNP244	chr11	98.02	101	2	0	1	101	17427331	17427231	2.42e-43	176
SNP245	chr11	97.03	101	3	0	1	101	17427310	17427210	1.13e-41	171
SNP246	chr11	97.03	101	3	0	1	101	17427286	17427186	1.13e-41	171
SNP248	chr2	98.02	101	2	0	1	101	46498990	46498890	2.42e-43	176
SNP249	chr2	97.872	94	0	1	2	93	46498872	46498779	6.25e-39	161
SNP250	chr2	96.04	101	4	0	1	101	18722533	18722433	5.25e-40	165
SNP251	chr2	100	65	0	0	1	65	19241789	19241725	6.21e-27	121
SNP254	chr5	93.069	101	7	0	1	101	32647075	32646975	5.28e-35	148
SNP255	chr5	98.864	88	1	0	4	91	32646990	32646903	8.78e-38	158
SNP260	chr10	98	100	2	0	2	101	16760833	16760932	8.72e-43	174
SNP261	chr10	97.03	101	3	0	1	101	17942683	17942783	1.13e-41	171
SNP262	chr11	89.109	101	11	0	1	101	15814873	15814773	2.48e-28	126
SNP264	chr11	88.462	78	8	1	9	86	15814830	15814754	2.05e-18	93.5
SNP265	chr11	91.667	60	4	1	1	60	15814812	15814754	2.65e-15	82.4
SNP266	chr11	92.593	54	3	1	3	56	15814806	15814754	1.1e-13	76.8
SNP267	chr11	92.453	53	3	1	1	53	15814805	15814754	3.59e-13	75
SNP268	chr3	89	100	9	2	3	101	38195098	38195196	3.2e-27	122
SNP269	chr3	89	100	9	2	1	99	38195133	38195231	3.2e-27	122
SNP270	chr1	87.719	57	7	0	18	74	48994422	48994478	1.08e-10	67.6
SNP271	chr2	96.923	65	2	0	1	65	44987315	44987379	1.34e-23	110
SNP275	chr10	88.889	81	9	0	1	81	22830825	22830905	1.5e-20	100
SNP276	chr8	98.02	101	2	0	1	101	30556364	30556464	2.42e-43	176
SNP277	chr4	96	100	2	1	2	101	1788432	1788529	6.79e-39	161
SNP278	chr4	98.75	80	1	0	22	101	1788571	1788650	2.46e-33	143
SNP279	chr4	97.143	70	2	0	1	70	1788644	1788713	2.62e-26	119
SNP280	chr1	98.02	101	2	0	1	101	51901436	51901536	2.42e-43	176
SNP281	chr1	99.01	101	1	0	1	101	51868179	51868279	5.21e-45	182
SNP282	chr1	99.01	101	1	0	1	101	51868194	51868294	5.21e-45	182
SNP283	chr1	98.02	101	2	0	1	101	51868269	51868369	2.42e-43	176
SNP284	chr1	97.03	101	3	0	1	101	51868284	51868384	1.13e-41	171
SNP285	chr1	96.97	99	3	0	1	99	51868296	51868394	1.46e-40	167
SNP286	chr1	97.368	76	2	0	3	78	51868334	51868409	1.33e-29	130
SNP287	chr1	96.875	64	2	0	1	64	51868346	51868409	4.72e-23	108
SNP300	chr11	97.03	101	3	0	1	101	21063958	21063858	1.13e-41	171
SNP301	chr11	97.03	101	3	0	1	101	21063847	21063747	1.13e-41	171
SNP315	chr11	96.04	101	4	0	1	101	11077928	11077828	5.25e-40	165
SNP320	chr4	98.02	101	2	0	1	101	41268481	41268581	2.42e-43	176
SNP323	chr11	85.714	98	13	1	4	100	18453178	18453275	4.17e-21	102
SNP324	chr11	82.653	98	11	3	1	98	18453247	18453338	5.43e-15	82.4
SNP325	chr3	93.396	106	2	1	1	101	39505612	39505717	4.08e-36	152
SNP337	chr1	95.05	101	5	0	1	101	17161021	17161121	2.44e-38	159
SNP338	chr2	98.387	62	1	0	1	62	5606816	5606877	2.49e-23	110
SNP339	chr2	95.745	94	4	0	6	99	5606878	5606971	4.08e-36	152
SNP340	chr2	96.429	84	3	0	1	84	5606944	5607027	2.47e-32	139
SNP341	chr2	96.386	83	3	0	1	83	5606945	5607027	8.73e-32	137
SNP342	chr11	95.833	96	3	1	1	96	9582560	9582654	1.14e-36	154
SNP345	chr1	91.837	49	3	1	48	95	47305675	47305723	1.52e-10	67.6
SNP349	chr3	83.505	97	7	2	1	97	31250075	31249988	5.43e-15	82.4
SNP350	chr3	83.333	96	7	2	1	96	31250074	31249988	1.95e-14	80.5
SNP353	chr11	87.778	90	11	0	1	90	17340398	17340309	3.23e-22	106
SNP354	chr11	93.443	61	4	0	36	96	20328604	20328664	8.44e-18	91.6
SNP355	chr11	93.443	61	4	0	18	78	20328604	20328664	6.3e-18	91.6
SNP357	chr5	92.045	88	7	0	14	101	19981777	19981864	8.9e-28	124
SNP361	chr5	90.099	101	10	0	1	101	13310223	13310323	5.32e-30	132
SNP362	chr5	90.099	101	10	0	1	101	13310225	13310325	5.32e-30	132
SNP363	chr9	94.059	101	6	0	1	101	23211357	23211257	1.14e-36	154
SNP364	chr1	97.183	71	2	0	1	71	38534668	38534598	7.12e-27	121
SNP366	chr4	100	57	0	0	24	80	31781464	31781520	3.23e-22	106
SNP373	chr5	84.615	78	9	3	1	78	9371971	9371897	9.09e-13	75
SNP377	chr5	95.05	101	5	0	1	101	28033832	28033732	2.44e-38	159
SNP378	chr5	96.04	101	4	0	1	101	28033823	28033723	5.25e-40	165
SNP379	chr5	97.03	101	3	0	1	101	28033810	28033710	1.13e-41	171
SNP380	chr5	97.03	101	3	0	1	101	28033805	28033705	1.13e-41	171
SNP381	chr5	97.03	101	3	0	1	101	28033781	28033681	1.13e-41	171
SNP382	chr5	97.959	98	2	0	1	98	28033769	28033672	1.13e-41	171
SNP383	chr5	97.872	94	2	0	1	94	28033765	28033672	1.89e-39	163
SNP386	chr1	98.551	69	1	0	1	69	23327770	23327702	1.9e-27	122
SNP388	chr9	96.667	90	3	0	12	101	6412230	6412319	1.47e-35	150
SNP389	chr4	95.833	96	4	0	1	96	17013154	17013249	2.95e-37	156
SNP397	chr7	97.872	94	2	0	8	101	20528447	20528540	1.89e-39	163
SNP398	chr7	96.04	101	4	0	1	101	20528528	20528628	5.25e-40	165
SNP399	chr5	90.909	55	5	0	35	89	33882787	33882733	9.09e-13	75
SNP408	chr8	96.939	98	3	0	1	98	11214965	11215062	5.25e-40	165
SNP409	chr8	93.069	101	7	0	1	101	11215058	11215158	5.28e-35	148
SNP410	chr8	93.069	101	7	0	1	101	11215081	11215181	5.28e-35	148
SNP421	chr11	94.118	102	4	2	1	101	12417322	12417422	1.14e-36	154
SNP422	chr5	94.737	95	5	0	1	95	26165427	26165333	5.28e-35	148
SNP424	chr3	90.278	72	7	0	19	90	10536196	10536267	6.98e-19	95.3
SNP425	chr3	90	70	7	0	1	70	10536198	10536267	9.03e-18	91.6
SNP426	chr5	89.623	106	6	2	1	101	39283717	39283822	1.91e-29	130
SNP427	chr5	97.778	90	2	0	1	90	39283830	39283919	3.16e-37	156
SNP429	chr8	92.157	102	7	1	1	101	17166164	17166063	2.46e-33	143
SNP430	chr8	98	100	2	0	1	100	26515055	26514956	8.72e-43	174
SNP432	chr2	88.119	101	12	0	1	101	50501646	50501546	1.15e-26	121
SNP438	chr8	98.02	101	2	0	1	101	22769330	22769430	2.42e-43	176
SNP439	chr8	97.03	101	3	0	1	101	22769365	22769465	1.13e-41	171
SNP447	chr8	90.816	98	8	1	1	98	24235316	24235412	1.91e-29	130
SNP448	chr8	90.099	101	9	1	1	101	24235320	24235419	1.91e-29	130
SNP449	chr8	90.099	101	9	1	1	101	24235371	24235470	1.91e-29	130
SNP450	chr7	93.069	101	7	0	1	101	6989051	6988951	5.28e-35	148
SNP451	chr7	94.059	101	6	0	1	101	3645176	3645276	1.14e-36	154
SNP453	chr9	97.938	97	2	0	3	99	30927370	30927274	4.06e-41	169
SNP454	chr1	98.02	101	2	0	1	101	39053119	39053019	2.42e-43	176
SNP464	chr4	99	100	1	0	1	100	28580228	28580327	1.87e-44	180
SNP465	chr9	99.01	101	1	0	1	101	29388343	29388443	5.21e-45	182
SNP466	chr4	99.01	101	1	0	1	101	28580347	28580447	5.21e-45	182
SNP467	chr4	99	100	1	0	1	100	28580359	28580458	1.87e-44	180
SNP468	chr4	97.59	83	2	0	1	83	28580411	28580493	1.88e-33	143
SNP469	chr9	100	101	0	0	1	101	21432127	21432027	1.12e-46	187
SNP470	chr1	98.02	101	2	0	1	101	31930455	31930355	2.42e-43	176
SNP471	chr9	95.775	71	3	0	1	71	10774052	10774122	3.31e-25	115
SNP472	chr9	95.312	64	3	0	1	64	10774059	10774122	2.2e-21	102
SNP473	chr1	96.552	58	2	0	1	58	53817244	53817187	8.68e-20	97.1
SNP474	chr2	100	101	0	0	1	101	25043379	25043479	1.12e-46	187
SNP475	chr2	98.551	69	1	0	1	69	25043459	25043527	3.2e-27	122
SNP476	chr2	86.869	99	5	1	1	99	25043491	25043581	1.16e-21	104
SNP477	chr2	86.139	101	6	1	1	101	25043493	25043585	4.17e-21	102
SNP478	chr2	86.139	101	6	1	1	101	25043495	25043587	4.17e-21	102
SNP479	chr2	86.139	101	6	1	1	101	25043498	25043590	4.17e-21	102
SNP480	chr2	86.139	101	6	1	1	101	25043499	25043591	4.17e-21	102
SNP481	chr4	94.643	56	3	0	29	84	25437880	25437935	1.17e-16	87.9
SNP482	chr10	88.889	99	11	0	1	99	23620314	23620216	3.12e-27	122
SNP483	chr10	94.03	67	4	0	5	71	23620282	23620216	2.58e-21	102
SNP488	chr8	91.837	98	5	1	7	101	5901006	5901103	1.48e-30	134
SNP489	chr8	93.204	103	4	1	2	101	5901010	5901112	5.28e-35	148
SNP490	chr8	93.269	104	4	1	1	101	5901010	5901113	1.47e-35	150
SNP491	chr8	93.269	104	4	1	1	101	5901023	5901126	1.47e-35	150
SNP492	chr8	93.269	104	4	1	1	101	5901039	5901142	1.47e-35	150
SNP493	chr8	93.269	104	4	1	1	101	5901041	5901144	1.47e-35	150
SNP494	chr10	97.619	84	2	0	1	84	19568703	19568620	5.58e-34	145
SNP495	chr10	97.436	78	2	0	1	78	19568697	19568620	1.09e-30	134
SNP496	chr7	96.552	58	2	0	1	58	5272957	5273014	9.19e-20	97.1
SNP498	chr8	90.11	91	9	0	7	97	12804206	12804116	4.14e-26	119
SNP499	chr3	90.625	96	9	0	1	96	26568142	26568237	6.88e-29	128
SNP507	chr9	97.03	101	3	0	1	101	29000114	29000214	1.13e-41	171
SNP508	chr9	97.059	68	2	0	1	68	29000326	29000393	3.1e-25	115
SNP520	chr9	90.099	101	10	0	1	101	10302144	10302244	5.32e-30	132
SNP521	chr9	97.059	102	2	1	1	101	10302241	10302342	1.13e-41	171
SNP527	chr6	98.148	54	1	0	1	54	29460472	29460419	2.76e-19	95.3
SNP528	chr9	92.708	96	7	0	2	97	30785574	30785479	3.18e-32	139
SNP534	chr5	84.507	71	10	1	30	100	4256448	4256379	4.23e-11	69.4
SNP535	chr5	87.805	82	9	1	2	83	24585953	24586033	5.33e-19	95.3
SNP536	chr6	89.796	98	9	1	1	98	4580906	4581002	8.9e-28	124
SNP538	chr7	91.111	90	7	1	12	101	34268554	34268466	1.15e-26	121
SNP539	chr7	91.111	90	7	1	12	101	34268554	34268466	1.15e-26	121
SNP572	chr11	86.598	97	12	1	4	100	14453733	14453638	3.23e-22	106
SNP573	chr11	86.598	97	12	1	4	100	14453733	14453638	3.23e-22	106
SNP579	chr9	97.03	101	3	0	1	101	4254025	4254125	1.13e-41	171
SNP580	chr9	97.03	101	3	0	1	101	4254025	4254125	1.13e-41	171
SNP581	chr5	100	101	0	0	1	101	12777901	12778001	1.12e-46	187
SNP582	chr7	80.412	97	15	4	6	101	33481547	33481454	1.18e-11	71.3
SNP584	chr11	93.069	101	7	0	1	101	5607728	5607628	5.28e-35	148
SNP586	chr2	92.308	52	4	0	1	52	23789330	23789279	9.09e-13	75
SNP587	chr2	91.489	47	4	0	1	47	23789325	23789279	5.47e-10	65.8
SNP590	chr4	91.919	99	8	0	1	99	25312475	25312573	3.1e-32	139
SNP591	chr4	91.111	90	8	0	1	90	25312484	25312573	2.74e-27	122
SNP592	chr4	90.588	85	8	0	1	85	25312489	25312573	1.52e-24	113
SNP593	chr4	90.361	83	8	0	1	83	25312491	25312573	1.9e-23	110
SNP594	chr4	91.429	70	6	0	1	70	25312504	25312573	1.17e-19	97.1
SNP595	chr3	100	36	0	0	66	101	385789	385754	1.52e-10	67.6
SNP596	chr3	98.438	64	1	0	1	64	385701	385638	1.01e-24	113
SNP597	chr9	85.149	101	15	0	1	101	20773953	20774053	1.16e-21	104
SNP601	chr6	89.796	98	10	0	2	99	11253862	11253765	2.48e-28	126
SNP602	chr6	93.75	96	6	0	6	101	11253842	11253747	6.83e-34	145
SNP605	chr9	90.816	98	9	0	4	101	23058102	23058005	5.32e-30	132
SNP608	chr6	87.129	101	13	0	1	101	8566320	8566420	5.36e-25	115
SNP612	chr9	98.99	99	1	0	3	101	7737980	7737882	6.74e-44	178
SNP613	chr4	91.566	83	7	0	15	97	8599217	8599135	5.36e-25	115
SNP615	chr9	90.099	101	10	0	1	101	13768014	13768114	5.32e-30	132
SNP616	chr9	98.361	61	1	0	1	61	13768110	13768170	6.14e-23	108
SNP620	chr5	93.671	79	5	0	23	101	14704941	14704863	4.14e-26	119
SNP621	chr6	91.837	98	8	0	1	98	14285894	14285991	1.14e-31	137
SNP622	chr4	97.03	101	3	0	1	101	40600431	40600331	1.13e-41	171
SNP623	chr4	95.652	69	3	0	1	69	40600232	40600164	4.1e-24	111
SNP624	chr6	95.89	73	2	1	29	101	36876442	36876371	1.49e-25	117
SNP627	chr3	92.308	52	4	0	35	86	32440204	32440153	9.09e-13	75
SNP628	chr3	92.308	52	4	0	27	78	32440204	32440153	9.09e-13	75
SNP629	chr5	94.872	39	2	0	52	90	26225853	26225815	7.08e-09	62.1
SNP630	chr11	93.651	63	4	0	19	81	16779714	16779652	5.14e-19	95.3
SNP631	chr11	93.651	63	4	0	15	77	16779714	16779652	4.78e-19	95.3
SNP632	chr11	93.651	63	4	0	14	76	16779714	16779652	4.68e-19	95.3
SNP634	chr11	88.119	101	8	1	1	101	608191	608287	6.88e-29	128
SNP635	chr11	96.429	84	3	0	18	101	608226	608309	3.18e-32	139
SNP636	chr11	98.02	101	2	0	1	101	608237	608337	2.42e-43	176
SNP637	chr11	98.02	101	2	0	1	101	608245	608345	2.42e-43	176
SNP638	chr11	98.02	101	2	0	1	101	608250	608350	2.42e-43	176
SNP659	chr8	96.774	93	3	0	1	93	13412210	13412302	2.82e-37	156
SNP670	chr9	97.436	39	1	0	46	84	30830270	30830232	1.52e-10	67.6
SNP673	chr8	86.139	101	14	0	1	101	22736531	22736631	2.49e-23	110
SNP682	chr10	95.05	101	5	0	1	101	27153262	27153162	2.44e-38	159
SNP691	chr1	91.954	87	5	1	17	101	23514160	23514074	1.15e-26	121
SNP692	chr8	89.109	101	6	4	1	98	13736170	13736268	1.15e-26	121
SNP693	chr8	92.157	102	6	1	1	100	13736218	13736319	2.46e-33	143
SNP694	chr8	89.691	97	7	2	1	94	13736284	13736380	1.05e-26	121
SNP695	chr8	89.157	83	6	2	1	80	13736298	13736380	1.09e-20	100
SNP696	chr8	89.189	74	5	2	2	72	13736307	13736380	2.05e-17	89.8
SNP697	chr8	94.34	53	3	0	8	60	13736328	13736380	2.57e-15	82.4
SNP699	chr2	96.04	101	4	0	1	101	28273245	28273345	5.25e-40	165
SNP701	chr9	100	90	0	0	12	101	4665238	4665327	1.46e-40	167
SNP712	chr1	96.842	95	3	0	1	95	65026610	65026516	2.25e-38	159
SNP713	chr11	91.954	87	7	0	14	100	4144406	4144492	3.2e-27	122
SNP714	chr2	90.217	92	9	0	10	101	42959475	42959384	1.15e-26	121
SNP715	chr2	90.909	99	9	0	1	99	42959441	42959343	1.48e-30	134
SNP717	chr1	98.02	101	2	0	1	101	58572346	58572246	2.42e-43	176
SNP719	chr6	89.423	104	7	4	1	101	15698730	15698832	6.88e-29	128
SNP720	chr11	90.722	97	7	2	5	100	14946520	14946425	6.88e-29	128
SNP721	chr6	91.579	95	6	2	4	97	15698774	15698867	1.91e-29	130
SNP722	chr8	91	100	8	1	2	101	16752094	16751996	1.48e-30	134
SNP723	chr8	91.089	101	8	1	1	101	16752085	16751986	4.11e-31	135
SNP724	chr8	90.909	99	8	1	1	99	16752081	16751984	5.32e-30	132
SNP737	chr4	88.333	60	7	0	30	89	29264262	29264203	3.27e-12	73.1
SNP738	chr4	88.333	60	7	0	2	61	29264262	29264203	3.27e-12	73.1
SNP741	chr6	99.01	101	1	0	1	101	31843275	31843375	5.21e-45	182
SNP742	chr6	100	65	0	0	1	65	31843431	31843495	6.21e-27	121
SNP743	chr6	100	58	0	0	1	58	31843438	31843495	4.01e-23	108
SNP749	chr7	92.079	101	8	0	1	101	6525216	6525116	2.46e-33	143
SNP750	chr7	97.5	80	2	0	22	101	16625057	16624978	1.14e-31	137
SNP751	chr7	97.03	101	3	0	1	101	16625040	16624940	1.13e-41	171
SNP752	chr7	98.99	99	1	0	1	99	16625001	16624903	6.56e-44	178
SNP753	chr7	98.958	96	1	0	1	96	16624998	16624903	2.93e-42	172
SNP754	chr7	98.851	87	1	0	1	87	16624989	16624903	2.58e-37	156
SNP755	chr1	94.898	98	5	0	2	99	41835791	41835694	1.14e-36	154
SNP756	chr2	94	100	6	0	2	101	13496745	13496646	4.08e-36	152
SNP757	chr8	90.099	101	9	1	1	101	24235468	24235369	1.91e-29	130
SNP758	chr8	90.099	101	9	1	1	101	24235417	24235318	1.91e-29	130
SNP759	chr8	91.954	87	7	0	5	91	24235401	24235315	2.78e-27	122
SNP760	chr6	96.04	101	4	0	1	101	24876665	24876765	5.25e-40	165
SNP762	chr7	91.089	101	9	0	1	101	23286169	23286069	1.14e-31	137
SNP763	chr7	94.059	101	6	0	1	101	23286128	23286028	1.14e-36	154
SNP764	chr7	95.789	95	4	0	7	101	23286093	23285999	1.14e-36	154
SNP765	chr11	98.02	101	2	0	1	101	15354676	15354576	2.42e-43	176
SNP766	chr1	98.462	65	1	0	1	65	50410832	50410896	2.89e-25	115
SNP767	chr1	98.413	63	1	0	1	63	30762606	30762668	3.56e-24	111
SNP768	chr9	96.04	101	4	0	1	101	12211	12111	5.25e-40	165
SNP779	chr5	89.796	49	5	0	33	81	17707409	17707361	1.97e-09	63.9
SNP780	chr8	94.595	74	4	0	1	74	22656328	22656401	5.36e-25	115
SNP797	chr8	94.898	98	5	0	2	99	14021117	14021020	1.14e-36	154
SNP798	chr8	91.176	102	7	2	1	101	14021100	14021000	1.14e-31	137
SNP799	chr8	93.137	102	5	2	1	101	14021092	14020992	5.28e-35	148
SNP800	chr8	91.176	102	7	2	1	101	14021069	14020969	1.14e-31	137
SNP802	chr2	93.069	101	7	0	1	101	13650329	13650429	5.28e-35	148
SNP806	chr2	91.209	91	8	0	11	101	50501558	50501648	8.9e-28	124
SNP808	chr2	97.03	101	3	0	1	101	47887484	47887384	1.13e-41	171
SNP809	chr2	98.02	101	2	0	1	101	47887454	47887354	2.42e-43	176
SNP811	chr3	98.02	101	2	0	1	101	11854502	11854402	2.42e-43	176
SNP812	chr8	90.526	95	9	0	7	101	28579769	28579675	2.48e-28	126
SNP814	chr10	95.062	81	4	0	2	82	23449342	23449422	6.88e-29	128
SNP818	chr6	85.366	82	8	4	8	87	10682188	10682267	5.43e-15	82.4
SNP819	chr1	89.247	93	6	1	13	101	12863021	12862929	1.93e-24	113
SNP820	chr9	90.123	81	8	0	16	96	19588996	19588916	3.23e-22	106
SNP828	chr4	97.826	46	1	0	1	46	35231760	35231805	1.95e-14	80.5
SNP829	chr4	100	34	0	0	1	34	35231772	35231805	1.97e-09	63.9
SNP853	chr6	90.909	99	9	0	1	99	14317759	14317857	1.48e-30	134
SNP854	chr8	83.333	84	14	0	9	92	30480068	30480151	7.03e-14	78.7
SNP855	chr10	92.157	102	7	1	1	101	5599011	5599112	2.46e-33	143
SNP857	chr10	96.512	86	3	0	1	86	5599182	5599267	2.01e-33	143
SNP863	chr2	89.109	101	11	0	1	101	39521669	39521769	2.48e-28	126
SNP864	chr1	85.149	101	15	0	1	101	53894956	53894856	1.16e-21	104
SNP865	chr5	93.478	46	3	0	55	100	37810311	37810356	4.23e-11	69.4
SNP866	chr5	93.478	46	3	0	45	90	37810311	37810356	4.23e-11	69.4
SNP867	chr5	93.478	46	3	0	38	83	37810311	37810356	4.23e-11	69.4
SNP873	chr10	91.398	93	6	2	1	91	22805910	22805818	2.15e-28	126
SNP875	chr1	96.078	51	2	0	51	101	50892351	50892401	1.51e-15	84.2
SNP876	chr1	97.297	74	2	0	28	101	50892351	50892424	2.48e-28	126
SNP877	chr8	85.897	78	9	2	12	87	17699142	17699065	5.43e-15	82.4
SNP890	chr5	97.03	101	3	0	1	101	38809696	38809596	1.13e-41	171
SNP894	chr1	85.938	64	5	4	3	63	38249241	38249303	5.47e-10	65.8
SNP895	chr9	90.196	102	7	3	1	101	8710569	8710470	1.91e-29	130
SNP896	chr8	98.113	53	1	0	27	79	26589656	26589708	2.51e-18	93.5
SNP897	chr8	85.714	105	8	5	1	101	26589656	26589757	1.16e-21	104
SNP898	chr8	85.714	105	8	5	1	101	26589657	26589758	1.16e-21	104
SNP899	chr1	95.455	88	1	3	1	87	28131658	28131573	1.14e-31	137
SNP901	chr6	85.149	101	13	2	1	101	9282564	9282662	4.17e-21	102
SNP902	chr6	85.149	101	13	2	1	101	9282564	9282662	4.17e-21	102
SNP903	chr10	91.089	101	9	0	1	101	25274501	25274401	1.14e-31	137
SNP904	chr4	90.099	101	9	1	2	101	13113868	13113968	1.91e-29	130
SNP906	chr9	95.146	103	2	2	2	101	4654390	4654492	2.44e-38	159
SNP907	chr8	84.615	78	7	3	24	101	7772729	7772657	3.27e-12	73.1
SNP908	chr9	87.342	79	8	2	17	94	28794731	28794808	3.25e-17	89.8
SNP909	chr2	86.585	82	11	0	15	96	3634283	3634364	9.03e-18	91.6
SNP913	chr10	97.03	101	3	0	1	101	12707935	12707835	1.13e-41	171
SNP917	chr11	91.919	99	8	0	3	101	11298966	11298868	3.18e-32	139
SNP918	chr2	97.619	84	2	0	1	84	48257744	48257827	6.83e-34	145
SNP919	chr2	89.362	94	10	0	1	94	48238335	48238428	4.14e-26	119
SNP920	chr2	89.796	98	9	1	4	101	48238349	48238445	8.9e-28	124
SNP921	chr2	96.04	101	4	0	1	101	48257939	48258039	5.25e-40	165
SNP922	chr2	94.059	101	6	0	1	101	48257976	48258076	1.14e-36	154
SNP923	chr2	96	100	4	0	1	100	48258016	48258115	1.86e-39	163
SNP924	chr2	95.833	96	4	0	1	96	48258020	48258115	2.95e-37	156
SNP926	chr8	94.737	38	2	0	61	98	19761288	19761251	2.55e-08	60.2
SNP927	chr8	83.333	66	11	0	29	94	19761288	19761223	6.43e-09	62.1
SNP933	chr5	97.561	82	2	0	20	101	38272144	38272225	8.84e-33	141
SNP934	chr5	97.647	85	2	0	15	99	38272144	38272228	1.9e-34	147
SNP935	chr5	95.05	101	5	0	1	101	38272259	38272359	2.44e-38	159
SNP936	chr9	96.875	96	3	0	1	96	4254118	4254023	6.43e-39	161
SNP937	chr9	95.588	68	3	0	1	68	4254090	4254023	1.48e-23	110
SNP939	chr2	88.235	102	7	3	1	101	38491007	38490910	1.49e-25	117
SNP943	chr8	90.909	99	9	0	3	101	15289427	15289329	1.48e-30	134
SNP949	chr3	98.02	101	2	0	1	101	12976150	12976250	2.42e-43	176
SNP950	chr3	98.02	101	2	0	1	101	12976163	12976263	2.42e-43	176
SNP951	chr3	98.02	101	2	0	1	101	12976182	12976282	2.42e-43	176
SNP952	chr3	96.04	101	4	0	1	101	12976260	12976360	5.25e-40	165
SNP953	chr3	96.04	101	4	0	1	101	12976261	12976361	5.25e-40	165
SNP954	chr3	96.04	101	4	0	1	101	12976262	12976362	5.25e-40	165
SNP955	chr3	98.795	83	1	0	1	83	12976333	12976415	4.03e-35	148
SNP956	chr3	98.611	72	1	0	1	72	12976344	12976415	4.35e-29	128
SNP957	chr3	98.529	68	1	0	1	68	12976348	12976415	6.67e-27	121
SNP959	chr7	97.03	101	3	0	1	101	29297819	29297919	1.13e-41	171
SNP960	chr7	97.03	101	3	0	1	101	29297921	29298021	1.13e-41	171
SNP961	chr7	96.97	99	3	0	1	99	29297927	29298025	1.46e-40	167
SNP962	chr7	98.969	97	1	0	3	99	29297977	29298073	8.72e-43	174
SNP963	chr7	98.02	101	2	0	1	101	29297977	29298077	2.42e-43	176
SNP964	chr7	95.918	98	4	0	1	98	29298005	29298102	2.44e-38	159
SNP965	chr8	85.149	101	14	1	1	101	27010505	27010406	4.17e-21	102
SNP972	chr8	99.01	101	1	0	1	101	26514586	26514486	5.21e-45	182
SNP981	chr8	97.222	36	1	0	21	56	26929927	26929962	7.08e-09	62.1
SNP982	chr8	97.222	36	1	0	13	48	26929927	26929962	7.08e-09	62.1
SNP985	chr9	100	43	0	0	59	101	10281231	10281189	1.95e-14	80.5
SNP986	chr2	100	46	0	0	44	89	19631570	19631615	3.65e-16	86.1
SNP988	chr11	88.66	97	11	0	2	98	15751012	15751108	4.14e-26	119
SNP989	chr2	93.617	94	6	0	1	94	16777162	16777255	8.84e-33	141
SNP990	chr6	91.765	85	7	0	4	88	14578691	14578607	3.43e-26	119
SNP992	chr2	88.889	63	5	2	31	92	27616375	27616314	2.53e-13	76.8
SNP993	chr5	89.474	57	4	2	7	62	25669227	25669282	1.18e-11	71.3
SNP1004	chr6	95.89	73	3	0	1	73	6482630	6482558	4.14e-26	119
SNP1005	chr6	95.652	69	3	0	1	69	6482626	6482558	6.93e-24	111
SNP1006	chr6	98.333	60	1	0	42	101	6482572	6482513	3.23e-22	106
SNP1008	chr4	97	100	3	0	2	101	1788713	1788614	4.06e-41	169
SNP1009	chr4	98.701	77	1	0	1	77	1788648	1788572	1.14e-31	137
SNP1010	chr4	95.349	86	2	1	1	86	1788512	1788429	3.3e-31	135
SNP1020	chr1	89	100	11	0	1	100	9651071	9651170	8.9e-28	124
SNP1021	chr4	90	80	8	0	12	91	6625934	6626013	1.16e-21	104
SNP1022	chr4	89.041	73	6	2	2	73	6625960	6626031	3.21e-17	89.8
SNP1023	chr4	90.741	54	3	2	1	53	6625979	6626031	8.51e-12	71.3
SNP1024	chr4	99.01	101	1	0	1	101	15617430	15617330	5.21e-45	182
SNP1025	chr1	97.03	101	3	0	1	101	42733139	42733039	1.13e-41	171
SNP1026	chr8	95.05	101	5	0	1	101	241097	241197	2.44e-38	159
SNP1027	chr2	96.04	101	4	0	1	101	3597516	3597416	5.25e-40	165
SNP1028	chr2	96.04	101	4	0	1	101	3597516	3597416	5.25e-40	165
SNP1029	chr2	96.04	101	4	0	1	101	3597516	3597416	5.25e-40	165
SNP1030	chr2	98.02	101	2	0	1	101	3597461	3597361	2.42e-43	176
SNP1031	chr2	98.02	101	2	0	1	101	3597389	3597289	2.42e-43	176
SNP1032	chr2	98.99	99	1	0	3	101	3597351	3597253	6.74e-44	178
SNP1033	chr2	99.01	101	1	0	1	101	3597346	3597246	5.21e-45	182
SNP1034	chr1	92.857	98	7	0	4	101	59434331	59434428	2.46e-33	143
SNP1040	chr6	89.394	66	6	1	1	66	4580969	4580905	3e-15	82.4
SNP1041	chr9	97.059	102	2	1	1	101	10302340	10302239	1.13e-41	171
SNP1052	chr8	87.324	71	9	0	1	71	29462200	29462130	5.01e-15	82.4
SNP1054	chr10	96	75	3	0	9	83	25190306	25190232	2.44e-27	122
SNP1055	chr4	97.333	75	2	0	1	75	25106390	25106316	4.53e-29	128
SNP1069	chr8	95.122	41	2	0	3	43	7072887	7072847	5.47e-10	65.8
SNP1070	chr1	97.03	101	3	0	1	101	33028927	33029027	1.13e-41	171
SNP1071	chr1	98.02	101	2	0	1	101	33028970	33029070	2.42e-43	176
SNP1072	chr1	100	101	0	0	1	101	33029029	33029129	1.12e-46	187
SNP1073	chr1	100	67	0	0	1	67	33029110	33029176	5.04e-28	124
SNP1074	chr8	99.01	101	1	0	1	101	28706769	28706669	5.21e-45	182
SNP1076	chr11	95.402	87	4	0	3	89	24958865	24958779	2.68e-32	139
SNP1077	chr3	97.03	101	3	0	1	101	22321965	22321865	1.13e-41	171
SNP1078	chr3	97.03	101	3	0	1	101	22321962	22321862	1.13e-41	171
SNP1079	chr5	97.03	101	3	0	1	101	29841476	29841376	1.13e-41	171
SNP1080	chr5	97.03	101	3	0	1	101	29841473	29841373	1.13e-41	171
SNP1081	chr10	98.02	101	2	0	1	101	12393842	12393742	2.42e-43	176
SNP1082	chr7	98.969	97	1	0	3	99	30559614	30559710	8.72e-43	174
SNP1083	chr7	95.181	83	4	0	1	83	30559662	30559744	4.27e-30	132
SNP1089	chr7	86.957	69	6	3	22	89	10579225	10579159	9.09e-13	75
SNP1090	chr7	83	100	9	7	3	98	10579225	10579130	1.51e-15	84.2
SNP1092	chr6	92.079	101	8	0	1	101	34120476	34120576	2.46e-33	143
SNP1102	chr4	95.876	97	4	0	5	101	7089961	7089865	8.78e-38	158
SNP1110	chr11	92.079	101	8	0	1	101	15531762	15531862	2.46e-33	143
SNP1111	chr3	94.949	99	5	0	1	99	15148896	15148994	3.16e-37	156
SNP1113	chr3	93.069	101	7	0	1	101	42265812	42265712	5.28e-35	148
SNP1114	chr3	93.069	101	7	0	1	101	42265807	42265707	5.28e-35	148
SNP1115	chr3	91.954	87	7	0	3	89	42265765	42265679	2.74e-27	122
SNP1117	chr7	99.01	101	1	0	1	101	29303667	29303767	5.21e-45	182
SNP1118	chr7	99.01	101	1	0	1	101	29303704	29303804	5.21e-45	182
SNP1119	chr7	98.02	101	1	1	1	101	29303711	29303810	8.72e-43	174
SNP1120	chr7	99.01	101	0	1	1	101	29303720	29303819	1.87e-44	180
SNP1123	chr9	96.552	58	2	0	1	58	3787068	3787011	8.68e-20	97.1
SNP1124	chr11	96.04	101	1	1	1	101	9022652	9022555	6.79e-39	161
SNP1125	chr11	97.5	40	0	1	1	39	9022448	9022409	9.61e-11	67.6
SNP1126	chr4	94.898	98	4	1	1	98	25312094	25312190	4.08e-36	152
SNP1129	chr11	82.222	90	9	6	1	86	17408978	17409064	1.18e-11	71.3
SNP1136	chr4	93.069	101	6	1	1	101	27915832	27915931	1.9e-34	147
SNP1137	chr4	93.939	99	6	0	1	99	27915859	27915957	1.47e-35	150
SNP1139	chr9	96.04	101	4	0	1	101	4327371	4327471	5.25e-40	165
SNP1140	chr9	96.04	101	4	0	1	101	4327371	4327471	5.25e-40	165
SNP1141	chr9	98.02	101	2	0	1	101	4327409	4327509	2.42e-43	176
SNP1142	chr9	99.01	101	1	0	1	101	4327484	4327584	5.21e-45	182
SNP1143	chr9	98	100	2	0	1	100	4327511	4327610	8.72e-43	174
SNP1160	chr9	91.089	101	9	0	1	101	30168381	30168481	1.14e-31	137
SNP1169	chr2	92.079	101	7	1	1	101	15179751	15179850	8.84e-33	141
SNP1170	chr11	93.069	101	7	0	1	101	25108308	25108208	5.28e-35	148
SNP1171	chr11	98.02	101	2	0	1	101	15106494	15106594	2.42e-43	176
SNP1178	chr7	94.059	101	6	0	1	101	3644942	3644842	1.14e-36	154
SNP1179	chr7	94.059	101	6	0	1	101	3644938	3644838	1.14e-36	154
SNP1180	chr7	92.784	97	7	0	1	97	3644913	3644817	8.84e-33	141
SNP1181	chr8	93.684	95	6	0	7	101	27647975	27647881	2.46e-33	143
SNP1182	chr2	96.61	59	2	0	1	59	13649859	13649801	2.49e-20	99
SNP1187	chr11	95.122	82	3	1	21	101	7177293	7177212	6.88e-29	128
SNP1188	chr11	94.624	93	4	1	7	98	7177293	7177201	2.36e-33	143
SNP1189	chr11	95.455	66	3	0	1	66	7177266	7177201	1.78e-22	106
SNP1190	chr11	96.774	62	2	0	2	63	7177262	7177201	5.95e-22	104
SNP1191	chr11	92.929	99	7	0	1	99	12059547	12059449	6.83e-34	145
SNP1192	chr11	92.079	101	8	0	1	101	12059542	12059442	2.46e-33	143
SNP1193	chr3	92	75	6	0	1	75	19692687	19692761	3.23e-22	106
SNP1194	chr3	92.727	55	4	0	1	55	19692707	19692761	1.95e-14	80.5
SNP1197	chr2	99.01	101	1	0	1	101	52588869	52588769	5.21e-45	182
SNP1198	chr2	99.01	101	1	0	1	101	52588867	52588767	5.21e-45	182
SNP1199	chr2	99.01	101	1	0	1	101	52588830	52588730	5.21e-45	182
SNP1200	chr2	100	101	0	0	1	101	52588737	52588637	1.12e-46	187
SNP1201	chr2	100	101	0	0	1	101	52588709	52588609	1.12e-46	187
SNP1202	chr2	100	92	0	0	1	92	52588680	52588589	9.94e-42	171
SNP1203	chr8	95.238	63	3	0	3	65	7701023	7700961	1.5e-20	100
SNP1208	chr4	96	100	4	0	1	100	7774436	7774535	1.89e-39	163
SNP1209	chr4	96.04	101	4	0	1	101	7774455	7774555	5.25e-40	165
SNP1210	chr4	96.04	101	4	0	1	101	7774457	7774557	5.25e-40	165
SNP1211	chr4	95.05	101	5	0	1	101	15373783	15373683	2.44e-38	159
SNP1223	chr8	92.079	101	5	3	1	101	36058823	36058920	3.18e-32	139
SNP1233	chr7	98.02	101	2	0	1	101	34543340	34543240	2.42e-43	176
SNP1234	chr7	98.02	101	2	0	1	101	34543339	34543239	2.42e-43	176
SNP1250	chr9	86.275	102	11	2	1	99	20477667	20477768	8.97e-23	108
SNP1257	chr1	87.013	77	8	2	26	101	59508727	59508802	4.2e-16	86.1
SNP1258	chr1	88.506	87	8	2	7	92	59508727	59508812	1.16e-21	104
SNP1259	chr9	85.149	101	15	0	1	101	2713506	2713606	1.16e-21	104
SNP1275	chr9	97.333	75	2	0	1	75	7975228	7975154	6.88e-29	128
SNP1276	chr9	97.297	74	2	0	1	74	7975227	7975154	2.48e-28	126
SNP1277	chr9	98.438	64	1	0	1	64	7975217	7975154	1.93e-24	113
SNP1278	chr9	94.737	57	2	1	9	65	7975070	7975015	6.61e-17	87.9
SNP1283	chr5	89.655	87	7	1	15	101	5957482	5957398	2.49e-23	110
SNP1284	chr4	89.899	99	10	0	1	99	14508184	14508282	6.88e-29	128
SNP1285	chr4	90.722	97	9	0	5	101	14508191	14508287	1.91e-29	130
SNP1286	chr4	91.489	94	8	0	2	95	14508197	14508290	1.91e-29	130
SNP1288	chr2	94.565	92	4	1	10	100	8783213	8783122	8.84e-33	141
SNP1293	chr1	91	100	9	0	2	101	41437976	41438075	4.11e-31	135
SNP1294	chr8	97.03	101	3	0	1	101	8889368	8889268	1.13e-41	171
SNP1295	chr8	97.03	101	3	0	1	101	8889310	8889210	1.13e-41	171
SNP1296	chr8	96.907	97	3	0	3	99	8889299	8889203	1.89e-39	163
SNP1297	chr8	95	100	5	0	2	101	9450377	9450476	8.78e-38	158
SNP1298	chr9	91.026	78	7	0	1	78	15183532	15183609	2.25e-22	106
SNP1301	chr5	95	100	0	3	1	95	40079241	40079340	4.08e-36	152
SNP1308	chr9	98.039	51	1	0	51	101	11771367	11771417	3.25e-17	89.8
SNP1309	chr9	93.407	91	6	0	11	101	11771367	11771457	4.11e-31	135
SNP1310	chr9	93.617	94	6	0	8	101	11771367	11771460	8.84e-33	141
SNP1311	chr9	93.878	98	6	0	4	101	11771367	11771464	5.28e-35	148
SNP1312	chr9	93.617	94	6	0	1	94	11771374	11771467	8.03e-33	141
SNP1315	chr5	97.917	48	1	0	54	101	38806176	38806223	1.51e-15	84.2
SNP1316	chr5	98.214	56	1	0	46	101	38806176	38806231	5.4e-20	99
SNP1317	chr5	91.089	101	9	0	1	101	38806256	38806356	1.14e-31	137
SNP1318	chr5	92.929	99	7	0	3	101	38806266	38806364	6.83e-34	145
SNP1319	chr5	93.023	86	6	0	2	87	38806288	38806373	2.48e-28	126
SNP1321	chr3	89.109	101	11	0	1	101	23055412	23055312	2.48e-28	126
SNP1324	chr9	91.489	47	4	0	34	80	25938427	25938381	3.96e-10	65.8
SNP1325	chr9	91.489	47	4	0	7	53	25938427	25938381	2.09e-10	65.8
SNP1326	chr5	94.059	101	5	1	1	101	13310322	13310223	4.08e-36	152
SNP1330	chr4	87.179	78	8	2	23	100	14386533	14386458	1.17e-16	87.9
SNP1331	chr1	92.754	69	5	0	1	69	35860477	35860545	9.67e-21	100
SNP1332	chr4	91.176	102	7	2	1	101	37411364	37411464	1.14e-31	137
SNP1333	chr4	92	100	7	1	3	101	37411376	37411475	3.18e-32	139
SNP1334	chr9	91.667	48	4	0	52	99	31446008	31446055	1.52e-10	67.6
SNP1335	chr9	91.667	48	4	0	52	99	31446008	31446055	1.52e-10	67.6
SNP1336	chr3	90.566	53	5	0	49	101	27332780	27332832	1.18e-11	71.3
SNP1337	chr3	91.026	78	7	0	21	98	27332780	27332857	3.23e-22	106
SNP1339	chr8	92.308	52	4	0	50	101	9622680	9622731	9.09e-13	75
SNP1340	chr8	93.939	66	4	0	36	101	9622680	9622745	1.5e-20	100
SNP1341	chr8	94.03	67	4	0	35	101	9622680	9622746	4.17e-21	102
SNP1342	chr8	95.506	89	4	0	8	96	9622680	9622768	2.46e-33	143
SNP1343	chr8	90.769	65	6	0	1	65	9622711	9622775	6.92e-17	87.9
SNP1344	chr8	91.525	59	5	0	2	60	9622717	9622775	2.86e-15	82.4
SNP1345	chr8	94.34	53	3	0	1	53	9622723	9622775	2.36e-15	82.4
SNP1352	chr8	92.079	101	8	0	1	101	7038426	7038326	2.46e-33	143
SNP1358	chr4	97.849	93	2	0	9	101	41968809	41968717	6.79e-39	161
SNP1360	chr2	92.135	89	7	0	13	101	6613803	6613715	2.48e-28	126
SNP1365	chr2	100	34	0	0	1	34	27575829	27575796	1.24e-09	63.9
SNP1368	chr5	95.05	101	4	1	1	101	31314232	31314331	8.78e-38	158
SNP1369	chr5	97.015	67	2	0	1	67	31314432	31314498	1.09e-24	113
SNP1370	chr11	93.069	101	0	3	1	101	21583935	21584028	8.84e-33	141
SNP1373	chr7	87.671	73	7	1	27	99	10579240	10579170	1.51e-15	84.2
SNP1374	chr2	88.095	84	8	2	18	100	33205818	33205736	5.4e-20	99
SNP1375	chr4	90.625	96	9	0	6	101	13113960	13113865	6.88e-29	128
SNP1376	chr10	92	100	8	0	2	101	25274404	25274503	8.84e-33	141
SNP1377	chr6	88	75	9	0	17	91	9282637	9282563	2.82e-17	89.8
SNP1378	chr6	87.671	73	9	0	1	73	9282635	9282563	2.71e-16	86.1
SNP1379	chr5	95.122	41	2	0	23	63	34312496	34312456	5.47e-10	65.8
SNP1380	chr5	95.122	41	2	0	19	59	34312496	34312456	5.47e-10	65.8
SNP1381	chr7	94.898	98	5	0	1	98	20563045	20563142	1.14e-36	154
SNP1382	chr7	94.898	98	5	0	1	98	20563045	20563142	1.14e-36	154
SNP1383	chr7	94.898	98	5	0	1	98	20563045	20563142	1.14e-36	154
SNP1384	chr7	94.898	98	5	0	1	98	20563045	20563142	1.14e-36	154
SNP1387	chr8	94.667	75	2	1	26	100	7776411	7776339	5.36e-25	115
SNP1388	chr10	92.958	71	5	0	1	71	16726442	16726512	1.16e-21	104
SNP1392	chr7	95.455	66	3	0	27	92	24982966	24982901	3.23e-22	106
SNP1393	chr5	96.429	56	2	0	1	56	34574137	34574082	1.06e-18	93.5
SNP1394	chr3	88.542	96	6	2	4	94	25745689	25745784	6.93e-24	111
SNP1396	chr1	98.02	101	2	0	1	101	38534599	38534699	2.42e-43	176
SNP1397	chr6	95.652	69	3	0	1	69	36401982	36401914	6.93e-24	111
SNP1398	chr7	96.04	101	4	0	1	101	25872040	25871940	5.25e-40	165
SNP1399	chr7	99.01	101	1	0	1	101	23286065	23285965	5.21e-45	182
SNP1400	chr7	98.02	101	2	0	1	101	23286061	23285961	2.42e-43	176
SNP1401	chr9	98.02	101	2	0	1	101	26701303	26701203	2.42e-43	176
SNP1402	chr10	98.02	101	2	0	1	101	14044972	14045072	2.42e-43	176
SNP1403	chr9	97.03	101	3	0	1	101	25394060	25393960	1.13e-41	171
SNP1404	chr9	97.895	95	2	0	1	95	25394052	25393958	4.83e-40	165
SNP1405	chr9	97.5	80	2	0	1	80	25394037	25393958	8.28e-32	137
SNP1406	chr9	98.507	67	1	0	1	67	25394024	25393958	2.34e-26	119
SNP1407	chr9	100	59	0	0	1	59	25394016	25393958	1.15e-23	110
SNP1415	chr9	93.069	101	7	0	1	101	10143401	10143301	5.28e-35	148
SNP1416	chr9	92.079	101	7	1	1	101	10143367	10143268	8.84e-33	141
SNP1417	chr9	93.846	65	4	0	1	65	10143284	10143220	2.91e-20	99
SNP1418	chr11	94.059	101	6	0	1	101	14927415	14927515	1.14e-36	154
SNP1420	chr7	93.75	48	3	0	12	59	18488643	18488690	1.51e-12	73.1
SNP1422	chr9	96.591	88	3	0	1	88	6412317	6412230	1.9e-34	147
SNP1423	chr8	92.079	101	8	0	1	101	7038328	7038428	2.46e-33	143
SNP1424	chr7	80.233	86	17	0	4	89	22747401	22747486	5.47e-10	65.8
SNP1425	chr1	100	101	0	0	1	101	51903722	51903822	1.12e-46	187
SNP1432	chr2	95.789	95	3	1	1	95	12348133	12348226	3.76e-36	152
SNP1445	chr8	97.619	84	2	0	18	101	35058939	35058856	6.83e-34	145
SNP1446	chr2	95.05	101	4	1	1	101	26821516	26821615	8.78e-38	158
SNP1447	chr7	96.078	102	3	1	1	101	2087065	2087166	5.25e-40	165
SNP1448	chr7	96.04	101	3	1	1	100	2087068	2087168	1.89e-39	163
SNP1449	chr7	96.04	101	4	0	1	101	2087080	2087180	5.25e-40	165
SNP1450	chr11	96.04	101	3	1	1	101	15531231	15531132	1.89e-39	163
SNP1451	chr11	97.333	75	2	0	1	75	15531199	15531125	4.62e-29	128
SNP1452	chr1	100	101	0	0	1	101	17306363	17306463	1.12e-46	187
SNP1453	chr1	94.059	101	6	0	1	101	51989680	51989780	1.14e-36	154
SNP1455	chr7	97.674	43	1	0	22	64	32911619	32911661	9.09e-13	75
SNP1456	chr5	92.453	53	3	1	17	69	9168374	9168323	5.38e-13	75
SNP1474	chr5	95.05	101	5	0	1	101	38969356	38969456	2.44e-38	159
SNP1475	chr5	94.059	101	6	0	1	101	38969380	38969480	1.14e-36	154
SNP1476	chr5	96.25	80	3	0	1	80	30145499	30145420	3.99e-30	132
SNP1477	chr1	92.929	99	7	0	1	99	1590779	1590877	6.83e-34	145
SNP1478	chr1	94.505	91	5	0	5	95	60933156	60933246	8.84e-33	141
SNP1479	chr1	93.75	80	5	0	1	80	1590798	1590877	1.15e-26	121
SNP1480	chr1	82.524	103	6	2	1	101	1590841	1590933	1.95e-14	80.5
SNP1481	chr1	82	100	6	2	1	98	1590844	1590933	9.09e-13	75
SNP1491	chr1	98.02	101	2	0	1	101	28799217	28799117	2.42e-43	176
SNP1494	chr8	96.04	101	4	0	1	101	11627845	11627745	5.25e-40	165
SNP1495	chr8	96.04	101	4	0	1	101	11627845	11627745	5.25e-40	165
SNP1496	chr8	96.97	99	3	0	3	101	11627841	11627743	1.46e-40	167
SNP1497	chr5	94.898	98	5	0	2	99	40109616	40109519	1.14e-36	154
SNP1522	chr10	97.059	68	2	0	2	69	1969260	1969193	3.24e-25	115
SNP1523	chr10	96.774	62	2	0	1	62	1969254	1969193	5.95e-22	104
SNP1524	chr10	96.721	61	2	0	1	61	1969253	1969193	2.09e-21	102
SNP1525	chr10	96.491	57	2	0	1	57	1969249	1969193	3.12e-19	95.3
SNP1538	chr2	100	101	0	0	1	101	39522129	39522229	1.12e-46	187
SNP1539	chr8	97.03	101	3	0	1	101	4812444	4812344	1.13e-41	171
SNP1540	chr8	96.429	84	3	0	1	84	4812424	4812341	3.18e-32	139
SNP1541	chr8	96.296	81	3	0	1	81	4812421	4812341	1.48e-30	134
SNP1542	chr10	85.981	107	9	1	1	101	18670918	18671024	2.49e-23	110
SNP1543	chr4	87.129	101	7	1	7	101	29891533	29891433	2.49e-23	110
SNP1544	chr4	87.736	106	7	1	2	101	29891533	29891428	4.14e-26	119
SNP1545	chr10	92.857	98	7	0	4	101	7066850	7066947	2.46e-33	143
SNP1546	chr10	92.857	98	7	0	1	98	7066851	7066948	2.46e-33	143
SNP1547	chr10	92.784	97	7	0	1	97	7066852	7066948	8.84e-33	141
SNP1548	chr10	92.708	96	7	0	1	96	7066853	7066948	3.18e-32	139
SNP1549	chr10	93.023	86	6	0	1	86	7066863	7066948	2.15e-28	126
SNP1550	chr11	97.297	37	1	0	42	78	5157765	5157801	1.37e-09	63.9
SNP1551	chr11	97.297	37	1	0	18	54	5157765	5157801	7.77e-10	63.9
SNP1552	chr10	86.408	103	12	2	1	101	18809847	18809949	6.93e-24	111
SNP1553	chr5	93.939	99	5	1	1	99	13310225	13310322	5.28e-35	148
SNP1557	chr6	90	100	10	0	2	101	36876380	36876281	1.91e-29	130
SNP1558	chr1	89.109	101	11	0	1	101	33268042	33267942	2.48e-28	126
SNP1559	chr1	91.837	98	8	0	3	100	33268008	33267911	1.14e-31	137
SNP1560	chr1	91.919	99	8	0	3	101	33267997	33267899	3.18e-32	139
SNP1562	chr7	92.727	55	2	1	46	98	7031634	7031688	7.03e-14	78.7
SNP1570	chr3	90.476	84	7	1	1	84	29396699	29396617	2.49e-23	110
SNP1572	chr6	80.22	91	13	4	11	98	15697926	15698014	1.97e-09	63.9
SNP1573	chr4	97.297	37	1	0	36	72	16647910	16647946	1.42e-09	63.9
SNP1574	chr4	93.846	65	4	0	6	70	37133229	37133293	5.4e-20	99
SNP1575	chr4	94.643	56	3	0	3	58	37133238	37133293	1.17e-16	87.9
SNP1576	chr8	88.235	102	11	1	1	101	15171378	15171277	1.15e-26	121
SNP1577	chr2	90.11	91	6	3	1	89	16777182	16777093	5.36e-25	115
SNP1590	chr10	96.97	33	1	0	52	84	13558466	13558434	3.29e-07	56.5
SNP1591	chr10	96.97	33	1	0	47	79	13558466	13558434	3.29e-07	56.5
SNP1598	chr3	99.01	101	1	0	1	101	3427595	3427495	5.21e-45	182
SNP1599	chr1	91.837	98	6	1	1	96	55337843	55337746	4.11e-31	135
SNP1600	chr1	91.346	104	6	1	1	101	32481613	32481716	3.18e-32	139
SNP1601	chr1	86.207	87	7	2	1	87	32481790	32481871	2.65e-17	89.8
SNP1607	chr3	98.529	68	1	0	1	68	26464032	26464099	1.15e-26	121
SNP1608	chr11	100	37	0	0	1	37	11136436	11136400	4.23e-11	69.4
SNP1612	chr3	94.898	98	5	0	4	101	23125930	23125833	1.14e-36	154
SNP1628	chr5	95.05	101	4	1	1	100	4387825	4387925	8.78e-38	158
SNP1629	chr5	94.898	98	4	1	1	97	4387828	4387925	4.08e-36	152
SNP1630	chr3	82.796	93	14	2	7	98	27294759	27294850	5.43e-15	82.4
SNP1631	chr3	83.333	90	13	2	2	90	27294762	27294850	5.43e-15	82.4
SNP1634	chr2	98.413	63	1	0	39	101	43631329	43631267	6.93e-24	111
SNP1635	chr11	97.333	75	2	0	1	75	7991248	7991174	4.62e-29	128
SNP1636	chr7	92.079	101	8	0	1	101	1542273	1542173	2.46e-33	143
SNP1637	chr8	92.857	98	7	0	1	98	27921270	27921367	2.46e-33	143
SNP1648	chr2	86.667	75	10	0	17	91	26599020	26599094	1.51e-15	84.2
SNP1650	chr1	98.63	73	1	0	1	73	59220847	59220775	1.59e-29	130
SNP1651	chr1	90.769	65	5	1	37	100	16856136	16856072	4.2e-16	86.1
SNP1652	chr8	95.05	101	5	0	1	101	13885463	13885563	2.44e-38	159
SNP1656	chr1	92.079	101	8	0	1	101	64443408	64443308	2.46e-33	143
SNP1657	chr1	94.937	79	4	0	10	88	64443385	64443307	8.9e-28	124
SNP1658	chr1	94.937	79	4	0	4	82	64443385	64443307	8.9e-28	124
SNP1670	chr4	94.059	101	6	0	1	101	29268942	29269042	1.14e-36	154
SNP1671	chr4	94.898	98	5	0	2	99	29268948	29269045	1.14e-36	154
SNP1672	chr4	95.312	64	2	1	1	64	29268998	29269060	7.9e-21	100
SNP1673	chr4	95.238	63	2	1	1	63	29268999	29269060	2.77e-20	99
SNP1675	chr7	98.02	101	2	0	1	101	18050300	18050200	2.42e-43	176
SNP1676	chr7	98	100	2	0	1	100	18050283	18050184	8.72e-43	174
SNP1692	chr1	92.391	92	7	0	1	92	14885210	14885119	5.32e-30	132
SNP1694	chr9	97.701	87	2	0	15	101	13768170	13768084	1.47e-35	150
SNP1695	chr9	90.099	101	10	0	1	101	13768112	13768012	5.32e-30	132
SNP1698	chr11	89.109	101	5	1	1	101	9046197	9046291	1.15e-26	121
SNP1699	chr11	89.109	101	5	1	1	101	9046197	9046291	1.15e-26	121
SNP1700	chr11	87.5	80	4	1	1	80	9046218	9046291	1.17e-16	87.9
SNP1701	chr11	93.617	47	3	0	17	63	9046245	9046291	1.18e-11	71.3
SNP1702	chr11	93.617	47	3	0	3	49	9046245	9046291	1.18e-11	71.3
SNP1706	chr1	96.226	53	2	0	38	90	45507665	45507613	9.99e-17	87.9
SNP1707	chr8	81.915	94	17	0	8	101	30480151	30480058	1.95e-14	80.5
SNP1709	chr9	93.878	98	6	0	4	101	8474388	8474485	5.28e-35	148
SNP1710	chr11	96.774	93	3	0	9	101	8740136	8740044	3.16e-37	156
SNP1711	chr1	95.05	101	5	0	1	101	928091	927991	2.44e-38	159
SNP1712	chr1	92.708	96	6	1	5	99	11301408	11301313	1.14e-31	137
SNP1713	chr1	93	100	6	1	3	101	11301393	11301294	6.83e-34	145
SNP1715	chr11	98.02	101	2	0	1	101	20877455	20877555	2.42e-43	176
SNP1718	chr1	94.118	102	5	1	1	101	59564520	59564621	1.14e-36	154
SNP1734	chr3	95.833	96	4	0	1	96	385639	385734	3.16e-37	156
SNP1735	chr3	100	34	0	0	1	34	385756	385789	1.97e-09	63.9
SNP1736	chr10	97.03	101	3	0	1	101	11847796	11847696	1.13e-41	171
SNP1737	chr10	95.05	101	5	0	1	101	11821036	11820936	2.44e-38	159
SNP1738	chr10	95.05	101	5	0	1	101	11821034	11820934	2.44e-38	159
SNP1739	chr10	94.681	94	5	0	1	94	11847763	11847670	1.73e-34	147
SNP1753	chr2	84.694	98	15	0	1	98	16329164	16329067	5.4e-20	99
SNP1754	chr8	95.833	48	2	0	1	48	27254214	27254261	7.03e-14	78.7
SNP1756	chr3	94.949	99	5	0	3	101	32467280	32467182	3.16e-37	156
SNP1757	chr7	96.04	101	4	0	1	101	32117682	32117782	5.25e-40	165
SNP1758	chr7	96.04	101	4	0	1	101	32117701	32117801	5.25e-40	165
SNP1759	chr5	97.03	101	3	0	1	101	11276155	11276055	1.13e-41	171
SNP1760	chr5	96.774	93	3	0	1	93	11276126	11276034	2.82e-37	156
SNP1761	chr5	100	57	0	0	1	57	11276090	11276034	1.4e-22	106
SNP1774	chr6	98.99	99	1	0	1	99	7080055	7079957	6.74e-44	178
SNP1775	chr6	98.02	101	2	0	1	101	7080041	7079941	2.42e-43	176
SNP1776	chr6	97.778	90	2	0	1	90	7080000	7079911	3.16e-37	156
SNP1777	chr6	90.099	101	2	1	1	101	7079965	7079873	8.9e-28	124
SNP1778	chr6	100	96	0	0	6	101	7079910	7079815	6.74e-44	178
SNP1779	chr6	100	101	0	0	1	101	7079906	7079806	1.12e-46	187
SNP1780	chr6	94.667	75	4	0	1	75	7079840	7079766	9.8e-26	117
SNP1781	chr6	93.548	62	4	0	1	62	7079827	7079766	1.26e-18	93.5
SNP1782	chr6	93.443	61	4	0	1	61	7079826	7079766	4.4e-18	91.6
SNP1783	chr6	93.22	59	4	0	1	59	7079824	7079766	5.38e-17	87.9
SNP1784	chr6	93.103	58	4	0	1	58	7079823	7079766	1.88e-16	86.1
SNP1785	chr6	92.982	57	4	0	1	57	7079822	7079766	6.56e-16	84.2
SNP1786	chr1	96.04	101	2	1	1	101	15434494	15434592	1.89e-39	163
SNP1787	chr7	88.119	101	12	0	1	101	8226492	8226392	1.15e-26	121
SNP1789	chr9	91.837	49	4	0	53	101	8798430	8798478	4.23e-11	69.4
SNP1790	chr9	85.135	74	11	0	27	100	8798430	8798503	2.53e-13	76.8
SNP1795	chr2	89.109	101	9	2	1	101	28601229	28601327	8.9e-28	124
SNP1820	chr8	90.196	102	8	2	1	101	16749693	16749593	5.32e-30	132
SNP1828	chr9	87	100	11	2	2	100	16221544	16221446	6.93e-24	111
SNP1829	chr11	90	70	7	0	1	70	22367781	22367850	6.3e-18	91.6
SNP1830	chr11	91.525	59	5	0	3	61	22367792	22367850	3.22e-15	82.4
SNP1831	chr11	94.231	52	3	0	1	52	22367799	22367850	9.26e-15	80.5
SNP1832	chr11	95.455	44	2	0	3	46	22367807	22367850	4.64e-12	71.3
SNP1833	chr10	97.03	101	3	0	1	101	11469674	11469574	1.13e-41	171
SNP1834	chr10	98.02	101	2	0	1	101	11469647	11469547	2.42e-43	176
SNP1835	chr10	98.02	101	2	0	1	101	11469522	11469422	2.42e-43	176
SNP1836	chr3	99.01	101	1	0	1	101	3494266	3494366	5.21e-45	182
SNP1837	chr4	85.714	56	7	1	8	62	29793383	29793438	9.16e-08	58.4
SNP1841	chr7	95.05	101	5	0	1	101	29466967	29467067	2.44e-38	159
SNP1842	chr7	94.059	101	6	0	1	101	29466980	29467080	1.14e-36	154
SNP1846	chr8	97.03	101	3	0	1	101	36130702	36130802	1.13e-41	171
SNP1847	chr5	91.919	99	5	3	4	101	21870576	21870480	4.11e-31	135
SNP1849	chr2	91.089	101	9	0	1	101	43340358	43340258	1.14e-31	137
SNP1850	chr2	90.099	101	9	1	1	101	25804229	25804328	1.91e-29	130
SNP1851	chr7	91.667	96	7	1	1	95	8123714	8123809	5.32e-30	132
SNP1852	chr2	88.462	104	9	2	1	101	32486843	32486740	3.2e-27	122
SNP1854	chr5	97.826	46	1	0	1	46	1338459	1338504	1.11e-14	80.5
SNP1869	chr8	95.402	87	4	0	1	87	15460621	15460535	3.18e-32	139
SNP1872	chr11	98.02	101	2	0	1	101	17337023	17337123	2.42e-43	176
SNP1873	chr11	97.03	101	3	0	1	101	17337068	17337168	1.13e-41	171
SNP1874	chr11	97.03	101	3	0	1	101	17337075	17337175	1.13e-41	171
SNP1875	chr1	95.181	83	4	0	1	83	44490305	44490387	4.06e-30	132
SNP1876	chr9	100	48	0	0	4	51	13524754	13524707	3.25e-17	89.8
SNP1877	chr6	100	34	0	0	18	51	9473812	9473779	1.97e-09	63.9
SNP1878	chr6	100	34	0	0	13	46	9473812	9473779	1.97e-09	63.9
SNP1879	chr6	100	34	0	0	4	37	9473812	9473779	1.97e-09	63.9
SNP1886	chr7	95.96	99	4	0	1	99	33615356	33615258	6.79e-39	161
SNP1887	chr3	95.05	101	5	0	1	101	32690133	32690033	2.44e-38	159
SNP1888	chr8	95.05	101	5	0	1	101	4618620	4618720	2.44e-38	159
SNP1889	chr8	98.02	101	2	0	1	101	21636759	21636659	2.42e-43	176
SNP1890	chr10	97.436	78	2	0	1	78	23377543	23377466	1.03e-30	134
SNP1891	chr3	98	100	2	0	2	101	2106409	2106508	8.72e-43	174
SNP1892	chr3	95.05	101	3	1	1	101	2106442	2106540	8.78e-38	158
SNP1893	chr9	96.04	101	4	0	1	101	22498594	22498494	5.25e-40	165
SNP1894	chr9	96.04	101	4	0	1	101	22498594	22498494	5.25e-40	165
SNP1895	chr9	96.04	101	4	0	1	101	22498594	22498494	5.25e-40	165
SNP1896	chr9	95.05	101	5	0	1	101	22498543	22498443	2.44e-38	159
SNP1903	chr1	96.04	101	4	0	1	101	58029364	58029264	5.25e-40	165
SNP1904	chr1	97.647	85	2	0	1	85	58029318	58029234	1.9e-34	147
SNP1905	chr1	89.109	101	6	1	1	101	58029282	58029187	1.15e-26	121
SNP1906	chr1	94.253	87	5	0	13	99	58029234	58029148	1.48e-30	134
SNP1907	chr1	95.833	72	2	1	1	72	58029185	58029115	4.37e-25	115
SNP1910	chr5	95.238	42	2	0	51	92	12790521	12790480	1.52e-10	67.6
SNP1911	chr7	94.595	74	4	0	3	76	151602	151529	3.6e-25	115
SNP1912	chr3	99.01	101	1	0	1	101	257012	257112	5.21e-45	182
SNP1913	chr2	94.059	101	6	0	1	101	14883286	14883186	1.14e-36	154
SNP1914	chr2	94.059	101	6	0	1	101	14883286	14883186	1.14e-36	154
SNP1915	chr2	94.059	101	6	0	1	101	14883286	14883186	1.14e-36	154
SNP1916	chr2	94.059	101	6	0	1	101	14883286	14883186	1.14e-36	154
SNP1917	chr2	93.137	102	3	2	1	101	14883115	14883017	1.9e-34	147
SNP1919	chr4	89.333	75	8	0	1	75	24781240	24781314	5.88e-19	95.3
SNP1920	chr7	91.667	108	2	1	1	101	6967232	6967125	2.46e-33	143
SNP1938	chr9	89.189	111	2	3	1	101	24543934	24543824	1.91e-29	130
SNP1939	chr9	98.701	77	1	0	25	101	24543894	24543818	1.14e-31	137
SNP1943	chr3	91.209	91	7	1	1	90	10904814	10904904	3.2e-27	122
SNP1956	chr7	95.082	61	3	0	38	98	22611668	22611608	1.94e-19	97.1
SNP1959	chr5	93.22	59	4	0	5	63	17708051	17708109	6.15e-17	87.9
SNP1960	chr9	99.01	101	0	1	1	101	28212397	28212298	1.87e-44	180
SNP1962	chr5	84.81	79	9	3	22	100	9371897	9371972	2.53e-13	76.8
SNP1964	chr9	95.96	99	4	0	3	101	22780718	22780816	6.79e-39	161
SNP1968	chr4	98.649	74	1	0	1	74	41268553	41268480	3.5e-30	132
SNP1978	chr7	89.216	102	10	1	1	101	32395221	32395322	2.48e-28	126
SNP1980	chr5	96.04	101	4	0	1	101	10402148	10402248	5.25e-40	165
SNP1981	chr9	97.03	101	3	0	1	101	24413036	24412936	1.13e-41	171
SNP1982	chr9	95.385	65	3	0	1	65	22032455	22032519	1.16e-21	104
SNP1983	chr6	93.75	64	4	0	8	71	37415889	37415952	1.94e-19	97.1
SNP1986	chr2	90.196	102	7	3	1	101	50368149	50368050	1.91e-29	130
SNP1987	chr4	93.069	101	7	0	1	101	1071016	1071116	5.28e-35	148
SNP1988	chr4	93.069	101	7	0	1	101	1071041	1071141	5.28e-35	148
SNP1989	chr4	97.403	77	2	0	9	85	1071092	1071168	5.32e-30	132
SNP1990	chr4	95.05	101	3	2	3	101	1071190	1071290	8.78e-38	158
SNP1991	chr7	89.796	98	9	1	4	101	2400	2496	8.9e-28	124
SNP1992	chr7	89.796	98	9	1	4	101	2400	2496	8.9e-28	124
SNP1998	chr3	96.078	102	3	1	1	101	42276778	42276677	5.25e-40	165
SNP1999	chr3	96.203	79	3	0	2	80	42276663	42276585	1.91e-29	130
SNP2003	chr9	93.069	101	6	1	1	101	5861651	5861750	1.9e-34	147
SNP2004	chr5	93.069	101	7	0	1	101	4974921	4974821	5.28e-35	148
SNP2007	chr10	89.109	101	10	1	1	101	19433396	19433495	8.9e-28	124
SNP2008	chr10	96.04	101	3	1	1	101	19433455	19433554	1.89e-39	163
SNP2009	chr10	98.99	99	1	0	3	101	19433504	19433602	6.74e-44	178
SNP2010	chr10	99.01	101	1	0	1	101	19433507	19433607	5.21e-45	182
SNP2011	chr10	99.01	101	1	0	1	101	19433511	19433611	5.21e-45	182
SNP2012	chr10	98.99	99	1	0	1	99	19433519	19433617	6.74e-44	178
SNP2013	chr10	97.849	93	2	0	1	93	19433533	19433625	6.07e-39	161
SNP2014	chr10	98.851	87	1	0	1	87	19433539	19433625	2.58e-37	156
SNP2015	chr10	95.098	102	4	1	1	101	9907261	9907160	2.44e-38	159
SNP2020	chr4	95.775	71	3	0	31	101	37199972	37199902	5.36e-25	115
SNP2026	chr4	98.02	101	2	0	1	101	2906764	2906864	2.42e-43	176
SNP2027	chr3	89.216	102	9	2	1	101	38195231	38195131	2.48e-28	126
SNP2028	chr3	88.776	98	9	2	1	97	38195194	38195098	4.14e-26	119
SNP2037	chr11	89.109	101	7	1	1	101	6559634	6559538	1.48e-30	134
SNP2038	chr11	96.04	101	4	0	1	101	6559534	6559434	5.25e-40	165
SNP2040	chr1	86.364	66	9	0	36	101	36265921	36265856	3.27e-12	73.1
SNP2041	chr1	86.667	75	9	1	21	95	36265921	36265848	5.43e-15	82.4
SNP2042	chr11	87.629	97	12	0	4	100	13342078	13342174	1.93e-24	113
SNP2044	chr6	95.604	91	3	1	1	90	25496145	25496055	6.03e-34	145
SNP2045	chr8	89.011	91	10	0	8	98	31566251	31566341	1.93e-24	113
SNP2046	chr6	89.423	104	8	3	1	101	31844152	31844049	6.88e-29	128
SNP2047	chr6	91.176	102	7	2	2	101	31844143	31844042	1.14e-31	137
SNP2048	chr6	94.175	103	4	1	1	101	31843988	31843886	3.16e-37	156
SNP2049	chr11	97.143	70	1	1	33	101	9022409	9022478	1.49e-25	117
SNP2050	chr11	95.699	93	1	1	1	93	9022564	9022653	1.7e-34	147
SNP2076	chr6	80.392	102	17	3	1	101	6364652	6364751	9.09e-13	75
SNP2077	chr6	92.424	66	4	1	33	97	6364705	6364770	2.51e-18	93.5
SNP2078	chr6	92.424	66	4	1	31	95	6364705	6364770	2.51e-18	93.5
SNP2083	chr3	89.474	76	4	2	1	76	5737192	5737121	1.95e-18	93.5
SNP2087	chr9	95.05	101	5	0	1	101	10774121	10774021	2.44e-38	159
SNP2088	chr9	95.05	101	5	0	1	101	10774121	10774021	2.44e-38	159
SNP2089	chr9	95.05	101	5	0	1	101	10774121	10774021	2.44e-38	159
SNP2090	chr1	98.02	101	2	0	1	101	31930357	31930457	2.42e-43	176
SNP2091	chr9	100	101	0	0	1	101	21432029	21432129	1.12e-46	187
SNP2094	chr4	92.079	101	5	1	1	101	1947566	1947663	3.18e-32	139
SNP2095	chr4	98.02	101	2	0	1	101	15359789	15359889	2.42e-43	176
SNP2096	chr4	97.03	101	3	0	1	101	15359800	15359900	1.13e-41	171
SNP2097	chr9	96.04	101	4	0	1	101	26389733	26389633	5.25e-40	165
SNP2098	chr9	96.97	99	3	0	3	101	26389718	26389620	1.46e-40	167
SNP2099	chr9	98.02	101	2	0	1	101	26389677	26389577	2.42e-43	176
SNP2100	chr9	98.824	85	1	0	1	85	26389607	26389523	3.22e-36	152
SNP2101	chr9	98.361	61	1	0	1	61	26389583	26389523	4.37e-23	108
SNP2102	chr5	97.872	94	2	0	1	94	32551849	32551942	1.71e-39	163
SNP2103	chr5	97.468	79	2	0	1	79	32551864	32551942	2.92e-31	135
SNP2104	chr4	98.99	99	1	0	1	99	1270946	1271044	6.74e-44	178
SNP2108	chr9	91.803	61	3	2	42	101	15350828	15350769	1.51e-15	84.2
SNP2109	chr9	84.375	96	12	3	6	100	15350828	15350735	9.03e-18	91.6
SNP2110	chr9	85.417	96	12	2	3	97	15350814	15350720	5.4e-20	99
SNP2118	chr4	100	101	0	0	1	101	41365088	41365188	1.12e-46	187
SNP2119	chr4	100	101	0	0	1	101	41365088	41365188	1.12e-46	187
SNP2120	chr4	100	101	0	0	1	101	41365088	41365188	1.12e-46	187
SNP2121	chr4	98.947	95	1	0	1	95	41365107	41365201	1.13e-41	171
SNP2122	chr4	95.05	101	5	0	1	101	41365164	41365264	2.44e-38	159
SNP2123	chr4	98.02	101	2	0	1	101	41365214	41365314	2.42e-43	176
SNP2124	chr4	98.02	101	2	0	1	101	41365223	41365323	2.42e-43	176
SNP2125	chr4	98.02	101	2	0	1	101	41365226	41365326	2.42e-43	176
SNP2126	chr4	97.03	101	3	0	1	101	41365236	41365336	1.13e-41	171
SNP2153	chr8	86.17	94	13	0	8	101	29462130	29462223	4.17e-21	102
SNP2155	chr2	92.632	95	7	0	7	101	16334219	16334125	1.14e-31	137
SNP2163	chr7	91.304	92	8	0	10	101	5008920	5009011	2.48e-28	126
SNP2169	chr10	91.509	106	4	1	1	101	23626541	23626436	8.84e-33	141
SNP2184	chr9	97.03	101	3	0	1	101	2711722	2711822	1.13e-41	171
SNP2188	chr6	95.05	101	5	0	1	101	18429636	18429736	2.44e-38	159
SNP2189	chr7	96.04	101	4	0	1	101	35196709	35196609	5.25e-40	165
SNP2190	chr7	96.04	101	4	0	1	101	35196708	35196608	5.25e-40	165
SNP2191	chr8	95.05	101	5	0	1	101	19283959	19283859	2.44e-38	159
SNP2192	chr6	92.308	91	7	0	1	91	18429818	18429908	1.66e-29	130
SNP2196	chr8	89.32	103	7	3	1	101	17995480	17995580	2.48e-28	126
SNP2207	chr5	95.122	41	2	0	41	81	34312456	34312496	5.47e-10	65.8
SNP2208	chr5	95.122	41	2	0	28	68	34312456	34312496	5.47e-10	65.8
SNP2209	chr3	97.03	101	3	0	1	101	38999739	38999639	1.13e-41	171
SNP2214	chr6	98.113	53	1	0	1	53	35133714	35133662	2.51e-18	93.5
SNP2216	chr2	94	100	4	1	1	98	46915387	46915486	1.47e-35	150
SNP2217	chr2	93.204	103	5	2	1	101	46915394	46915496	1.47e-35	150
SNP2220	chr7	100	28	0	0	1	28	6487258	6487285	4.26e-06	52.8
SNP2221	chr9	85.714	77	6	5	2	77	29016988	29017060	1.96e-13	76.8
SNP2233	chr8	96.875	32	1	0	70	101	27381897	27381928	1.18e-06	54.7
SNP2234	chr2	96.629	89	3	0	13	101	30377910	30377822	5.28e-35	148
SNP2235	chr2	95.96	99	4	0	1	99	30377908	30377810	6.79e-39	161
SNP2236	chr2	95.05	101	5	0	1	101	30392402	30392302	2.44e-38	159
SNP2237	chr2	96.04	101	4	0	1	101	30377761	30377661	5.25e-40	165
SNP2238	chr2	96.04	101	4	0	1	101	30392314	30392214	5.25e-40	165
SNP2239	chr2	96.907	97	3	0	4	100	30392307	30392211	1.89e-39	163
SNP2242	chr5	96.04	101	2	2	1	100	28740299	28740398	1.89e-39	163
SNP2243	chr3	89.706	68	7	0	1	68	28101884	28101951	7.38e-17	87.9
SNP2244	chr5	87.778	90	8	3	1	89	13017143	13017230	3.79e-21	102
SNP2245	chr9	91.176	68	6	0	34	101	25566920	25566853	2.51e-18	93.5
SNP2246	chr1	95	100	5	0	2	101	63625006	63625105	8.78e-38	158
SNP2247	chr1	95	100	5	0	2	101	63625006	63625105	8.78e-38	158
SNP2248	chr1	94.059	101	6	0	1	101	63625012	63625112	1.14e-36	154
SNP2251	chr1	96.04	101	4	0	1	101	58998588	58998688	5.25e-40	165
SNP2253	chr11	98.02	101	2	0	1	101	26544306	26544206	2.42e-43	176
SNP2254	chr11	97.03	101	3	0	1	101	26544303	26544203	1.13e-41	171
SNP2255	chr11	95.96	99	4	0	1	99	26528544	26528642	6.79e-39	161
SNP2256	chr11	88.119	101	7	1	1	101	26528577	26528672	8.9e-28	124
SNP2257	chr11	95.522	67	3	0	35	101	26528648	26528714	8.97e-23	108
SNP2258	chr11	96.429	84	3	0	18	101	26528648	26528731	3.18e-32	139
SNP2259	chr11	97.03	101	3	0	1	101	26528661	26528761	1.13e-41	171
SNP2264	chr3	99.01	101	1	0	1	101	3427503	3427603	5.21e-45	182
SNP2268	chr6	97.059	102	2	1	1	101	29320854	29320955	1.13e-41	171
SNP2269	chr7	91.026	78	7	0	1	78	36744259	36744336	2.29e-22	106
SNP2291	chr4	90.722	97	9	0	5	101	14508290	14508194	1.91e-29	130
SNP2293	chr6	97.436	78	2	0	1	78	26893982	26893905	1.48e-30	134
SNP2294	chr6	88.119	101	2	1	1	101	26893933	26893843	6.93e-24	111
SNP2295	chr6	98.02	101	2	0	1	101	26893884	26893784	2.42e-43	176
SNP2296	chr6	98.02	101	2	0	1	101	26893869	26893769	2.42e-43	176
SNP2297	chr6	98.305	59	1	0	1	59	26893819	26893761	5.34e-22	104
SNP2307	chr1	95.05	101	5	0	1	101	60407380	60407480	2.44e-38	159
SNP2308	chr1	96	100	4	0	1	100	60407403	60407502	1.86e-39	163
SNP2309	chr6	93.333	75	3	1	1	75	16372124	16372052	2.49e-23	110
SNP2310	chr6	93.333	75	3	1	1	75	16372124	16372052	2.49e-23	110
SNP2311	chr3	86	100	7	4	2	101	37557178	37557270	1.5e-20	100
SNP2318	chr7	81.443	97	14	4	6	101	27709222	27709129	2.53e-13	76.8
SNP2326	chr10	89.535	86	9	0	15	100	13809872	13809957	2.49e-23	110
SNP2327	chr10	95	80	2	2	20	97	10103649	10103728	8.44e-28	124
SNP2328	chr8	90.566	53	5	0	1	53	13102207	13102259	4.95e-12	71.3
SNP2333	chr5	90.805	87	8	0	1	87	29004782	29004696	1.49e-25	117
SNP2340	chr8	95.05	101	5	0	1	101	2085748	2085848	2.44e-38	159
SNP2358	chr5	96.04	101	4	0	1	101	35934060	35934160	5.25e-40	165
SNP2362	chr5	98.02	101	2	0	1	101	29272805	29272705	2.42e-43	176
SNP2363	chr5	99.01	101	1	0	1	101	29272786	29272686	5.21e-45	182
SNP2364	chr5	95.098	102	0	3	5	101	40079340	40079239	3.16e-37	156
SNP2365	chr4	90.099	101	10	0	1	101	19436324	19436224	5.32e-30	132
SNP2367	chr7	90.196	51	5	0	31	81	25776265	25776315	1.52e-10	67.6
SNP2368	chr11	91.549	71	5	1	16	86	5712484	5712415	1.56e-19	97.1
SNP2376	chr6	94.898	98	5	0	1	98	18429636	18429733	1.14e-36	154
SNP2377	chr11	94.949	99	5	0	1	99	13908196	13908294	3.16e-37	156
SNP2378	chr1	95.05	101	5	0	1	101	37750332	37750432	2.44e-38	159
SNP2379	chr1	95.05	101	5	0	1	101	37750334	37750434	2.44e-38	159
SNP2380	chr11	94.059	101	6	0	1	101	16441940	16442040	1.14e-36	154
SNP2381	chr11	94.059	101	6	0	1	101	16441963	16442063	1.14e-36	154
SNP2382	chr8	96.053	76	3	0	1	76	13675872	13675947	5.97e-28	124
SNP2391	chr8	99.01	101	1	0	1	101	14660362	14660462	5.21e-45	182
SNP2392	chr8	99.01	101	1	0	1	101	14660364	14660464	5.21e-45	182
SNP2393	chr8	97.297	74	2	0	1	74	20654365	20654292	2.48e-28	126
SNP2394	chr3	90.099	101	2	1	1	101	23834745	23834837	8.9e-28	124
SNP2395	chr8	89.109	101	3	1	1	101	16622419	16622511	4.14e-26	119
SNP2396	chr8	96.053	76	3	0	26	101	16622449	16622524	8.9e-28	124
SNP2397	chr6	93.069	101	7	0	1	101	16524944	16525044	5.28e-35	148
SNP2399	chr6	95.294	85	4	0	1	85	16524988	16525072	3.25e-31	135
SNP2400	chr9	91.919	99	8	0	1	99	20403245	20403343	3.18e-32	139
SNP2401	chr5	96.667	90	3	0	1	90	37123666	37123755	1.26e-35	150
SNP2402	chr5	95.455	66	3	0	1	66	37123690	37123755	1.78e-22	106
SNP2404	chr10	87.931	58	1	2	1	52	27124841	27124784	1.97e-09	63.9
SNP2411	chr8	99.01	101	1	0	1	101	26514488	26514588	5.21e-45	182
SNP2415	chr2	96.04	101	4	0	1	101	50557035	50556935	5.25e-40	165
SNP2424	chr3	89.216	102	2	7	1	101	9076190	9076097	4.14e-26	119
SNP2425	chr3	96.512	86	2	1	16	101	9076142	9076058	8.84e-33	141
SNP2426	chr3	91.011	89	8	0	13	101	34866813	34866901	1.15e-26	121
SNP2441	chr9	97.727	88	2	0	3	90	5904283	5904370	3.49e-36	152
SNP2442	chr1	92.727	55	4	0	47	101	24471254	24471200	1.95e-14	80.5
SNP2443	chr3	93.421	76	5	0	25	100	20009556	20009631	1.93e-24	113
SNP2444	chr3	91.566	83	7	0	13	95	20009556	20009638	5.36e-25	115
SNP2445	chr8	91.228	57	5	0	7	63	13886471	13886415	6.94e-14	78.7
SNP2446	chr3	94.059	101	4	1	1	101	3366301	3366399	4.08e-36	152
SNP2447	chr3	99.01	101	1	0	1	101	3366403	3366503	5.21e-45	182
SNP2451	chr5	95.192	104	2	2	1	101	37123754	37123651	6.79e-39	161
SNP2452	chr5	95.192	104	2	2	1	101	37123754	37123651	6.79e-39	161
SNP2454	chr7	87.129	101	13	0	1	101	36779570	36779470	5.36e-25	115
SNP2455	chr7	87.129	101	13	0	1	101	36779570	36779470	5.36e-25	115
SNP2457	chr7	97.059	68	2	0	34	101	35375830	35375897	5.36e-25	115
SNP2460	chr10	97.802	91	2	0	9	99	9758236	9758326	8.78e-38	158
SNP2461	chr4	90.909	55	4	1	18	72	21059058	21059111	2.88e-12	73.1
SNP2485	chr7	100	71	0	0	1	71	16746342	16746412	3.29e-30	132
SNP2513	chr11	87.097	93	12	0	1	93	9134693	9134785	3.23e-22	106
SNP2514	chr10	92.308	78	6	0	1	78	26516625	26516548	5.29e-24	111
SNP2518	chr1	100	101	0	0	1	101	33029175	33029075	1.12e-46	187
SNP2519	chr1	100	101	0	0	1	101	33029127	33029027	1.12e-46	187
SNP2520	chr1	98.02	101	2	0	1	101	33029068	33028968	2.42e-43	176
SNP2521	chr1	97.03	101	3	0	1	101	33029025	33028925	1.13e-41	171
SNP2522	chr1	81.013	79	13	2	1	78	45248954	45248877	5.12e-09	62.1
SNP2523	chr3	85.294	102	11	4	1	101	22338189	22338091	4.17e-21	102
SNP2532	chr3	94.595	74	4	0	28	101	4311924	4311997	5.36e-25	115
SNP2533	chr4	85.263	95	14	0	7	101	9412307	9412213	5.4e-20	99
SNP2534	chr1	97.959	49	1	0	3	51	23425963	23426011	4.2e-16	86.1
SNP2544	chr10	95	60	3	0	14	73	2432883	2432824	6.98e-19	95.3
SNP2546	chr1	86.957	92	11	1	1	91	40499010	40498919	4.17e-21	102
SNP2547	chr1	97.03	101	3	0	1	101	14660698	14660798	1.13e-41	171
SNP2548	chr1	97.03	101	3	0	1	101	14660724	14660824	1.13e-41	171
SNP2549	chr1	97	100	3	0	1	100	14660730	14660829	4.06e-41	169
SNP2550	chr1	95.652	69	3	0	1	69	14660781	14660849	4.1e-24	111
SNP2552	chr1	85.294	68	6	4	37	101	38249303	38249237	1.52e-10	67.6
SNP2553	chr11	92.135	89	7	0	7	95	14453570	14453658	2.48e-28	126
SNP2561	chr4	88.119	101	1	1	1	101	37044785	37044696	2.49e-23	110
SNP2562	chr4	98.02	101	2	0	1	101	37044740	37044640	2.42e-43	176
SNP2576	chr3	97.03	101	3	0	1	101	15382156	15382056	1.13e-41	171
SNP2577	chr3	97.03	101	3	0	1	101	15382156	15382056	1.13e-41	171
SNP2578	chr3	97.03	101	3	0	1	101	15382146	15382046	1.13e-41	171
SNP2579	chr3	97.03	101	3	0	1	101	15382076	15381976	1.13e-41	171
SNP2580	chr3	97.03	101	3	0	1	101	15382070	15381970	1.13e-41	171
SNP2581	chr3	96.04	101	4	0	1	101	15382033	15381933	5.25e-40	165
SNP2582	chr3	97.03	101	3	0	1	101	15382013	15381913	1.13e-41	171
SNP2583	chr3	97.03	101	3	0	1	101	15382012	15381912	1.13e-41	171
SNP2584	chr3	97.03	101	3	0	1	101	15381980	15381880	1.13e-41	171
SNP2585	chr3	97.701	87	2	0	7	93	15381962	15381876	1.31e-35	150
SNP2586	chr3	97.701	87	2	0	5	91	15381962	15381876	1.28e-35	150
SNP2587	chr3	97.701	87	2	0	1	87	15381962	15381876	1.2e-35	150
SNP2588	chr3	96.825	63	2	0	1	63	15381938	15381876	1.65e-22	106
SNP2589	chr3	96.61	59	2	0	1	59	15381934	15381876	2.49e-20	99
SNP2591	chr10	97.727	44	1	0	38	81	14565672	14565629	2.53e-13	76.8
SNP2592	chr9	96.04	101	3	1	1	101	3772081	3772180	1.89e-39	163
SNP2593	chr9	89.041	73	7	1	1	72	22572099	22572171	3.25e-17	89.8
SNP2609	chr6	88.372	86	7	2	2	84	10423654	10423739	1.5e-20	100
SNP2613	chr4	92.5	80	6	0	1	80	17371356	17371277	4.02e-25	115
SNP2614	chr3	89.474	95	10	0	1	95	26247795	26247889	1.15e-26	121
SNP2615	chr9	94.231	104	3	1	1	101	28212119	28212016	3.16e-37	156
SNP2616	chr7	99.01	101	1	0	1	101	21405481	21405581	5.21e-45	182
SNP2617	chr7	99.01	101	1	0	1	101	21405483	21405583	5.21e-45	182
SNP2618	chr7	99.01	101	1	0	1	101	21405596	21405696	5.21e-45	182
SNP2619	chr7	99.01	101	1	0	1	101	21405620	21405720	5.21e-45	182
SNP2621	chr2	93.75	96	6	0	1	96	3542549	3542454	6.83e-34	145
SNP2622	chr2	96.471	85	3	0	17	101	3542440	3542356	8.84e-33	141
SNP2623	chr2	96.667	90	3	0	12	101	3542440	3542351	1.47e-35	150
SNP2624	chr2	95.05	101	5	0	1	101	3542413	3542313	2.44e-38	159
SNP2625	chr2	95.699	93	4	0	1	93	3542388	3542296	1.31e-35	150
SNP2626	chr2	95.122	82	4	0	1	82	3542377	3542296	1.44e-29	130
SNP2628	chr8	98.02	101	2	0	1	101	3489895	3489795	2.42e-43	176
SNP2630	chr5	91.667	108	2	4	1	101	27821815	27821922	2.46e-33	143
SNP2637	chr6	97.03	101	3	0	1	101	3644990	3645090	1.13e-41	171
SNP2638	chr3	94.949	99	5	0	1	99	27125187	27125285	3.16e-37	156
SNP2639	chr8	93.939	99	5	1	1	98	19918037	19917939	5.21e-35	148
SNP2640	chr5	94.059	101	6	0	1	101	8676941	8677041	1.14e-36	154
SNP2641	chr7	96.97	99	3	0	3	101	16911917	16911819	1.46e-40	167
SNP2652	chr1	96.04	101	4	0	1	101	12863686	12863586	5.25e-40	165
SNP2653	chr1	95.05	101	5	0	1	101	12863646	12863546	2.44e-38	159
SNP2663	chr5	96.04	101	4	0	1	101	6144156	6144256	5.25e-40	165
SNP2664	chr5	97.03	101	3	0	1	101	6144219	6144319	1.13e-41	171
SNP2665	chr5	98.02	101	2	0	1	101	6144238	6144338	2.42e-43	176
SNP2666	chr5	97.03	101	3	0	1	101	6144257	6144357	1.13e-41	171
SNP2668	chr1	95.05	101	5	0	1	101	17161119	17161019	2.44e-38	159
SNP2669	chr8	92.593	54	4	0	1	54	14434917	14434864	7.03e-14	78.7
SNP2670	chr1	98.969	97	1	0	1	97	65347611	65347707	8.72e-43	174
SNP2671	chr10	96.629	89	3	0	9	97	4835984	4836072	5.28e-35	148
SNP2678	chr1	98.02	101	2	0	1	101	23489858	23489758	2.42e-43	176
SNP2679	chr1	99.01	101	1	0	1	101	23489828	23489728	5.21e-45	182
SNP2681	chr4	92.857	42	2	1	61	101	22531832	22531791	2.55e-08	60.2
SNP2682	chr4	92.593	54	3	1	40	92	22531832	22531779	2.53e-13	76.8
SNP2685	chr4	89.062	64	7	0	32	95	14321126	14321189	1.95e-14	80.5
SNP2686	chr4	89.062	64	7	0	18	81	14321126	14321189	1.95e-14	80.5
SNP2687	chr4	98.246	57	1	0	11	67	21592196	21592140	8.49e-21	100
SNP2688	chr8	96.226	53	2	0	49	101	23787345	23787397	1.17e-16	87.9
SNP2703	chr4	100	36	0	0	66	101	35231805	35231770	1.52e-10	67.6
SNP2704	chr4	97.917	48	1	0	54	101	35231805	35231758	1.51e-15	84.2
SNP2705	chr11	91.919	99	8	0	1	99	9587495	9587593	3.18e-32	139
SNP2706	chr8	90.099	101	10	0	1	101	27263001	27263101	5.32e-30	132
SNP2707	chr8	90.526	95	9	0	1	95	27263010	27263104	2.48e-28	126
SNP2710	chr9	94.949	99	5	0	1	99	28292806	28292904	3.16e-37	156
SNP2713	chr8	96	100	4	0	1	100	26193522	26193621	1.89e-39	163
SNP2714	chr8	98.039	102	1	1	1	101	10367989	10367888	2.42e-43	176
SNP2715	chr7	96.97	66	2	0	1	66	35375895	35375830	6.93e-24	111
SNP2717	chr6	94.059	101	6	0	1	101	31940913	31941013	1.14e-36	154
SNP2718	chr6	94.059	101	6	0	1	101	31940913	31941013	1.14e-36	154
SNP2719	chr4	93.814	97	6	0	1	97	23289584	23289680	1.9e-34	147
SNP2720	chr4	90.099	101	10	0	1	101	23289610	23289710	5.32e-30	132
SNP2723	chr1	97.03	101	3	0	1	101	59448683	59448583	1.13e-41	171
SNP2730	chr2	97.674	86	2	0	2	87	46776433	46776518	5.28e-35	148
SNP2734	chr9	92.308	52	4	0	34	85	8220742	8220691	7.18e-13	75
SNP2735	chr5	95.05	101	5	0	1	101	38272357	38272257	2.44e-38	159
SNP2736	chr5	97.647	85	2	0	1	85	38272228	38272144	1.9e-34	147
SNP2737	chr5	97.5	80	2	0	1	80	38272223	38272144	1.14e-31	137
SNP2738	chr9	95	40	2	0	1	40	8488154	8488115	1.97e-09	63.9
SNP2739	chr6	91.089	101	9	0	1	101	14317857	14317757	1.14e-31	137
SNP2744	chr10	94.545	55	3	0	47	101	177276	177330	4.2e-16	86.1
SNP2746	chr7	98.02	101	2	0	1	101	23170870	23170770	2.42e-43	176
SNP2747	chr4	93.407	91	4	2	10	98	14483908	14483998	1.48e-30	134
SNP2748	chr4	93.407	91	4	2	10	98	14483908	14483998	1.48e-30	134
SNP2749	chr4	92.784	97	5	2	7	101	14483908	14484004	3.18e-32	139
SNP2751	chr5	92.771	83	6	0	1	83	27168846	27168764	1.15e-26	121
SNP2752	chr5	95.506	89	4	0	13	101	27168734	27168646	2.46e-33	143
SNP2757	chr6	100	75	0	0	1	75	4504219	4504293	2.09e-32	139
SNP2758	chr7	96.04	101	4	0	1	101	12961955	12961855	5.25e-40	165
SNP2770	chr5	84.706	85	13	0	17	101	23653370	23653286	4.2e-16	86.1
SNP2771	chr9	94	100	5	1	2	101	7975015	7975113	1.47e-35	150
SNP2772	chr9	98.462	65	1	0	35	99	7975153	7975217	5.36e-25	115
SNP2773	chr9	97.403	77	2	0	25	101	7975153	7975229	5.32e-30	132
SNP2774	chr9	97.436	78	2	0	24	101	7975153	7975230	1.48e-30	134
SNP2797	chr2	93.069	101	7	0	1	101	13117401	13117301	5.28e-35	148
SNP2798	chr2	93.069	101	7	0	1	101	13117401	13117301	5.28e-35	148
SNP2799	chr2	92.079	101	8	0	1	101	13117372	13117272	2.46e-33	143
SNP2800	chr2	90.909	99	9	0	1	99	13117356	13117258	1.48e-30	134
SNP2801	chr5	96.154	78	2	1	25	101	8802583	8802506	2.48e-28	126
SNP2802	chr5	96.429	84	2	1	19	101	8802583	8802500	1.14e-31	137
SNP2803	chr5	94.118	102	5	1	1	101	8802580	8802479	1.14e-36	154
SNP2804	chr3	97.436	39	0	1	1	38	32961107	32961069	5.47e-10	65.8
SNP2806	chr2	91.089	101	9	0	1	101	31896229	31896329	1.14e-31	137
SNP2807	chr2	90	100	10	0	1	100	31896241	31896340	1.89e-29	130
SNP2808	chr2	89.899	99	10	0	1	99	31896242	31896340	6.7e-29	128
SNP2809	chr2	92.537	67	5	0	1	67	31896274	31896340	1.1e-19	97.1
SNP2810	chr8	93.069	101	7	0	1	101	16938745	16938845	5.28e-35	148
SNP2811	chr10	93.878	98	6	0	1	98	13173524	13173621	5.28e-35	148
SNP2812	chr8	98.485	66	1	0	36	101	31489956	31489891	1.49e-25	117
SNP2813	chr8	97.59	83	2	0	19	101	31489956	31489874	2.46e-33	143
SNP2814	chr8	96.203	79	3	0	1	79	21583689	21583767	1.49e-29	130
SNP2815	chr8	99.01	101	1	0	1	101	4865497	4865397	5.21e-45	182
SNP2816	chr8	99.01	101	1	0	1	101	4865485	4865385	5.21e-45	182
SNP2817	chr8	99.01	101	1	0	1	101	4865477	4865377	5.21e-45	182
SNP2821	chr2	94	100	4	1	2	101	48478213	48478116	1.47e-35	150
SNP2822	chr5	98.02	101	2	0	1	101	39248882	39248782	2.42e-43	176
SNP2844	chr1	94.521	73	2	2	30	101	29437518	29437447	6.93e-24	111
SNP2845	chr1	94.521	73	2	2	30	101	29437518	29437447	6.93e-24	111
SNP2849	chr5	97.03	101	3	0	1	101	40572107	40572007	1.13e-41	171
SNP2850	chr3	99.01	101	1	0	1	101	37898252	37898352	5.21e-45	182
SNP2851	chr3	99.01	101	1	0	1	101	40560156	40560256	5.21e-45	182
SNP2852	chr3	97.03	101	3	0	1	101	40560236	40560336	1.13e-41	171
SNP2856	chr11	97.872	94	1	1	1	93	9036722	9036629	6.07e-39	161
SNP2857	chr7	98.361	61	1	0	1	61	10324502	10324442	4.37e-23	108
SNP2858	chr7	98.305	59	1	0	1	59	10324500	10324442	5.34e-22	104
SNP2859	chr1	79.762	84	16	1	14	97	42265894	42265976	2.55e-08	60.2
SNP2860	chr2	87.755	98	10	2	1	97	4230659	4230755	1.93e-24	113
SNP2861	chr11	92.857	56	3	1	46	101	10085839	10085893	1.95e-14	80.5
SNP2862	chr9	95.05	101	5	0	1	101	29465518	29465618	2.44e-38	159
SNP2869	chr4	95.05	101	5	0	1	101	27900500	27900600	2.44e-38	159
SNP2870	chr5	92.857	98	1	1	4	101	37708268	37708177	1.14e-31	137
SNP2876	chr8	92.079	101	8	0	1	101	19122745	19122845	2.46e-33	143
SNP2877	chr10	98.02	101	2	0	1	101	11469424	11469524	2.42e-43	176
SNP2878	chr10	98.02	101	2	0	1	101	11469549	11469649	2.42e-43	176
SNP2879	chr10	97	100	3	0	1	100	11469576	11469675	4.06e-41	169
SNP2882	chr11	98.02	101	2	0	1	101	5966047	5966147	2.42e-43	176
SNP2883	chr11	98.02	101	2	0	1	101	5966047	5966147	2.42e-43	176
SNP2884	chr4	99.01	101	1	0	1	101	13173916	13173816	5.21e-45	182
SNP2885	chr9	95.604	91	4	0	1	91	19395302	19395392	1.65e-34	147
SNP2886	chr5	96.341	82	3	0	1	82	4355970	4356051	3.08e-31	135
SNP2887	chr5	98.276	58	1	0	2	59	4355994	4356051	1.92e-21	102
SNP2888	chr3	85.135	74	10	1	1	74	27119588	27119660	9.09e-13	75
SNP2890	chr9	98.485	66	1	0	1	66	19913737	19913802	8.82e-26	117
SNP2891	chr9	87.179	78	8	2	8	83	25754753	25754676	1.17e-16	87.9
SNP2894	chr10	87.692	65	5	2	4	66	28316834	28316771	1.81e-12	73.1
SNP2900	chr9	100	33	0	0	1	33	23353568	23353536	7.08e-09	62.1
SNP2929	chr4	91.919	99	8	0	3	101	25312215	25312117	3.18e-32	139
SNP2930	chr4	94.898	98	4	1	4	101	25312190	25312094	4.08e-36	152
SNP2931	chr4	95.05	101	4	1	1	101	25312187	25312088	8.78e-38	158
SNP2933	chr7	96.04	101	4	0	1	101	20563579	20563679	5.25e-40	165
SNP2934	chr7	95.699	93	4	0	1	93	20563614	20563706	1.31e-35	150
SNP2935	chr8	97.03	101	3	0	1	101	6921683	6921783	1.13e-41	171
SNP2936	chr7	94.059	101	6	0	1	101	10832073	10831973	1.14e-36	154
SNP2937	chr5	97.03	101	3	0	1	101	7675871	7675771	1.13e-41	171
SNP2938	chr9	91.579	95	8	0	1	95	24842241	24842335	5.32e-30	132
SNP2939	chr3	97	100	3	0	2	101	30178009	30177910	4.06e-41	169
SNP2940	chr7	97.917	96	2	0	1	96	26429095	26429000	1.4e-40	167
SNP2945	chr10	95.05	101	5	0	1	101	12799377	12799277	2.44e-38	159
SNP2948	chr5	85.149	101	14	1	1	101	11655188	11655287	4.17e-21	102
SNP2951	chr2	98.02	101	2	0	1	101	31303168	31303268	2.42e-43	176
SNP2961	chr8	95	100	5	0	1	100	13881564	13881465	8.78e-38	158
SNP2962	chr7	91	100	9	0	1	100	1259407	1259506	4.11e-31	135
SNP2963	chr7	89.362	94	10	0	1	94	1259420	1259513	4.14e-26	119
SNP2967	chr5	96.04	101	3	1	1	101	39921579	39921678	1.89e-39	163
SNP2968	chr5	99.01	101	1	0	1	101	39921690	39921790	5.21e-45	182
SNP2971	chr1	95.89	73	3	0	1	73	51176893	51176965	2.67e-26	119
SNP2972	chr1	95.714	70	3	0	1	70	51176896	51176965	1.17e-24	113
SNP2977	chr2	81.915	94	11	4	8	95	19953288	19953195	9.09e-13	75
SNP2978	chr6	80.22	91	13	4	2	89	15698014	15697926	1.97e-09	63.9
SNP2980	chr3	90.588	85	7	1	16	100	29396617	29396700	6.84e-24	111
SNP2984	chr2	85	100	15	0	2	101	16329067	16329166	4.17e-21	102
SNP2985	chr9	98.947	95	1	0	2	96	30528029	30527935	1.13e-41	171
SNP2986	chr9	93.137	102	6	1	1	101	30527920	30527819	5.28e-35	148
SNP2987	chr10	81.395	86	15	1	7	92	12319914	12319830	4.23e-11	69.4
SNP2989	chr7	91.589	107	2	1	1	100	6967127	6967233	8.84e-33	141
SNP2993	chr4	99.01	101	1	0	1	101	40037848	40037948	5.21e-45	182
SNP2995	chr8	83.168	101	16	1	1	101	15877293	15877392	9.03e-18	91.6
SNP2996	chr8	86.667	90	11	1	4	93	15877317	15877405	5.4e-20	99
SNP2997	chr5	90	90	9	0	12	101	16953956	16954045	1.49e-25	117
SNP2998	chr1	91.176	102	8	1	1	101	42750042	42750143	1.14e-31	137
SNP2999	chr1	93.069	101	7	0	1	101	42750055	42750155	5.28e-35	148
SNP3000	chr8	91.954	87	4	2	1	84	26999639	26999553	3.43e-26	119
SNP3001	chr8	91.463	82	4	2	1	79	26999634	26999553	1.9e-23	110
SNP3002	chr8	91.358	81	4	2	1	78	26999633	26999553	6.73e-23	108
SNP3003	chr8	91.139	79	4	2	1	76	26999631	26999553	8.39e-22	104
SNP3004	chr8	90.789	76	4	2	1	73	26999628	26999553	3.69e-20	99
SNP3017	chr10	93.258	89	6	0	2	90	20091409	20091321	5.32e-30	132
SNP3018	chr11	99.01	101	1	0	1	101	14821886	14821786	5.21e-45	182
SNP3023	chr8	93.069	101	7	0	1	101	27647856	27647956	5.28e-35	148
SNP3024	chr8	92.079	101	8	0	1	101	27647883	27647983	2.46e-33	143
SNP3025	chr7	94	100	6	0	2	101	29834996	29835095	4.08e-36	152
SNP3026	chr8	95.833	72	3	0	1	72	14021331	14021260	9.41e-26	117
SNP3027	chr2	85.437	103	12	3	1	100	28566451	28566553	1.16e-21	104
SNP3028	chr2	85.227	88	11	2	5	90	28566466	28566553	3.25e-17	89.8
SNP3029	chr6	90.164	61	5	1	1	61	3832117	3832058	4.35e-14	78.7
SNP3030	chr8	90.741	54	5	0	13	66	12100181	12100128	1.89e-12	73.1
SNP3051	chr2	97.03	101	3	0	1	101	38012970	38012870	1.13e-41	171
SNP3052	chr2	98.02	101	2	0	1	101	38012963	38012863	2.42e-43	176
SNP3053	chr2	98.02	101	2	0	1	101	38012913	38012813	2.42e-43	176
SNP3054	chr2	99	100	1	0	1	100	38012898	38012799	1.87e-44	180
SNP3055	chr2	98.02	101	2	0	1	101	38012847	38012747	2.42e-43	176
SNP3056	chr2	96.907	97	3	0	1	97	38012803	38012707	1.79e-39	163
SNP3057	chr2	96.923	65	2	0	1	65	38012771	38012707	1.34e-23	110
SNP3058	chr2	96.875	64	2	0	1	64	38012770	38012707	4.72e-23	108
SNP3059	chr2	96.491	57	2	0	1	57	38012763	38012707	3.03e-19	95.3
SNP3062	chr7	97.03	101	3	0	1	101	13618700	13618800	1.13e-41	171
SNP3063	chr9	89.873	79	8	0	21	99	20774031	20773953	4.17e-21	102
SNP3064	chr9	97.03	101	3	0	1	101	7010895	7010995	1.13e-41	171
SNP3065	chr5	99.01	101	1	0	1	101	4194276	4194376	5.21e-45	182
SNP3070	chr11	95.833	96	4	0	5	100	13076019	13076114	3.16e-37	156
SNP3072	chr9	99.01	101	1	0	1	101	26389524	26389624	5.21e-45	182
SNP3073	chr9	99.01	101	1	0	1	101	26389524	26389624	5.21e-45	182
SNP3074	chr9	98.02	101	2	0	1	101	26389579	26389679	2.42e-43	176
SNP3075	chr9	96.04	101	4	0	1	101	26389622	26389722	5.25e-40	165
SNP3076	chr9	96.04	101	4	0	1	101	26389635	26389735	5.25e-40	165
SNP3077	chr4	97.98	99	2	0	3	101	15359896	15359798	3.14e-42	172
SNP3078	chr4	98.02	101	2	0	1	101	15359887	15359787	2.42e-43	176
SNP3080	chr2	89.706	68	6	1	1	67	28331920	28331853	3.15e-16	86.1
SNP3081	chr11	90	100	9	1	3	101	12205182	12205083	6.88e-29	128
SNP3083	chr9	86.585	82	11	0	20	101	14089086	14089167	9.03e-18	91.6
SNP3084	chr9	86.585	82	11	0	20	101	14089086	14089167	9.03e-18	91.6
SNP3085	chr6	84.615	65	6	3	1	63	13573250	13573312	7.08e-09	62.1
SNP3098	chr10	89.109	101	8	3	1	99	10103727	10103628	3.2e-27	122
SNP3118	chr5	96.97	66	2	0	36	101	40816322	40816257	6.93e-24	111
SNP3119	chr5	96.97	66	2	0	36	101	40816322	40816257	6.93e-24	111
SNP3130	chr7	98.02	101	2	0	1	101	1187006	1186906	2.42e-43	176
SNP3131	chr11	97.03	101	3	0	1	101	15628577	15628677	1.13e-41	171
SNP3132	chr7	96.667	60	2	0	1	60	972713	972654	7.11e-21	100
SNP3135	chr4	92.727	55	4	0	47	101	156224	156278	1.95e-14	80.5
SNP3136	chr7	96	75	3	0	1	75	17606797	17606723	3.2e-27	122
SNP3137	chr7	95.918	49	2	0	1	49	17606771	17606723	1.95e-14	80.5
SNP3155	chr7	96.04	101	4	0	1	101	1354618	1354718	5.25e-40	165
SNP3170	chr8	90	100	10	0	2	101	25567202	25567103	1.91e-29	130
SNP3172	chr5	90.099	101	10	0	1	101	7887913	7888013	5.32e-30	132
SNP3173	chr8	93.069	101	7	0	1	101	25698594	25698494	5.28e-35	148
SNP3174	chr10	94.595	74	4	0	3	76	1226971	1226898	5.36e-25	115
SNP3175	chr10	95.699	93	4	0	9	101	1226874	1226782	1.47e-35	150
SNP3176	chr10	96.04	101	4	0	1	101	1226874	1226774	5.25e-40	165
SNP3191	chr11	100	28	0	0	74	101	13118042	13118015	4.26e-06	52.8
SNP3198	chr7	94.059	101	6	0	1	101	8565173	8565073	1.14e-36	154
SNP3199	chr7	93.103	87	6	0	1	87	8565153	8565067	5.62e-29	128
SNP3200	chr1	87.129	101	12	1	2	101	56077652	56077752	1.93e-24	113
SNP3201	chr1	86.957	92	12	0	8	99	21341085	21340994	1.16e-21	104
SNP3202	chr9	89.899	99	9	1	4	101	9336160	9336258	2.48e-28	126
SNP3203	chr9	90.411	73	5	2	3	74	9336209	9336280	4.59e-19	95.3
SNP3208	chr3	90.816	98	9	0	4	101	26568237	26568140	5.32e-30	132
SNP3209	chr8	88.776	98	11	0	3	100	12804116	12804213	1.15e-26	121
SNP3210	chr4	93.814	97	6	0	1	97	40125228	40125132	1.9e-34	147
SNP3220	chr10	88.119	101	12	0	1	101	18654020	18653920	1.15e-26	121
SNP3221	chr10	88.119	101	12	0	1	101	18654020	18653920	1.15e-26	121
SNP3222	chr4	89.899	99	10	0	1	99	23289708	23289610	6.88e-29	128
SNP3223	chr4	93.939	99	6	0	3	101	23289680	23289582	1.47e-35	150
SNP3224	chr11	94.521	73	4	0	1	73	17653915	17653987	1.24e-24	113
SNP3225	chr8	95.455	66	3	0	1	66	19282519	19282454	1.78e-22	106
SNP3226	chr2	96.04	101	2	1	1	101	52619302	52619400	1.89e-39	163
SNP3227	chr3	94.545	55	3	0	1	55	34977923	34977977	1.71e-16	86.1
SNP3228	chr3	89.583	96	10	0	5	100	26247889	26247794	3.2e-27	122
SNP3229	chr6	94.737	38	2	0	61	98	14500419	14500382	2.55e-08	60.2
SNP3230	chr11	95.05	101	5	0	1	101	9360768	9360668	2.44e-38	159
SNP3231	chr11	95.05	101	5	0	1	101	9360768	9360668	2.44e-38	159
SNP3232	chr11	95.05	101	5	0	1	101	9360768	9360668	2.44e-38	159
SNP3234	chr3	96.04	101	4	0	1	101	36662932	36663032	5.25e-40	165
SNP3235	chr1	96.04	101	4	0	1	101	60407500	60407400	5.25e-40	165
SNP3236	chr1	95.05	101	5	0	1	101	60407478	60407378	2.44e-38	159
SNP3241	chr1	98.507	67	1	0	1	67	51176095	51176029	4.14e-26	119
SNP3242	chr11	97.03	101	3	0	1	101	3669366	3669266	1.13e-41	171
SNP3246	chr10	97.895	95	2	0	1	95	13968799	13968893	5.25e-40	165
SNP3248	chr7	88.776	98	11	0	4	101	2052891	2052794	1.15e-26	121
SNP3249	chr7	90	100	10	0	2	101	2052855	2052756	1.91e-29	130
SNP3258	chr7	86.735	98	12	1	4	101	779597	779501	8.97e-23	108
SNP3259	chr7	87.129	101	12	1	1	101	779589	779490	1.93e-24	113
SNP3260	chr5	99.01	101	1	0	1	101	21133451	21133351	5.21e-45	182
SNP3261	chr2	91.954	87	7	0	1	87	6613717	6613803	3.2e-27	122
SNP3264	chr11	94.318	88	3	1	16	101	13635962	13636049	1.48e-30	134
SNP3265	chr5	97.03	101	3	0	1	101	2610266	2610366	1.13e-41	171
SNP3266	chr5	100	99	0	0	3	101	2610405	2610503	1.45e-45	183
SNP3272	chr4	100	70	0	0	1	70	12475927	12475996	1.91e-29	130
SNP3273	chr4	100	83	0	0	19	101	12475997	12476079	1.14e-36	154
SNP3274	chr4	98.701	77	1	0	1	77	12476064	12476140	7.82e-32	137
SNP3277	chr10	97	100	3	0	1	100	4249725	4249626	4.06e-41	169
SNP3278	chr6	93.22	59	2	2	12	70	20747466	20747522	2.54e-16	86.1
SNP3283	chr1	90.385	52	3	1	52	101	48318919	48318970	1.52e-10	67.6
SNP3284	chr1	89.552	67	4	2	24	87	48318919	48318985	5.43e-15	82.4
SNP3285	chr1	85.714	91	6	3	13	101	48318919	48319004	3.25e-17	89.8
SNP3286	chr1	87	100	6	3	4	101	48318919	48319013	3.23e-22	106
SNP3294	chr4	97.059	34	1	0	66	99	29178099	29178066	9.16e-08	58.4
SNP3296	chr7	98.02	101	2	0	1	101	7643636	7643736	2.42e-43	176
SNP3298	chr3	95.05	101	5	0	1	101	3251442	3251542	2.44e-38	159
SNP3299	chr3	97.03	101	3	0	1	101	3251476	3251576	1.13e-41	171
SNP3300	chr3	97.03	101	3	0	1	101	3253267	3253167	1.13e-41	171
SNP3301	chr3	98.462	65	1	0	1	65	3253207	3253143	2.89e-25	115
SNP3305	chr1	95.96	99	4	0	2	100	50226209	50226111	6.79e-39	161
SNP3306	chr1	91.089	101	9	0	1	101	31692450	31692550	1.14e-31	137
SNP3317	chr8	96.04	101	4	0	1	101	32052077	32051977	5.25e-40	165
SNP3318	chr8	96.04	101	4	0	1	101	32052065	32051965	5.25e-40	165
SNP3319	chr8	97.561	41	1	0	1	41	32051969	32051929	1.18e-11	71.3
SNP3327	chr1	97.059	102	2	1	1	101	13394296	13394195	1.13e-41	171
SNP3328	chr3	94.059	101	6	0	1	101	37484228	37484128	1.14e-36	154
SNP3341	chr1	98.551	69	1	0	33	101	51176029	51176097	3.2e-27	122
SNP3357	chr11	94.898	98	5	0	1	98	15523060	15523157	1.14e-36	154
SNP3358	chr2	88.119	101	12	0	1	101	17305030	17305130	1.15e-26	121
SNP3363	chr9	93.548	62	2	1	32	93	9413895	9413954	9.03e-18	91.6
SNP3365	chr1	100	101	0	0	1	101	47647021	47647121	1.12e-46	187
SNP3366	chr6	88.889	72	8	0	30	101	10066781	10066852	3.25e-17	89.8
SNP3367	chr2	97.03	101	3	0	1	101	46559610	46559710	1.13e-41	171
SNP3368	chr6	84.848	99	14	1	3	101	16849910	16850007	5.4e-20	99
SNP3371	chr3	98.02	101	2	0	1	101	2203506	2203606	2.42e-43	176
SNP3373	chr10	86.111	72	9	1	30	100	22106679	22106608	2.53e-13	76.8
SNP3374	chr1	87.179	78	10	0	1	78	29347539	29347616	2.39e-17	89.8
SNP3375	chr11	94.118	85	3	1	17	101	25690728	25690646	6.88e-29	128
SNP3376	chr11	95.05	101	3	1	1	101	25690726	25690628	8.78e-38	158
SNP3377	chr11	98.333	60	1	0	1	60	25690524	25690465	1.53e-22	106
SNP3383	chr6	98.276	58	1	0	1	58	6482515	6482572	4.17e-21	102
SNP3384	chr6	95.775	71	3	0	31	101	6482558	6482628	5.36e-25	115
SNP3385	chr6	96	75	3	0	27	101	6482558	6482632	3.2e-27	122
SNP3387	chr5	93.069	101	7	0	1	101	27831475	27831575	5.28e-35	148
SNP3388	chr5	92.079	101	8	0	1	101	27831490	27831590	2.46e-33	143
SNP3389	chr5	94	100	6	0	2	101	27831513	27831612	4.08e-36	152
SNP3390	chr5	96.04	101	4	0	1	101	27831537	27831637	5.25e-40	165
SNP3391	chr11	90.654	107	4	1	1	101	26074299	26074405	1.14e-31	137
SNP3392	chr11	90.654	107	4	1	1	101	26074299	26074405	1.14e-31	137
SNP3393	chr11	96.04	101	4	0	1	101	26074351	26074451	5.25e-40	165
SNP3394	chr11	95.96	99	3	1	1	99	26074433	26074530	2.44e-38	159
SNP3395	chr11	95.876	97	3	1	1	97	26074435	26074530	3.16e-37	156
SNP3396	chr11	95.455	88	3	1	1	88	26074444	26074530	3.18e-32	139
SNP3399	chr9	97.03	101	3	0	1	101	26406115	26406015	1.13e-41	171
SNP3400	chr4	98	100	2	0	2	101	15324203	15324302	8.72e-43	174
SNP3401	chr4	97.03	101	3	0	1	101	15324243	15324343	1.13e-41	171
SNP3402	chr4	96.04	101	4	0	1	101	15324276	15324376	5.25e-40	165
SNP3403	chr11	98.02	101	2	0	1	101	25690466	25690566	2.42e-43	176
SNP3404	chr11	95.05	101	3	1	1	101	25690630	25690728	8.78e-38	158
SNP3406	chr6	98.02	101	2	0	1	101	31843494	31843394	2.42e-43	176
SNP3407	chr6	98.02	101	2	0	1	101	31843494	31843394	2.42e-43	176
SNP3408	chr6	99.01	101	1	0	1	101	31843373	31843273	5.21e-45	182
SNP3409	chr6	100	68	0	0	1	68	24462672	24462739	1.43e-28	126
SNP3416	chr9	98.02	101	2	0	1	101	3091871	3091971	2.42e-43	176
SNP3421	chr10	95.05	101	5	0	1	101	5501403	5501303	2.44e-38	159
SNP3422	chr10	95.05	101	5	0	1	101	5501403	5501303	2.44e-38	159
SNP3423	chr10	97.03	101	3	0	1	101	5501354	5501254	1.13e-41	171
SNP3424	chr10	99.01	101	1	0	1	101	5501263	5501163	5.21e-45	182
SNP3425	chr10	98.734	79	1	0	1	79	5501220	5501142	6.28e-33	141
SNP3426	chr10	100	71	0	0	1	71	5501212	5501142	3.29e-30	132
SNP3428	chr3	99.01	101	1	0	1	101	32274809	32274909	5.21e-45	182
SNP3433	chr7	96.842	95	3	0	7	101	10324053	10324147	2.44e-38	159
SNP3437	chr9	90.099	101	10	0	1	101	12907407	12907307	5.32e-30	132
SNP3438	chr5	95.238	42	2	0	8	49	12790480	12790521	1.52e-10	67.6
SNP3441	chr1	90.196	102	7	2	3	101	55654509	55654408	1.91e-29	130
SNP3442	chr1	94.382	89	5	0	13	101	55654479	55654391	1.14e-31	137
SNP3443	chr10	99.01	101	1	0	1	101	855954	856054	5.21e-45	182
SNP3444	chr10	96.512	86	3	0	1	86	856147	856232	1.97e-33	143
SNP3448	chr4	96.04	101	4	0	1	101	40545101	40545001	5.25e-40	165
SNP3454	chr1	96.04	101	4	0	1	101	38782166	38782066	5.25e-40	165
SNP3455	chr1	96.04	101	4	0	1	101	38782066	38781966	5.25e-40	165
SNP3456	chr4	96.04	101	3	1	1	101	25312074	25312173	1.89e-39	163
SNP3465	chr4	85.859	99	8	2	3	101	37133326	37133234	4.17e-21	102
SNP3466	chr4	93.846	65	4	0	30	94	37133293	37133229	5.4e-20	99
SNP3467	chr2	97.468	79	2	0	23	101	43231143	43231065	4.11e-31	135
SNP3474	chr2	90	90	8	1	13	101	28331853	28331942	5.36e-25	115
SNP3476	chr4	97.5	40	0	1	1	40	20125248	20125286	1.46e-10	67.6
SNP3478	chr9	94.231	104	3	1	1	101	28212018	28212121	3.16e-37	156
SNP3482	chr8	94.059	101	6	0	1	101	27013261	27013161	1.14e-36	154
SNP3483	chr10	95.556	45	1	1	1	44	2307858	2307902	1.18e-11	71.3
SNP3492	chr7	97.059	102	2	1	1	101	21724950	21725051	1.13e-41	171
SNP3493	chr7	97	100	3	0	1	100	21725005	21725104	4.06e-41	169
SNP3494	chr7	96.875	96	3	0	1	96	21725009	21725104	6.79e-39	161
SNP3495	chr7	96.739	92	3	0	1	92	21725013	21725104	1.14e-36	154
SNP3496	chr7	90	100	9	1	3	101	21725059	21725158	6.88e-29	128
SNP3497	chr7	91	100	8	1	3	101	21725067	21725166	1.48e-30	134
SNP3509	chr3	95.05	101	5	0	1	101	42593035	42592935	2.44e-38	159
SNP3510	chr3	95.05	101	5	0	1	101	42593035	42592935	2.44e-38	159
SNP3511	chr3	97.03	101	3	0	1	101	42593017	42592917	1.13e-41	171
SNP3512	chr3	95.789	95	2	1	1	93	42592840	42592746	3.65e-36	152
SNP3514	chr11	97.03	101	3	0	1	101	26661653	26661753	1.13e-41	171
SNP3515	chr11	97.03	101	3	0	1	101	26661684	26661784	1.13e-41	171
SNP3516	chr11	96.939	98	3	0	1	98	26661694	26661791	5.25e-40	165
SNP3517	chr11	98.02	101	2	0	1	101	26661743	26661843	2.42e-43	176
SNP3518	chr3	98.113	53	0	1	1	52	42202216	42202268	3.33e-18	91.6
SNP3519	chr1	97.03	101	3	0	1	101	14941633	14941533	1.13e-41	171
SNP3522	chr11	86.957	92	6	3	1	87	9252546	9252456	4.47e-20	99
SNP3523	chr1	97.03	101	3	0	1	101	24220108	24220208	1.13e-41	171
SNP3524	chr2	93.182	44	3	0	9	52	33495044	33495001	5.47e-10	65.8
SNP3544	chr11	98.214	56	1	0	1	56	17614074	17614019	2.27e-20	99
SNP3546	chr2	94.059	101	5	1	1	101	26821516	26821615	4.08e-36	152
SNP3547	chr4	94.059	101	6	0	1	101	17731857	17731757	1.14e-36	154
SNP3548	chr4	95.05	101	5	0	1	101	17731826	17731726	2.44e-38	159
SNP3549	chr11	96.053	76	3	0	1	76	15531200	15531125	6.09e-28	124
SNP3550	chr4	92.727	55	4	0	1	55	17142867	17142921	8.23e-15	80.5
SNP3551	chr7	98.02	101	2	0	1	101	10583568	10583468	2.42e-43	176
SNP3554	chr3	84.158	101	16	0	1	101	25185481	25185381	5.4e-20	99
SNP3574	chr8	94.059	101	6	0	1	101	28622913	28622813	1.14e-36	154
SNP3575	chr8	94.059	101	6	0	1	101	28622913	28622813	1.14e-36	154
SNP3577	chr1	95.05	101	5	0	1	101	64836247	64836347	2.44e-38	159
SNP3578	chr2	97.183	71	2	0	1	71	16784580	16784510	1.15e-26	121
SNP3579	chr2	96.97	66	2	0	1	66	16784575	16784510	6.93e-24	111
SNP3580	chr2	96.226	53	2	0	1	53	16784562	16784510	1.17e-16	87.9
SNP3589	chr11	96.04	101	4	0	1	101	8153320	8153220	5.25e-40	165
SNP3590	chr7	96.04	101	4	0	1	101	5888365	5888465	5.25e-40	165
SNP3591	chr1	94	100	5	1	2	101	65220015	65220113	1.47e-35	150
SNP3592	chr1	95.918	98	4	0	4	101	65207884	65207981	2.44e-38	159
SNP3593	chr1	94.444	54	3	0	48	101	65220203	65220256	1.51e-15	84.2
SNP3594	chr8	86.869	99	13	0	3	101	13198064	13198162	6.93e-24	111
SNP3599	chr2	84.314	102	14	2	1	101	10578387	10578487	5.4e-20	99
SNP3601	chr9	91.209	91	5	2	6	94	25938982	25939071	1.15e-26	121
SNP3602	chr9	91.209	91	5	2	6	94	25938982	25939071	1.15e-26	121
SNP3603	chr9	91.209	91	5	2	6	94	25938982	25939071	1.15e-26	121
SNP3604	chr5	93.069	101	7	0	1	101	34231600	34231500	5.28e-35	148
SNP3612	chr8	90.909	99	8	1	1	98	24882315	24882217	5.32e-30	132
SNP3616	chr4	91.589	107	3	2	1	101	5647653	5647759	2.46e-33	143
SNP3617	chr4	91.589	107	3	2	1	101	5647676	5647782	2.46e-33	143
SNP3618	chr3	100	53	0	0	1	53	37898303	37898251	2.06e-20	99
SNP3621	chr1	93.878	49	2	1	40	88	46452992	46452945	3.27e-12	73.1
SNP3622	chr1	90.291	103	8	2	1	101	46452951	46452849	1.48e-30	134
SNP3624	chr3	87.755	98	12	0	4	101	28101951	28101854	5.36e-25	115
SNP3625	chr5	96.078	102	2	2	1	101	28740397	28740297	5.25e-40	165
SNP3628	chr9	94.737	57	3	0	45	101	18792641	18792585	3.25e-17	89.8
SNP3629	chr9	92.537	67	4	1	3	68	18792637	18792571	6.98e-19	95.3
SNP3631	chr2	92.941	85	4	1	19	101	11256133	11256217	3.2e-27	122
SNP3632	chr1	95.918	98	4	0	1	98	47634729	47634826	2.44e-38	159
SNP3633	chr1	95.05	101	5	0	1	101	12863548	12863648	2.44e-38	159
SNP3634	chr1	96.04	101	4	0	1	101	12863588	12863688	5.25e-40	165
SNP3639	chr1	91.089	101	9	0	1	101	31692553	31692453	1.14e-31	137
SNP3640	chr5	93.069	101	6	1	1	101	25407373	25407472	1.9e-34	147
SNP3641	chr1	89.189	74	8	0	1	74	61952774	61952847	2.51e-18	93.5
SNP3642	chr1	89.831	59	6	0	1	59	61952789	61952847	2.53e-13	76.8
SNP3644	chr8	99.01	101	1	0	1	101	4865379	4865479	5.21e-45	182
SNP3645	chr8	99.01	101	1	0	1	101	4865387	4865487	5.21e-45	182
SNP3646	chr8	100	72	0	0	1	72	4865427	4865498	9.34e-31	134
SNP3647	chr8	91.228	57	4	1	43	99	32072239	32072294	2.53e-13	76.8
SNP3669	chr6	98.02	101	2	0	1	101	9254065	9254165	2.42e-43	176
SNP3671	chr8	92.079	101	7	1	1	101	22820771	22820672	8.84e-33	141
SNP3672	chr8	93	100	6	1	2	101	22820759	22820661	6.83e-34	145
SNP3677	chr4	92.079	101	5	1	1	101	12289815	12289912	3.18e-32	139
SNP3681	chr1	100	101	0	0	1	101	17306461	17306361	1.12e-46	187
SNP3682	chr4	94.059	101	6	0	1	101	27316403	27316303	1.14e-36	154
SNP3683	chr4	93.069	101	7	0	1	101	27316396	27316296	5.28e-35	148
SNP3684	chr3	89.394	66	7	0	36	101	9354464	9354529	1.51e-15	84.2
SNP3685	chr3	90	70	7	0	30	99	9354464	9354533	9.03e-18	91.6
SNP3688	chr8	94.828	58	3	0	20	77	18287529	18287586	9.03e-18	91.6
SNP3689	chr8	94.828	58	3	0	20	77	18287529	18287586	9.03e-18	91.6
SNP3690	chr9	83.333	96	16	0	2	97	14089095	14089190	3.25e-17	89.8
SNP3704	chr10	99.01	101	1	0	1	101	30796734	30796634	5.21e-45	182
SNP3705	chr10	98.02	101	2	0	1	101	30796703	30796603	2.42e-43	176
SNP3706	chr10	99.01	101	1	0	1	101	30796670	30796570	5.21e-45	182
SNP3707	chr10	97.826	92	2	0	1	92	30796595	30796504	2.15e-38	159
SNP3709	chr5	95.96	99	3	1	3	101	24170815	24170718	2.44e-38	159
SNP3715	chr6	99.01	101	1	0	1	101	33091275	33091375	5.21e-45	182
SNP3716	chr6	97.802	91	2	0	1	91	33091327	33091417	8.78e-38	158
SNP3717	chr6	97.753	89	2	0	1	89	33091329	33091417	1.14e-36	154
SNP3718	chr6	97.015	67	2	0	35	101	33091411	33091477	1.93e-24	113
SNP3719	chr6	97.647	85	2	0	1	85	33091471	33091555	1.5e-34	147
SNP3720	chr6	96.97	66	2	0	1	66	33091490	33091555	3.83e-24	111
SNP3721	chr6	91.176	102	7	2	1	101	14578608	14578708	1.14e-31	137
SNP3722	chr2	93.75	96	6	0	6	101	16777255	16777160	6.83e-34	145
SNP3723	chr11	88	100	12	0	2	101	15751108	15751009	4.14e-26	119
SNP3725	chr7	91.111	90	8	0	1	90	5009009	5008920	3.2e-27	122
SNP3730	chr4	91.111	90	8	0	11	100	25312350	25312261	3.2e-27	122
SNP3731	chr4	96.667	90	2	1	1	90	25312153	25312065	4.52e-35	148
SNP3740	chr5	87.324	71	5	4	32	101	15583817	15583750	7.03e-14	78.7
SNP3741	chr5	87.5	72	5	4	31	101	15583817	15583749	1.95e-14	80.5
SNP3742	chr4	89.109	101	5	5	4	101	24239143	24239240	1.15e-26	121
SNP3743	chr6	89.899	99	7	3	1	99	5773872	5773777	8.9e-28	124
SNP3744	chr6	90.099	101	8	2	1	101	5773868	5773770	1.91e-29	130
SNP3745	chr6	88	75	7	2	1	75	5781102	5781030	7.69e-17	87.9
SNP3747	chr1	86.869	99	13	0	3	101	35320390	35320292	6.93e-24	111
SNP3748	chr1	87.129	101	13	0	1	101	35320382	35320282	5.36e-25	115
SNP3749	chr4	97.872	94	1	1	8	101	3356820	3356728	6.79e-39	161
SNP3750	chr4	98.02	101	1	1	1	101	3356818	3356719	8.72e-43	174
SNP3751	chr9	98	100	2	0	1	100	24412938	24413037	8.6e-43	174
SNP3752	chr9	95.05	101	5	0	1	101	29465616	29465516	2.44e-38	159
SNP3754	chr6	98.02	101	2	0	1	101	9254163	9254063	2.42e-43	176
SNP3755	chr9	85.859	99	12	2	1	98	11036266	11036363	1.16e-21	104
SNP3756	chr4	94.667	75	4	0	27	101	14700113	14700039	1.49e-25	117
SNP3757	chr6	94.565	92	5	0	10	101	11088806	11088897	2.46e-33	143
SNP3758	chr10	94.949	99	5	0	1	99	12587853	12587951	3.16e-37	156
SNP3759	chr10	95.556	90	4	0	1	90	12587878	12587967	6.11e-34	145
SNP3760	chr10	94.937	79	4	0	1	79	12587889	12587967	6.68e-28	124
SNP3774	chr3	97.959	98	2	0	4	101	2203601	2203504	1.13e-41	171
SNP3777	chr2	90.805	87	8	0	1	87	47712910	47712996	1.22e-25	117
SNP3781	chr2	95.05	101	5	0	1	101	46679093	46678993	2.44e-38	159
SNP3782	chr10	94.949	99	5	0	3	101	13082159	13082061	3.16e-37	156
SNP3783	chr2	95	100	5	0	1	100	52812123	52812024	8.78e-38	158
SNP3784	chr4	94.175	103	4	1	1	101	1271083	1270981	3.16e-37	156
SNP3785	chr4	99.01	101	1	0	1	101	1271044	1270944	5.21e-45	182
SNP3786	chr8	91.579	95	8	0	7	101	19647584	19647678	5.32e-30	132
SNP3787	chr8	91.579	95	8	0	7	101	19647584	19647678	5.32e-30	132
SNP3791	chr1	83.168	101	17	0	1	101	37756516	37756616	2.51e-18	93.5
SNP3799	chr8	91.228	57	5	0	11	67	22569134	22569190	7.03e-14	78.7
SNP3800	chr8	90.909	55	5	0	1	55	22569136	22569190	9.09e-13	75
SNP3812	chr5	88.06	67	4	4	1	65	7139440	7139376	1.36e-13	76.8
SNP3813	chr4	100	45	0	0	57	101	31781520	31781476	1.51e-15	84.2
SNP3814	chr4	100	57	0	0	10	66	31781520	31781464	3.23e-22	106
SNP3815	chr4	100	39	0	0	1	39	31781502	31781464	3.27e-12	73.1
SNP3817	chr9	91.489	94	7	1	3	96	19913802	19913710	6.88e-29	128
SNP3819	chr3	84.932	73	10	1	1	73	27119659	27119588	2.15e-12	73.1
SNP3820	chr9	98.246	57	1	0	1	57	12156	12212	6.52e-21	100
SNP3821	chr4	96.939	98	3	0	4	101	17013245	17013148	5.25e-40	165
SNP3824	chr4	97.727	44	0	1	58	101	20125286	20125244	9.09e-13	75
SNP3843	chr1	87.013	77	9	1	23	98	13992457	13992533	4.2e-16	86.1
SNP3844	chr4	87.64	89	9	2	11	98	34558073	34557986	4.06e-21	102
SNP3845	chr3	97.826	46	1	0	8	53	5418462	5418417	7.72e-15	80.5
SNP3846	chr2	87.879	99	12	0	3	101	16334081	16334179	1.49e-25	117
SNP3847	chr2	87.879	99	12	0	3	101	16334081	16334179	1.49e-25	117
SNP3848	chr2	92.473	93	7	0	1	93	16334127	16334219	1.48e-30	134
SNP3851	chr8	91.209	91	7	1	1	90	17166074	17166164	3.2e-27	122
SNP3854	chr1	97	100	2	1	1	99	11549875	11549776	1.46e-40	167
SNP3855	chr1	96.04	101	3	1	1	100	11549872	11549772	1.89e-39	163
SNP3856	chr1	96.04	101	4	0	1	101	11549738	11549638	5.25e-40	165
SNP3858	chr7	97.03	101	3	0	1	101	6775411	6775511	1.13e-41	171
SNP3860	chr1	92.079	101	8	0	1	101	41835567	41835667	2.46e-33	143
SNP3861	chr11	94.792	96	4	1	6	101	2488179	2488085	5.28e-35	148
SNP3864	chr6	93.617	94	6	0	1	94	11253749	11253842	8.84e-33	141
SNP3865	chr6	89.796	98	10	0	1	98	11253765	11253862	2.48e-28	126
SNP3869	chr5	97.826	92	2	0	10	101	39283919	39283828	2.44e-38	159
SNP3870	chr5	89.623	106	6	2	1	101	39283820	39283715	1.91e-29	130
SNP3875	chr8	97.561	82	2	0	1	82	35058858	35058939	8.84e-33	141
SNP3876	chr4	98.02	101	2	0	1	101	775108	775008	2.42e-43	176
SNP3877	chr4	98.438	64	1	0	1	64	775044	774981	1.01e-24	113
SNP3878	chr3	95.05	101	3	1	1	101	2106538	2106440	8.78e-38	158
SNP3879	chr3	97.98	99	2	0	1	99	2106506	2106408	3.14e-42	172
SNP3885	chr11	93.878	49	3	0	43	91	25256166	25256214	9.09e-13	75
SNP3894	chr2	93.069	101	7	0	1	101	14942556	14942656	5.28e-35	148
SNP3898	chr9	92.079	101	8	0	1	101	21859813	21859713	2.46e-33	143
SNP3899	chr9	92.079	101	6	2	2	101	21859767	21859668	8.84e-33	141
SNP3900	chr9	91.919	99	5	3	4	101	21859716	21859620	4.11e-31	135
SNP3901	chr9	92.105	76	4	2	3	77	21859687	21859613	2.33e-22	106
SNP3902	chr9	92.424	66	4	1	1	66	21859677	21859613	1.49e-18	93.5
SNP3903	chr5	93.069	101	7	0	1	101	4974823	4974923	5.28e-35	148
SNP3904	chr3	98.02	101	2	0	1	101	9484028	9483928	2.42e-43	176
SNP3908	chr5	91.837	98	8	0	2	99	29401192	29401095	1.14e-31	137
SNP3909	chr5	96.04	101	4	0	1	101	29401132	29401032	5.25e-40	165
SNP3910	chr11	85.507	69	6	3	5	71	24685669	24685735	4.23e-11	69.4
SNP3915	chr11	97.98	99	2	0	3	101	17959342	17959244	3.14e-42	172
SNP3916	chr11	98.02	101	2	0	1	101	17959320	17959220	2.42e-43	176
SNP3919	chr9	88.462	52	6	0	3	54	24436195	24436144	8.03e-10	63.9
SNP3923	chr4	98.936	94	1	0	8	101	16824545	16824638	4.06e-41	169
SNP3924	chr1	90.099	101	8	2	1	99	46452851	46452951	1.91e-29	130
SNP3925	chr1	93.878	49	2	1	12	60	46452945	46452992	3.27e-12	73.1
SNP3927	chr9	98.361	61	1	0	1	61	2709432	2709492	4.37e-23	108
SNP3939	chr6	88.525	61	7	0	1	61	33399385	33399445	9.09e-13	75
SNP3941	chr7	100	101	0	0	1	101	27650905	27651005	1.12e-46	187
SNP3942	chr7	100	101	0	0	1	101	27650920	27651020	1.12e-46	187
SNP3943	chr7	98.02	101	2	0	1	101	27650969	27651069	2.42e-43	176
SNP3944	chr7	97.98	99	2	0	1	99	27650976	27651074	3.05e-42	172
SNP3945	chr7	96.552	58	2	0	1	58	27651017	27651074	8.68e-20	97.1
SNP3946	chr8	97.03	101	3	0	1	101	36130800	36130700	1.13e-41	171
SNP3959	chr11	94.059	101	6	0	1	101	2986953	2986853	1.14e-36	154
SNP3962	chr5	99.01	101	1	0	1	101	21133353	21133453	5.21e-45	182
SNP3963	chr9	98.02	101	2	0	1	101	28548995	28548895	2.42e-43	176
SNP3964	chr6	98.182	55	1	0	47	101	35133662	35133716	1.94e-19	97.1
SNP3965	chr9	96.04	101	4	0	1	101	6844365	6844465	5.25e-40	165
SNP3971	chr8	96.04	101	4	0	1	101	2226505	2226405	5.25e-40	165
SNP3972	chr8	91.489	47	2	2	1	45	24199768	24199814	1.68e-09	63.9
SNP3980	chr5	92.105	76	5	1	1	75	4766809	4766734	3.23e-22	106
SNP3982	chr6	92.929	99	7	0	1	99	1484591	1484493	6.83e-34	145
SNP3983	chr6	91.579	95	8	0	1	95	1484571	1484477	5.32e-30	132
SNP3984	chr6	87.755	98	9	1	2	99	1484545	1484451	6.93e-24	111
SNP3985	chr6	89.655	87	9	0	15	101	33831188	33831102	6.93e-24	111
SNP3990	chr3	99.01	101	1	0	1	101	23122403	23122503	5.21e-45	182
SNP3991	chr5	93	100	5	2	1	99	25235766	25235864	6.83e-34	145
SNP3992	chr6	91.089	101	7	2	2	101	18689232	18689331	4.11e-31	135
SNP3993	chr8	97.03	101	3	0	1	101	29088683	29088583	1.13e-41	171
SNP3994	chr8	97.03	101	3	0	1	101	29088680	29088580	1.13e-41	171
SNP3995	chr8	97.03	101	3	0	1	101	29088677	29088577	1.13e-41	171
SNP3996	chr6	100	101	0	0	1	101	22835185	22835285	1.12e-46	187
SNP3997	chr6	100	101	0	0	1	101	22835186	22835286	1.12e-46	187
SNP3998	chr8	98.507	67	1	0	1	67	18783735	18783801	2.34e-26	119
SNP3999	chr8	98.02	101	2	0	1	101	7250535	7250435	2.42e-43	176
SNP4002	chr10	100	51	0	0	1	51	2999870	2999920	6.98e-19	95.3
SNP4004	chr5	92.105	38	3	0	63	100	31813766	31813803	1.18e-06	54.7
SNP4005	chr5	85.882	85	12	0	5	89	7034787	7034871	9.03e-18	91.6
SNP4024	chr11	86.869	99	7	3	4	101	7432828	7432735	8.97e-23	108
SNP4025	chr1	84.694	98	11	1	1	98	32236160	32236067	6.98e-19	95.3
SNP4026	chr11	83.168	101	11	3	1	100	7432803	7432708	1.17e-16	87.9
SNP4027	chr6	89.13	92	9	1	11	101	6240431	6240522	1.93e-24	113
SNP4032	chr6	90.625	96	8	1	6	101	20872072	20871978	2.48e-28	126
SNP4033	chr6	91.753	97	7	1	5	101	20872064	20871969	1.48e-30	134
SNP4035	chr2	87.129	101	13	0	1	101	26979451	26979551	5.36e-25	115
SNP4036	chr2	88.71	62	7	0	5	66	26979511	26979572	1.4e-13	76.8
SNP4049	chr1	97.03	101	3	0	1	101	14963224	14963124	1.13e-41	171
SNP4050	chr1	95.05	101	4	1	1	101	14963091	14962992	8.78e-38	158
SNP4071	chr4	97.222	36	1	0	66	101	21426786	21426751	7.08e-09	62.1
SNP4072	chr11	93.939	99	5	1	3	101	16853423	16853326	5.28e-35	148
SNP4073	chr8	90.816	98	7	2	1	98	12797452	12797357	1.91e-29	130
SNP4074	chr1	88	100	6	5	1	99	38739990	38740084	1.88e-24	113
SNP4075	chr1	87.234	94	6	5	1	93	38739996	38740084	3.73e-21	102
SNP4076	chr1	86.957	92	6	5	1	91	38739998	38740084	4.69e-20	99
SNP4077	chr3	97.143	70	1	1	32	100	40730139	40730070	1.49e-25	117
SNP4080	chr3	85.149	101	6	1	1	101	40730064	40729973	6.98e-19	95.3
SNP4081	chr3	98.837	86	1	0	16	101	40730023	40729938	1.14e-36	154
SNP4082	chr3	96.04	101	4	0	1	101	40730010	40729910	5.25e-40	165
SNP4083	chr3	96.04	101	4	0	1	101	40729991	40729891	5.25e-40	165
SNP4084	chr3	96.04	101	4	0	1	101	40729989	40729889	5.25e-40	165
SNP4085	chr3	96.04	101	4	0	1	101	40729986	40729886	5.25e-40	165
SNP4098	chr4	98.02	101	2	0	1	101	5055979	5056079	2.42e-43	176
SNP4101	chr7	100	101	0	0	1	101	34541513	34541613	1.12e-46	187
SNP4102	chr7	100	101	0	0	1	101	34541532	34541632	1.12e-46	187
SNP4103	chr8	93.182	88	6	0	1	88	2794460	2794547	1.59e-29	130
SNP4104	chr5	96	100	4	0	2	101	3412247	3412346	1.89e-39	163
SNP4105	chr3	92.308	104	3	3	1	100	36499562	36499664	2.46e-33	143
SNP4106	chr3	93.069	101	3	3	1	101	24016391	24016487	6.83e-34	145
SNP4112	chr7	90.426	94	9	0	8	101	9629676	9629583	8.9e-28	124
SNP4113	chr7	90	80	8	0	1	80	9629661	9629582	8.39e-22	104
SNP4117	chr10	93.258	89	6	0	1	89	21487246	21487334	4.76e-30	132
SNP4118	chr3	93.75	80	5	0	1	80	39137504	39137583	8.49e-27	121
SNP4119	chr3	95.312	64	3	0	1	64	39137520	39137583	2.25e-21	102
SNP4120	chr6	97	100	3	0	1	100	9359150	9359249	4.06e-41	169
SNP4121	chr6	96.04	101	4	0	1	101	9359193	9359293	5.25e-40	165
SNP4122	chr8	92.553	94	5	2	1	94	8328379	8328288	1.48e-30	134
SNP4124	chr5	89.552	67	7	0	1	67	36083743	36083809	4.2e-16	86.1
SNP4125	chr5	91.379	58	5	0	1	58	36083752	36083809	1.95e-14	80.5
SNP4127	chr1	91.304	69	3	3	33	98	9573923	9573991	9.03e-18	91.6
SNP4128	chr1	88.889	81	5	4	10	87	9573923	9574002	1.94e-19	97.1
SNP4129	chr10	95.402	87	4	0	15	101	7843352	7843266	3.18e-32	139
SNP4132	chr2	93	100	7	0	1	100	14942654	14942555	1.9e-34	147
SNP4138	chr9	92.079	101	8	0	1	101	15405600	15405700	2.46e-33	143
SNP4145	chr1	93.137	102	6	1	1	101	1743430	1743531	5.28e-35	148
SNP4146	chr7	85.437	103	11	3	1	101	7717087	7717187	1.16e-21	104
SNP4147	chr3	91.566	83	7	0	5	87	20009638	20009556	5.36e-25	115
SNP4148	chr1	92.453	53	4	0	1	53	24471202	24471254	2.53e-13	76.8
SNP4162	chr7	95.05	101	5	0	1	101	5339929	5340029	2.44e-38	159
SNP4163	chr7	95.05	101	5	0	1	101	5339983	5340083	2.44e-38	159
SNP4164	chr7	94.059	101	4	1	1	101	5340039	5340137	4.08e-36	152
SNP4165	chr11	86.316	95	10	3	9	101	13238424	13238331	1.5e-20	100
SNP4166	chr11	86.316	95	10	3	8	100	13238424	13238331	1.48e-20	100
SNP4167	chr11	86.316	95	10	3	5	97	13238424	13238331	1.42e-20	100
SNP4168	chr11	85.393	89	10	3	1	87	13238418	13238331	2.65e-17	89.8
SNP4169	chr5	97.03	101	3	0	1	101	38809598	38809698	1.13e-41	171
SNP4180	chr8	93.204	103	5	1	1	101	8130475	8130373	1.47e-35	150
SNP4193	chr11	96.04	101	4	0	1	101	19380518	19380618	5.25e-40	165
SNP4195	chr11	94.059	101	6	0	1	101	13076113	13076013	1.14e-36	154
SNP4197	chr2	96.907	97	3	0	1	97	28273340	28273244	1.79e-39	163
SNP4203	chr9	92.929	99	7	0	1	99	17144154	17144252	6.83e-34	145
SNP4204	chr9	98.02	101	2	0	1	101	4507563	4507463	2.42e-43	176
SNP4205	chr9	97.647	85	2	0	6	90	4507526	4507442	1.63e-34	147
SNP4206	chr9	97.183	71	2	0	1	71	4507512	4507442	7.12e-27	121
SNP4207	chr9	96.97	66	2	0	1	66	4507507	4507442	3.83e-24	111
SNP4208	chr2	99.01	101	1	0	1	101	46929546	46929646	5.21e-45	182
SNP4209	chr2	99.01	101	1	0	1	101	46929602	46929702	5.21e-45	182
SNP4210	chr2	98.02	101	2	0	1	101	46929661	46929761	2.42e-43	176
SNP4211	chr11	94.059	101	6	0	1	101	26581682	26581782	1.14e-36	154
SNP4212	chr11	94.059	101	6	0	1	101	26581692	26581792	1.14e-36	154
SNP4213	chr11	92.079	101	8	0	1	101	26581705	26581805	2.46e-33	143
SNP4214	chr7	87.778	90	10	1	13	101	8959978	8960067	1.16e-21	104
SNP4215	chr5	90.099	101	10	0	1	101	5092141	5092241	5.32e-30	132
SNP4216	chr11	85.882	85	12	0	3	87	14453653	14453737	7.37e-18	91.6
SNP4217	chr11	85	80	12	0	1	80	14453658	14453737	3.93e-15	82.4
SNP4218	chr11	86.301	73	10	0	1	73	14453665	14453737	1.26e-14	80.5
SNP4223	chr3	96.04	101	4	0	1	101	36663030	36662930	5.25e-40	165
SNP4237	chr11	93.333	60	4	0	6	65	7105041	7105100	3.25e-17	89.8
SNP4242	chr6	94.059	101	6	0	1	101	33657053	33656953	1.14e-36	154
SNP4243	chr1	97.03	101	3	0	1	101	58608036	58608136	1.13e-41	171
SNP4244	chr1	96.842	95	3	0	1	95	58608082	58608176	2.44e-38	159
SNP4247	chr2	90	70	5	2	3	70	51562046	51562115	3.03e-17	89.8
SNP4250	chr1	84.524	84	5	3	15	95	51475181	51475259	2.53e-13	76.8
SNP4262	chr1	92.079	101	8	0	1	101	41835665	41835565	2.46e-33	143
SNP4269	chr3	99.01	101	1	0	1	101	37109084	37109184	5.21e-45	182
SNP4285	chr4	97.895	95	2	0	3	97	2450164	2450070	5.25e-40	165
SNP4286	chr4	96.04	101	4	0	1	101	2450156	2450056	5.25e-40	165
SNP4287	chr4	95.745	94	4	0	1	94	2449988	2449895	4.08e-36	152
SNP4288	chr4	89.474	76	8	0	1	76	2449958	2449883	1.3e-19	97.1
SNP4289	chr6	93.069	101	7	0	1	101	17074673	17074573	5.28e-35	148
SNP4290	chr9	95.05	101	5	0	1	101	5440631	5440531	2.44e-38	159
SNP4291	chr9	94.949	99	5	0	1	99	5440621	5440523	3.16e-37	156
SNP4292	chr10	95.05	101	5	0	1	101	13773209	13773309	2.44e-38	159
SNP4293	chr10	96	100	4	0	2	101	13773214	13773313	1.89e-39	163
SNP4294	chr10	95.833	96	4	0	1	96	13773235	13773330	3.16e-37	156
SNP4295	chr9	93.103	58	4	0	6	63	5440519	5440462	2.21e-16	86.1
SNP4296	chr8	90.476	105	6	2	1	101	20737965	20737861	4.11e-31	135
SNP4297	chr11	89.815	108	4	3	1	101	23542073	23542180	5.32e-30	132
SNP4298	chr7	92.857	98	7	0	1	98	27174600	27174697	2.46e-33	143
SNP4299	chr4	88.889	99	11	0	1	99	11497192	11497094	3.2e-27	122
SNP4300	chr1	87.059	85	11	0	11	95	45804970	45804886	1.79e-19	97.1
SNP4301	chr1	87.654	81	10	0	4	84	45804966	45804886	5.42e-19	95.3
SNP4302	chr1	88.889	63	7	0	1	63	45804948	45804886	3.61e-14	78.7
SNP4303	chr1	89.831	59	6	0	4	62	45804944	45804886	1.26e-13	76.8
SNP4304	chr1	89.474	57	6	0	1	57	45804942	45804886	1.42e-12	73.1
SNP4315	chr11	99.01	101	1	0	1	101	9717091	9716991	5.21e-45	182
SNP4316	chr9	98.99	99	1	0	1	99	8679979	8680077	6.74e-44	178
SNP4317	chr9	95.192	104	2	2	1	101	8680004	8680107	6.79e-39	161
SNP4318	chr9	95.098	102	2	2	1	99	8680006	8680107	8.78e-38	158
SNP4319	chr9	94.231	104	3	2	1	101	8680022	8680125	3.16e-37	156
SNP4320	chr9	94.118	102	3	2	1	99	8680035	8680136	4.08e-36	152
SNP4321	chr9	93.137	102	4	2	1	99	8680056	8680157	1.85e-34	147
SNP4322	chr9	93.023	86	3	2	3	85	8680072	8680157	2.53e-27	122
SNP4323	chr9	96.667	60	2	0	3	62	8680098	8680157	7.5e-21	100
SNP4324	chr1	94.737	38	2	0	1	38	49124808	49124845	2.55e-08	60.2
SNP4326	chr5	91.667	96	5	1	6	101	15482092	15482000	1.91e-29	130
SNP4331	chr9	95	40	2	0	60	99	8488115	8488154	1.97e-09	63.9
SNP4332	chr8	96	100	4	0	2	101	18985383	18985482	1.89e-39	163
SNP4333	chr4	97	100	3	0	2	101	19433713	19433812	4.06e-41	169
SNP4334	chr1	93.878	98	6	0	1	98	50749889	50749792	5.28e-35	148
SNP4335	chr5	91.489	94	8	0	2	95	19066310	19066403	1.91e-29	130
SNP4336	chr6	85.294	102	13	2	1	101	10948866	10948766	1.16e-21	104
SNP4343	chr5	90.722	97	5	4	1	96	18591161	18591254	2.31e-28	126
SNP4344	chr5	90.625	96	5	4	1	95	18591162	18591254	8.2e-28	124
SNP4345	chr9	96.04	101	4	0	1	101	26725199	26725299	5.25e-40	165
SNP4346	chr9	92.537	67	5	0	30	96	16105362	16105428	1.94e-19	97.1
SNP4352	chr4	96.875	32	0	1	3	34	39024168	39024138	4.26e-06	52.8
SNP4357	chr4	78.947	95	18	2	3	96	18575435	18575528	1.97e-09	63.9
SNP4358	chr4	81.818	77	12	2	4	79	18575453	18575528	1.97e-09	63.9
SNP4363	chr7	95.604	91	4	0	1	91	5008948	5009038	1.9e-34	147
SNP4364	chr7	95.556	90	4	0	1	90	5008949	5009038	6.83e-34	145
SNP4373	chr3	93.396	106	2	1	1	101	39505715	39505610	4.08e-36	152
SNP4380	chr7	93.939	99	6	0	3	101	20375892	20375794	1.47e-35	150
SNP4381	chr7	92.079	101	8	0	1	101	20375875	20375775	2.46e-33	143
SNP4382	chr8	88.679	53	2	3	30	79	14961978	14961927	7.08e-09	62.1
SNP4383	chr8	88.679	53	2	3	12	61	14961978	14961927	7.08e-09	62.1
SNP4386	chr7	87.952	83	8	2	10	92	34129062	34129142	1.94e-19	97.1
SNP4387	chr4	98.925	93	1	0	1	93	33706881	33706789	1.31e-40	167
SNP4388	chr8	93.069	101	7	0	1	101	16684418	16684518	5.28e-35	148
SNP4389	chr8	94.949	99	5	0	1	99	16684438	16684536	3.16e-37	156
SNP4390	chr8	93.75	96	6	0	1	96	16684489	16684584	6.83e-34	145
SNP4391	chr8	91.089	101	9	0	1	101	16684546	16684646	1.14e-31	137
SNP4392	chr4	94.059	101	6	0	1	101	10631274	10631374	1.14e-36	154
SNP4394	chr4	97.03	101	3	0	1	101	1153665	1153765	1.13e-41	171
SNP4414	chr4	94.059	101	6	0	1	101	16992588	16992488	1.14e-36	154
SNP4418	chr5	99	100	1	0	2	101	14543735	14543636	1.87e-44	180
SNP4419	chr2	99.01	101	1	0	1	101	37031198	37031298	5.21e-45	182
SNP4420	chr11	99.01	101	1	0	1	101	18060119	18060219	5.21e-45	182
SNP4421	chr6	97.03	101	3	0	1	101	9468628	9468728	1.13e-41	171
SNP4422	chr6	97.03	101	3	0	1	101	9468641	9468741	1.13e-41	171
SNP4423	chr6	96.591	88	3	0	1	88	9468664	9468751	1.58e-34	147
SNP4424	chr1	96.226	53	2	0	1	53	33867854	33867802	4.46e-17	87.9
SNP4425	chr6	95.098	102	3	1	2	101	31843889	31843990	2.44e-38	159
SNP4426	chr6	90.385	104	7	3	1	101	31844044	31844147	1.48e-30	134
SNP4428	chr2	87.879	99	12	0	3	101	26979568	26979470	1.49e-25	117
SNP4429	chr2	87.129	101	13	0	1	101	26979549	26979449	5.36e-25	115
SNP4431	chr6	91.579	95	7	1	1	95	20871971	20872064	1.91e-29	130
SNP4445	chr8	90.909	99	8	1	1	98	9111906	9112004	5.32e-30	132
SNP4446	chr8	90.909	99	8	1	1	98	9111906	9112004	5.32e-30	132
SNP4450	chr1	97.297	37	1	0	24	60	22597199	22597163	9.33e-10	63.9
SNP4452	chr11	82.222	90	9	6	11	96	17409064	17408978	1.11e-11	71.3
SNP4458	chr7	96.939	98	3	0	4	101	35575929	35575832	5.25e-40	165
SNP4459	chr8	98.75	80	1	0	2	81	31489877	31489956	2.46e-33	143
SNP4460	chr8	98.438	64	1	0	1	64	31489893	31489956	1.93e-24	113
SNP4461	chr10	94	100	6	0	2	101	13173621	13173522	4.08e-36	152
SNP4462	chr6	94.805	77	4	0	1	77	12916731	12916655	7.88e-27	121
SNP4463	chr1	91.089	101	9	0	1	101	33267901	33268001	1.14e-31	137
SNP4464	chr1	91.089	101	9	0	1	101	33267912	33268012	1.14e-31	137
SNP4465	chr1	89.109	101	11	0	1	101	33267944	33268044	2.48e-28	126
SNP4466	chr6	90.625	96	9	0	3	98	36876285	36876380	6.88e-29	128
SNP4469	chr4	91.566	83	5	2	1	82	4663339	4663420	1.93e-24	113
SNP4470	chr3	88.372	86	4	3	13	98	37557257	37557178	5.4e-20	99
SNP4471	chr6	93.75	80	3	1	19	98	16372052	16372129	3.98e-26	119
SNP4475	chr11	93.069	101	7	0	1	101	2986900	2987000	5.28e-35	148
SNP4476	chr11	93.939	99	6	0	3	101	2986926	2987024	1.47e-35	150
SNP4481	chr11	94.186	86	3	1	1	84	13636047	13635962	1.91e-29	130
SNP4482	chr5	95.652	69	3	0	1	69	40052962	40053030	4.1e-24	111
SNP4483	chr1	97.03	101	3	0	1	101	33500646	33500546	1.13e-41	171
SNP4484	chr1	98.02	101	2	0	1	101	33500599	33500499	2.42e-43	176
SNP4485	chr1	94.059	101	6	0	1	101	33500524	33500424	1.14e-36	154
SNP4486	chr1	94.059	101	6	0	1	101	33500512	33500412	1.14e-36	154
SNP4487	chr1	94.059	101	6	0	1	101	33500489	33500389	1.14e-36	154
SNP4488	chr1	94.737	95	5	0	6	100	33500462	33500368	5.28e-35	148
SNP4489	chr1	94	100	6	0	1	100	33500454	33500355	4.03e-36	152
SNP4499	chr4	97.03	101	3	0	1	101	1153763	1153663	1.13e-41	171
SNP4500	chr2	90.099	101	6	1	1	101	51028553	51028457	6.88e-29	128
SNP4501	chr11	97.436	78	2	0	1	78	25868934	25868857	1.48e-30	134
SNP4502	chr11	95.082	61	1	1	39	99	25868827	25868769	6.98e-19	95.3
SNP4503	chr11	92.857	70	3	1	29	98	25868827	25868760	1.44e-20	100
SNP4504	chr2	91.346	104	3	2	1	101	127230	127130	1.14e-31	137
SNP4505	chr2	96.078	51	2	0	51	101	127083	127033	1.51e-15	84.2
SNP4515	chr3	90.805	87	8	0	1	87	34866899	34866813	1.49e-25	117
SNP4516	chr2	91.089	101	9	0	1	101	46678883	46678983	1.14e-31	137
SNP4517	chr2	95.05	101	5	0	1	101	46678995	46679095	2.44e-38	159
SNP4518	chr11	98.02	101	2	0	1	101	18437528	18437628	2.42e-43	176
SNP4519	chr11	97.333	75	2	0	1	75	18437555	18437629	4.53e-29	128
SNP4520	chr7	99.01	101	1	0	1	101	27580839	27580939	5.21e-45	182
SNP4521	chr7	99.01	101	1	0	1	101	27580879	27580979	5.21e-45	182
SNP4522	chr7	94.253	87	4	1	1	86	27580969	27581055	4.27e-30	132
SNP4523	chr7	92.647	68	4	1	1	67	27580988	27581055	1.1e-19	97.1
SNP4524	chr7	91.935	62	4	1	1	61	27580994	27581055	2.05e-16	86.1
SNP4525	chr7	91.803	61	4	1	1	60	27580995	27581055	7.16e-16	84.2
SNP4526	chr11	89.899	99	9	1	1	98	17337936	17338034	2.48e-28	126
SNP4527	chr11	89.899	99	9	1	1	98	17337936	17338034	2.48e-28	126
SNP4528	chr10	96.04	101	4	0	1	101	17898347	17898447	5.25e-40	165
SNP4529	chr10	98.02	101	2	0	1	101	17898355	17898455	2.42e-43	176
SNP4530	chr10	98.02	101	2	0	1	101	17898372	17898472	2.42e-43	176
SNP4531	chr10	98.02	101	2	0	1	101	17898380	17898480	2.42e-43	176
SNP4532	chr10	100	82	0	0	1	82	17898401	17898482	3.06e-36	152
SNP4533	chr11	96.491	57	2	0	1	57	2777238	2777182	3.03e-19	95.3
SNP4538	chr7	90.566	106	5	2	1	101	33657894	33657789	4.11e-31	135
SNP4539	chr7	89.623	106	6	3	1	101	33657882	33657777	1.91e-29	130
SNP4541	chr7	92.079	101	8	0	1	101	33657817	33657717	2.46e-33	143
SNP4548	chr8	93.814	97	6	0	5	101	15171255	15171351	1.9e-34	147
SNP4556	chr1	96.04	101	4	0	1	101	38517546	38517646	5.25e-40	165
SNP4561	chr8	96.117	103	1	1	1	100	10993452	10993554	5.25e-40	165
SNP4562	chr8	96.364	55	2	0	47	101	10993573	10993627	9.03e-18	91.6
SNP4563	chr1	98.02	101	2	0	1	101	12117858	12117958	2.42e-43	176
SNP4564	chr1	98.02	101	2	0	1	101	12117858	12117958	2.42e-43	176
SNP4568	chr1	93.069	101	3	1	1	101	12117952	12118048	6.83e-34	145
SNP4569	chr1	93.939	99	2	1	3	101	12117964	12118058	1.9e-34	147
SNP4570	chr1	99.01	101	1	0	1	101	12117999	12118099	5.21e-45	182
SNP4571	chr1	100	73	0	0	1	73	12118056	12118128	2.65e-31	135
SNP4572	chr1	100	67	0	0	1	67	12118062	12118128	5.04e-28	124
SNP4573	chr1	100	63	0	0	1	63	12118066	12118128	7.65e-26	117
SNP4574	chr1	100	61	0	0	1	61	12118068	12118128	9.38e-25	113
SNP4575	chr1	100	56	0	0	1	56	12118073	12118128	4.88e-22	104
SNP4586	chr7	94.059	101	5	1	1	100	31557318	31557418	4.08e-36	152
SNP4587	chr3	97.03	101	3	0	1	101	3253146	3253246	1.13e-41	171
SNP4588	chr3	97.03	101	3	0	1	101	3253169	3253269	1.13e-41	171
SNP4589	chr3	97.03	101	3	0	1	101	3251574	3251474	1.13e-41	171
SNP4590	chr3	97.059	68	2	0	1	68	3251508	3251441	3.1e-25	115
SNP4593	chr4	85.714	56	7	1	38	92	29793438	29793383	9.16e-08	58.4
SNP4594	chr2	96.04	101	4	0	1	101	19375222	19375322	5.25e-40	165
SNP4595	chr2	96.04	101	4	0	1	101	19375222	19375322	5.25e-40	165
SNP4596	chr2	94.118	85	5	0	1	85	19375287	19375371	1.91e-29	130
SNP4597	chr1	97.03	101	3	0	1	101	11234330	11234430	1.13e-41	171
SNP4598	chr1	96.875	96	1	2	1	94	11234563	11234658	2.22e-38	159
SNP4603	chr9	91.209	91	5	2	6	94	25939071	25938982	1.14e-26	121
SNP4604	chr3	87.931	58	4	2	1	55	23055748	23055691	2.3e-10	65.8
SNP4609	chr10	93.407	91	5	1	11	101	7755233	7755322	1.48e-30	134
SNP4610	chr10	96.04	101	3	1	1	101	7755277	7755376	1.89e-39	163
SNP4612	chr6	92.308	65	4	1	37	101	397968	398031	9.03e-18	91.6
SNP4613	chr6	92.308	65	4	1	37	101	397968	398031	9.03e-18	91.6
SNP4614	chr6	92.683	82	5	1	20	101	397968	398048	1.49e-25	117
SNP4619	chr11	88.608	79	9	0	23	101	15279426	15279348	1.94e-19	97.1
SNP4620	chr11	89.157	83	9	0	19	101	15279426	15279344	1.16e-21	104
SNP4622	chr3	94.059	101	6	0	1	101	37484130	37484230	1.14e-36	154
SNP4624	chr1	94.949	99	4	1	4	101	39291764	39291666	1.14e-36	154
SNP4633	chr7	92.079	101	8	0	1	101	33657719	33657819	2.46e-33	143
SNP4635	chr7	89.623	106	6	3	1	101	33657779	33657884	1.91e-29	130
SNP4636	chr7	90.566	106	5	2	1	101	33657791	33657896	4.11e-31	135
SNP4637	chr6	99.01	101	1	0	1	101	36338056	36337956	5.21e-45	182
SNP4638	chr8	100	101	0	0	1	101	29141295	29141195	1.12e-46	187
SNP4639	chr8	97	100	3	0	2	101	29141165	29141066	4.06e-41	169
SNP4640	chr8	98.02	101	2	0	1	101	29141157	29141057	2.42e-43	176
SNP4641	chr8	98.02	101	2	0	1	101	29141154	29141054	2.42e-43	176
SNP4642	chr8	97.802	91	2	0	1	91	29141138	29141048	8.78e-38	158
SNP4643	chr8	97.403	77	2	0	1	77	29141124	29141048	4.9e-30	132
SNP4644	chr8	97.222	72	2	0	1	72	29141119	29141048	2.74e-27	122
SNP4649	chr6	91	100	3	1	2	101	30832943	30832850	1.91e-29	130
SNP4650	chr4	93.204	103	5	2	1	101	1071288	1071186	1.47e-35	150
SNP4651	chr4	94.253	87	5	0	15	101	1071168	1071082	1.48e-30	134
SNP4652	chr4	93.069	101	7	0	1	101	1071139	1071039	5.28e-35	148
SNP4653	chr4	95.652	69	3	0	1	69	1071082	1071014	4.29e-24	111
SNP4654	chr10	96.04	101	4	0	1	101	5599267	5599167	5.25e-40	165
SNP4656	chr10	93.182	88	5	1	1	87	5599097	5599010	5.62e-29	128
SNP4665	chr8	92.708	96	5	2	6	101	8328288	8328381	1.14e-31	137
SNP4666	chr6	96.04	101	4	0	1	101	9359291	9359191	5.25e-40	165
SNP4667	chr6	97.03	101	3	0	1	101	9359248	9359148	1.13e-41	171
SNP4668	chr2	98.925	93	1	0	1	93	6804046	6803954	1.46e-40	167
SNP4669	chr2	94	100	6	0	1	100	6804000	6803901	4.08e-36	152
SNP4671	chr2	92.079	101	8	0	1	101	6803968	6803868	2.46e-33	143
SNP4672	chr2	92.079	101	8	0	1	101	6803967	6803867	2.46e-33	143
SNP4673	chr2	95.918	98	4	0	4	101	6803950	6803853	2.44e-38	159
SNP4674	chr2	96.04	101	4	0	1	101	6803949	6803849	5.25e-40	165
SNP4675	chr2	96	100	4	0	1	100	6803947	6803848	1.89e-39	163
SNP4676	chr2	95.05	101	5	0	1	101	6803944	6803844	2.44e-38	159
SNP4677	chr2	98.889	90	1	0	1	90	6803887	6803798	5.8e-39	161
SNP4678	chr2	98.571	70	1	0	1	70	6803867	6803798	5.39e-28	124
SNP4679	chr11	93.137	102	5	2	1	101	21422804	21422904	5.28e-35	148
SNP4682	chr2	96.04	101	4	0	1	101	3495954	3496054	5.25e-40	165
SNP4683	chr2	98.02	101	2	0	1	101	3495988	3496088	2.42e-43	176
SNP4684	chr2	98.02	101	2	0	1	101	3495997	3496097	2.42e-43	176
SNP4685	chr2	98.98	98	1	0	1	98	3496015	3496112	2.42e-43	176
SNP4686	chr2	96.04	101	4	0	1	101	3496070	3496170	5.25e-40	165
SNP4687	chr2	96.04	101	4	0	1	101	3496072	3496172	5.25e-40	165
SNP4688	chr2	96.04	101	4	0	1	101	3496080	3496180	5.25e-40	165
SNP4689	chr2	96.04	101	4	0	1	101	3496093	3496193	5.25e-40	165
SNP4690	chr2	96.04	101	4	0	1	101	3496098	3496198	5.25e-40	165
SNP4691	chr2	97.03	101	3	0	1	101	3496114	3496214	1.13e-41	171
SNP4692	chr2	98.99	99	1	0	3	101	3496125	3496223	6.74e-44	178
SNP4693	chr2	96.809	94	3	0	1	94	3496145	3496238	7.97e-38	158
SNP4694	chr2	95.89	73	3	0	1	73	3496166	3496238	2.67e-26	119
SNP4695	chr2	95.385	65	3	0	1	65	3496174	3496238	6.26e-22	104
SNP4700	chr5	94.059	101	6	0	1	101	24194658	24194558	1.14e-36	154
SNP4701	chr6	98	100	2	0	1	100	18815792	18815891	8.72e-43	174
SNP4703	chr1	85.149	101	14	1	1	100	46182020	46182120	4.17e-21	102
SNP4708	chr7	88.119	101	12	0	1	101	35031483	35031583	1.15e-26	121
SNP4709	chr7	92.188	64	5	0	31	94	35031611	35031674	8.2e-18	91.6
SNP4710	chr1	99.01	101	1	0	1	101	23520484	23520384	5.21e-45	182
SNP4717	chr3	98.02	101	2	0	1	101	9483930	9484030	2.42e-43	176
SNP4718	chr8	94.737	76	4	0	1	76	19518334	19518259	2.78e-26	119
SNP4719	chr1	98.246	57	1	0	1	57	63680093	63680037	1.5e-20	100
SNP4720	chr1	96.774	62	2	0	40	101	63680039	63679978	1.16e-21	104
SNP4721	chr1	95.05	101	5	0	1	101	63680035	63679935	2.44e-38	159
SNP4722	chr1	96.04	101	4	0	1	101	63680023	63679923	5.25e-40	165
SNP4723	chr1	96.04	101	4	0	1	101	63680020	63679920	5.25e-40	165
SNP4724	chr1	97.531	81	2	0	1	81	63679966	63679886	2.34e-32	139
SNP4731	chr11	96	100	3	1	1	100	15346044	15345946	6.79e-39	161
SNP4732	chr2	94.444	90	5	0	1	90	16777164	16777253	3.18e-32	139
SNP4736	chr11	90.566	53	5	0	24	76	19552120	19552068	1.18e-11	71.3
SNP4738	chr5	98.02	101	2	0	1	101	31314497	31314397	2.42e-43	176
SNP4744	chr7	96.04	101	4	0	1	101	5888463	5888363	5.25e-40	165
SNP4745	chr11	95.96	99	4	0	1	99	8153222	8153320	6.79e-39	161
SNP4748	chr3	94.059	101	6	0	1	101	5135670	5135570	1.14e-36	154
SNP4749	chr5	94.681	94	5	0	8	101	7394762	7394669	1.9e-34	147
SNP4750	chr7	90.099	101	10	0	1	101	2936572	2936672	5.32e-30	132
SNP4751	chr7	91.566	83	7	0	1	83	2936596	2936678	5.36e-25	115
SNP4754	chr5	97.03	101	3	0	1	101	34772586	34772486	1.13e-41	171
SNP4755	chr5	99.01	101	1	0	1	101	34772476	34772376	5.21e-45	182
SNP4756	chr2	98.02	101	2	0	1	101	14922096	14921996	2.42e-43	176
SNP4757	chr2	98.02	101	2	0	1	101	14922091	14921991	2.42e-43	176
SNP4758	chr2	96.04	101	4	0	1	101	14922037	14921937	5.25e-40	165
SNP4759	chr5	94.059	101	6	0	1	101	24934287	24934387	1.14e-36	154
SNP4760	chr5	95.05	101	5	0	1	101	24934299	24934399	2.44e-38	159
SNP4761	chr2	95.652	92	4	0	1	92	14921955	14921864	4.66e-35	148
SNP4762	chr2	96.667	60	2	0	1	60	14921923	14921864	7.11e-21	100
SNP4763	chr6	98.02	101	2	0	1	101	8587322	8587422	2.42e-43	176
SNP4764	chr6	98.02	101	2	0	1	101	8587335	8587435	2.42e-43	176
SNP4765	chr6	97.98	99	2	0	1	99	8587516	8587614	3.05e-42	172
SNP4766	chr6	97.183	71	2	0	1	71	8587544	8587614	7.12e-27	121
SNP4767	chr6	96.721	61	2	0	1	61	8587554	8587614	2.03e-21	102
SNP4775	chr3	90.099	101	2	1	1	101	5712292	5712384	8.9e-28	124
SNP4776	chr1	96.04	101	4	0	1	101	11549640	11549740	5.25e-40	165
SNP4777	chr1	96.078	102	3	1	1	101	11549773	11549874	5.25e-40	165
SNP4778	chr1	97.59	83	2	0	1	83	11549794	11549876	1.88e-33	143
SNP4779	chr11	96.04	101	4	0	1	101	2777183	2777283	5.25e-40	165
SNP4780	chr7	86.275	102	12	2	1	101	36168483	36168583	2.49e-23	110
SNP4781	chr7	86.275	102	12	2	1	101	36168483	36168583	2.49e-23	110
SNP4782	chr7	86.275	102	12	2	1	101	36168483	36168583	2.49e-23	110
SNP4783	chr7	86.275	102	12	2	1	101	36168499	36168599	2.49e-23	110
SNP4784	chr2	89.796	98	10	0	1	98	18873536	18873633	2.48e-28	126
SNP4785	chr2	87.129	101	13	0	1	101	26727168	26727268	5.36e-25	115
SNP4786	chr2	86.813	91	12	0	1	91	26727181	26727271	4.17e-21	102
SNP4787	chr2	84.158	101	16	0	1	101	26727198	26727298	5.4e-20	99
SNP4788	chr2	85.149	101	15	0	1	101	26727204	26727304	1.16e-21	104
SNP4789	chr2	85.149	101	15	0	1	101	26727205	26727305	1.16e-21	104
SNP4790	chr2	89.109	101	11	0	1	101	26727226	26727326	2.48e-28	126
SNP4802	chr11	98.02	101	2	0	1	101	11116554	11116454	2.42e-43	176
SNP4803	chr11	98.02	101	2	0	1	101	11116536	11116436	2.42e-43	176
SNP4804	chr11	98.02	101	2	0	1	101	11116527	11116427	2.42e-43	176
SNP4805	chr9	95.96	99	3	1	1	99	13683236	13683333	2.44e-38	159
SNP4806	chr9	93.684	95	6	0	1	95	13683273	13683367	2.46e-33	143
SNP4807	chr9	92.079	101	8	0	1	101	13683278	13683378	2.46e-33	143
SNP4808	chr9	91.86	86	7	0	1	86	13683296	13683381	1e-26	121
SNP4809	chr9	91.566	83	7	0	1	83	13683299	13683381	4.44e-25	115
SNP4813	chr2	91.837	98	8	0	1	98	456167	456070	1.14e-31	137
SNP4815	chr1	93.878	98	6	0	4	101	3250286	3250189	5.28e-35	148
SNP4818	chr9	97.917	96	1	1	5	100	31131376	31131470	5.25e-40	165
SNP4819	chr9	97.917	96	1	1	5	100	31131376	31131470	5.25e-40	165
SNP4820	chr9	96.97	99	2	1	1	99	31131381	31131478	5.25e-40	165
SNP4821	chr9	97.03	101	3	0	1	101	31131440	31131540	1.13e-41	171
SNP4822	chr9	97.03	101	2	1	2	101	31177854	31177754	4.06e-41	169
SNP4823	chr9	97.059	102	2	1	1	101	31177852	31177751	1.13e-41	171
SNP4824	chr9	95.098	102	4	1	1	101	31177829	31177728	2.44e-38	159
SNP4825	chr9	96.078	102	3	1	1	101	31177799	31177698	5.25e-40	165
SNP4826	chr9	96.97	99	3	0	1	99	31177787	31177689	1.46e-40	167
SNP4827	chr9	96.842	95	3	0	1	95	31177774	31177680	2.25e-38	159
SNP4828	chr9	98.305	59	1	0	1	59	31131563	31131621	5.34e-22	104
SNP4829	chr9	98.276	58	1	0	1	58	31131564	31131621	1.87e-21	102
SNP4853	chr7	96	100	4	0	2	101	29878418	29878517	1.89e-39	163
SNP4854	chr7	96.04	101	4	0	1	101	29878439	29878539	5.25e-40	165
SNP4855	chr7	99.01	101	1	0	1	101	29878561	29878661	5.21e-45	182
SNP4857	chr2	97.03	101	3	0	1	101	50165043	50164943	1.13e-41	171
SNP4858	chr7	100	101	0	0	1	101	13720245	13720345	1.12e-46	187
SNP4859	chr7	99.01	101	1	0	1	101	13720333	13720433	5.21e-45	182
SNP4860	chr7	98.02	101	2	0	1	101	13720360	13720460	2.42e-43	176
SNP4861	chr7	99.01	101	1	0	1	101	13720396	13720496	5.21e-45	182
SNP4862	chr7	96.386	83	3	0	1	83	13720438	13720520	8.88e-32	137
SNP4863	chr7	96.364	55	2	0	1	55	13720466	13720520	3.8e-18	91.6
SNP4871	chr3	91.765	85	7	0	1	85	14771740	14771824	4.14e-26	119
SNP4872	chr6	97.03	101	3	0	1	101	30402380	30402480	1.13e-41	171
SNP4873	chr6	97.03	101	3	0	1	101	30402490	30402590	1.13e-41	171
SNP4874	chr1	96.04	101	4	0	1	101	21213119	21213019	5.25e-40	165
SNP4875	chr1	96.04	101	4	0	1	101	21213088	21212988	5.25e-40	165
SNP4878	chr9	94.898	98	5	0	4	101	5861840	5861743	1.14e-36	154
SNP4879	chr9	93.939	99	5	1	3	101	5861746	5861649	5.28e-35	148
SNP4883	chr2	100	101	0	0	1	101	52613235	52613135	1.12e-46	187
SNP4889	chr1	95.05	101	5	0	1	101	50777430	50777330	2.44e-38	159
SNP4890	chr1	93.939	99	6	0	3	101	50777364	50777266	1.47e-35	150
SNP4891	chr1	92.929	99	7	0	1	99	50777349	50777251	6.83e-34	145
SNP4892	chr1	92.079	101	8	0	1	101	50777346	50777246	2.46e-33	143
SNP4893	chr1	92.079	101	8	0	1	101	50777335	50777235	2.46e-33	143
SNP4894	chr5	93.069	101	7	0	1	101	11433324	11433424	5.28e-35	148
SNP4895	chr5	93.137	102	6	1	1	101	11433369	11433470	5.28e-35	148
SNP4906	chr1	92.857	70	5	0	23	92	48560080	48560011	3.79e-21	102
SNP4909	chr1	92.553	94	7	0	8	101	14885119	14885212	4.11e-31	135
SNP4911	chr2	98.02	101	2	0	1	101	52588590	52588690	2.42e-43	176
SNP4912	chr2	98.02	101	2	0	1	101	52588611	52588711	2.42e-43	176
SNP4913	chr2	99.01	101	1	0	1	101	52588639	52588739	5.21e-45	182
SNP4914	chr2	99.01	101	1	0	1	101	52588732	52588832	5.21e-45	182
SNP4915	chr2	99.01	101	1	0	1	101	52588769	52588869	5.21e-45	182
SNP4916	chr2	100	64	0	0	1	64	52588807	52588870	2.18e-26	119
SNP4919	chr7	95.05	101	5	0	1	101	33873914	33874014	2.44e-38	159
SNP4920	chr3	97.03	101	3	0	1	101	30135617	30135717	1.13e-41	171
SNP4921	chr7	94.898	98	5	0	1	98	32147530	32147627	1.14e-36	154
SNP4922	chr8	98.02	101	0	1	1	101	1526190	1526092	8.72e-43	174
SNP4940	chr8	99.01	101	1	0	1	101	24121824	24121924	5.21e-45	182
SNP4941	chr8	99.01	101	1	0	1	101	24121826	24121926	5.21e-45	182
SNP4942	chr2	95	60	3	0	26	85	47887579	47887520	6.98e-19	95.3
SNP4953	chr4	89.109	101	11	0	1	101	18183393	18183493	2.48e-28	126
SNP4954	chr4	89.109	101	11	0	1	101	18183393	18183493	2.48e-28	126
SNP4955	chr4	92.929	99	7	0	3	101	18183488	18183586	6.83e-34	145
SNP4958	chr8	91.919	99	5	3	1	99	36058918	36058823	4.11e-31	135
SNP4959	chr5	97.03	101	3	0	1	101	13282914	13283014	1.13e-41	171
SNP4962	chr1	84.722	72	9	2	1	72	45281246	45281177	1.18e-11	71.3
[truncated: 1,724 more rows]

## Sheet: Vigna_mungo
query_id	subject_id	%_identity	aln_length	n_of_mismatches	gap_openings	q_start	q_end	s_start	s_end	e_value	bit_score
SNP1	chr10	86.364	66	7	2	8	73	13819690	13819627	1.19e-11	71.3
SNP2	chr1	96.04	101	3	1	1	101	45771498	45771399	1.91e-39	163
SNP3	chr4	98.02	101	2	0	1	101	26492502	26492402	2.46e-43	176
SNP4	chr4	95.96	99	4	0	1	99	26492442	26492344	6.8e-39	161
SNP5	chr1	98.214	56	1	0	1	56	54589826	54589881	2.31e-20	99
SNP9	chr6	91.579	95	8	0	1	95	19024395	19024301	5.4e-30	132
SNP10	chr1	97.03	101	3	0	1	101	7159126	7159026	1.14e-41	171
SNP11	chr1	97.03	101	3	0	1	101	7159126	7159026	1.14e-41	171
SNP12	chr5	93.939	99	6	0	3	101	21386276	21386178	1.49e-35	150
SNP13	chr9	94.059	101	6	0	1	101	15495129	15495029	1.15e-36	154
SNP14	chr9	94.898	98	5	0	4	101	15495120	15495023	1.15e-36	154
SNP15	chr8	96.97	99	3	0	1	99	26244548	26244450	1.48e-40	167
SNP16	chr4	94	100	5	1	1	99	9554212	9554311	1.49e-35	150
SNP20	chr5	99.01	101	1	0	1	101	14292498	14292598	5.29e-45	182
SNP21	chr5	98.02	101	2	0	1	101	14554821	14554921	2.46e-43	176
SNP22	chr8	94.444	72	4	0	1	72	25203361	25203432	4.72e-24	111
SNP23	chr8	94.118	68	4	0	1	68	25203365	25203432	7.43e-22	104
SNP24	chr7	97.03	101	2	1	2	101	26832746	26832846	4.12e-41	169
SNP25	chr8	98.02	101	1	1	1	101	24401565	24401664	8.85e-43	174
SNP28	chr7	93.684	95	5	1	1	94	28893594	28893688	8.97e-33	141
SNP34	chr5	86.667	90	8	3	4	90	11346663	11346575	1.97e-19	97.1
SNP35	chr5	86.667	90	8	3	3	89	11346663	11346575	1.97e-19	97.1
SNP36	chr5	84.375	96	10	3	4	99	11346649	11346559	3.3e-17	89.8
SNP37	chr1	93.333	45	2	1	43	86	38846397	38846353	4.46e-10	65.8
SNP38	chr9	91.089	101	9	0	1	101	25634264	25634164	1.16e-31	137
SNP39	chr5	97	100	3	0	2	101	31753837	31753936	4.12e-41	169
SNP40	chr5	99.01	101	1	0	1	101	31766873	31766973	5.29e-45	182
SNP41	chr5	96.04	101	4	0	1	101	31753998	31754098	5.32e-40	165
SNP42	chr5	95.062	81	4	0	1	81	31767034	31767114	5.33e-29	128
SNP43	chr6	99.01	101	1	0	1	101	29316888	29316988	5.29e-45	182
SNP44	chr6	99.01	101	1	0	1	101	29316916	29317016	5.29e-45	182
SNP45	chr6	95	100	5	0	1	100	29317026	29317125	8.79e-38	158
SNP46	chr6	96.429	56	2	0	1	56	29317070	29317125	1.07e-18	93.5
SNP47	chr5	96.04	101	4	0	1	101	36787380	36787480	5.32e-40	165
SNP48	chr5	95.05	101	5	0	1	101	36787390	36787490	2.48e-38	159
SNP49	chr1	96	100	4	0	1	100	45772477	45772378	1.91e-39	163
SNP50	chr4	98.039	102	1	1	1	101	26492498	26492397	2.46e-43	176
SNP51	chr10	97.849	93	2	0	1	93	19115643	19115735	6.16e-39	161
SNP52	chr5	98.75	80	1	0	1	80	24057592	24057513	1.81e-33	143
SNP53	chr9	97	100	3	0	1	100	13200713	13200614	4.12e-41	169
SNP54	chr9	95.05	101	5	0	1	101	13200611	13200511	2.48e-38	159
SNP55	chr9	97.03	101	3	0	1	101	13200584	13200484	1.14e-41	171
SNP56	chr9	98.02	101	2	0	1	101	13200567	13200467	2.46e-43	176
SNP57	chr7	88.235	102	10	2	1	101	13060926	13061026	1.17e-26	121
SNP58	chr11	96.04	101	4	0	1	101	11854766	11854866	5.32e-40	165
SNP59	chr2	94.382	89	4	1	1	89	5645293	5645206	4.17e-31	135
SNP62	chr3	92.391	92	7	0	1	92	5239547	5239638	4.76e-30	132
SNP63	chr5	95.918	98	4	0	4	101	2789907	2789810	2.48e-38	159
SNP64	chr5	95.96	99	4	0	3	101	2789907	2789809	6.89e-39	161
SNP65	chr1	92.079	101	8	0	1	101	47703640	47703740	2.49e-33	143
SNP66	chr7	95	100	5	0	2	101	23101213	23101312	8.91e-38	158
SNP67	chr4	98.305	59	1	0	1	59	22862505	22862563	5.42e-22	104
SNP68	chr1	84.81	79	11	1	24	101	27626168	27626246	7.13e-14	78.7
SNP69	chr1	86.139	101	13	1	2	101	27626171	27626271	9.1e-23	108
SNP70	chr6	93.548	93	6	0	1	93	15213682	15213774	2.89e-32	139
SNP71	chr6	95.522	67	3	0	1	67	4589041	4588975	9.1e-23	108
SNP77	chr8	94	100	6	0	1	100	27007580	27007481	4.14e-36	152
SNP78	chr8	95	80	4	0	1	80	27007529	27007450	1.82e-28	126
SNP87	chr2	95.833	96	1	2	1	96	5645293	5645201	4.14e-36	152
SNP88	chr2	95.833	96	1	2	1	96	5645293	5645201	4.14e-36	152
SNP89	chr2	95.833	96	1	2	1	96	5645293	5645201	4.14e-36	152
SNP90	chr11	94.231	104	1	4	1	101	9918280	9918381	1.15e-36	154
SNP91	chr9	92	100	6	1	1	100	17639617	17639714	3.23e-32	139
SNP92	chr9	92.473	93	7	0	5	97	17639632	17639724	1.5e-30	134
SNP93	chr9	92.473	93	7	0	4	96	17639632	17639724	1.5e-30	134
SNP94	chr1	90.099	101	6	1	1	101	18058919	18058823	6.98e-29	128
SNP98	chr5	97.619	84	2	0	16	99	6077578	6077495	6.94e-34	145
SNP99	chr5	95.05	101	3	1	1	101	6077570	6077472	8.91e-38	158
SNP100	chr5	93.684	95	4	1	1	95	6077555	6077463	8.26e-33	141
SNP101	chr11	96.04	101	4	0	1	101	12302060	12302160	5.32e-40	165
SNP105	chr8	97.059	102	2	1	1	101	2438704	2438805	1.14e-41	171
SNP106	chr8	97.059	102	2	1	1	101	2438727	2438828	1.14e-41	171
SNP107	chr8	99.01	101	1	0	1	101	2438764	2438864	5.29e-45	182
SNP108	chr8	99.01	101	1	0	1	101	2438781	2438881	5.29e-45	182
SNP109	chr8	98.901	91	1	0	1	91	2438800	2438890	1.66e-39	163
SNP110	chr8	98.701	77	1	0	1	77	2438814	2438890	7.94e-32	137
SNP111	chr8	98.485	66	1	0	1	66	2438825	2438890	8.36e-26	117
SNP112	chr8	98.246	57	1	0	1	57	2438834	2438890	6.61e-21	100
SNP113	chr5	96	75	3	0	22	96	30668239	30668165	3.12e-27	122
SNP114	chr11	99.02	102	0	1	1	101	5950952	5950851	5.29e-45	182
SNP115	chr3	98.039	102	1	1	1	101	11677285	11677386	2.46e-43	176
SNP116	chr9	97.03	101	3	0	1	101	26089004	26089104	1.14e-41	171
SNP117	chr11	94.059	101	6	0	1	101	5950823	5950723	1.15e-36	154
SNP118	chr11	94.059	101	6	0	1	101	5950822	5950722	1.15e-36	154
SNP119	chr11	94	100	6	0	1	100	5950814	5950715	4.14e-36	152
SNP120	chr9	96.774	93	3	0	1	93	26089082	26089174	2.87e-37	156
SNP121	chr9	96.591	88	3	0	1	88	26089087	26089174	1.6e-34	147
SNP122	chr9	97.468	79	2	0	3	81	26089096	26089174	3.08e-31	135
SNP123	chr9	96.825	63	2	0	1	63	26089112	26089174	1.68e-22	106
SNP124	chr9	98.113	53	1	0	2	54	26089122	26089174	1.01e-18	93.5
SNP136	chr1	92.079	101	7	1	1	101	26610368	26610269	8.97e-33	141
SNP142	chr9	100	91	0	0	1	91	34536098	34536008	3.57e-41	169
SNP143	chr10	100	101	0	0	1	101	2494909	2494809	1.14e-46	187
SNP144	chr10	99.02	102	0	1	1	101	2494801	2494700	5.29e-45	182
SNP145	chr9	100	76	0	0	1	76	2184265	2184340	6.02e-33	141
SNP146	chr9	97.03	101	3	0	1	101	2943867	2943767	1.14e-41	171
SNP147	chr8	97.849	93	2	0	1	93	19611331	19611423	6.16e-39	161
SNP148	chr1	93.939	66	4	0	36	101	31802169	31802104	1.52e-20	100
SNP149	chr7	96.809	94	3	0	1	94	31381964	31382057	8.09e-38	158
SNP152	chr1	96.04	101	4	0	1	101	10190970	10191070	5.32e-40	165
SNP153	chr2	94.949	99	5	0	1	99	47902812	47902910	3.2e-37	156
SNP161	chr9	95.05	101	5	0	1	101	6329334	6329434	2.48e-38	159
SNP162	chr9	97.101	69	2	0	3	71	6329370	6329438	9.35e-26	117
SNP163	chr3	95.05	101	5	0	1	101	12407779	12407679	2.48e-38	159
SNP164	chr3	95.05	101	5	0	1	101	12407770	12407670	2.48e-38	159
SNP165	chr7	93.069	101	7	0	1	101	810799	810899	5.36e-35	148
SNP166	chr5	94.444	90	5	0	12	101	33728815	33728726	3.23e-32	139
SNP167	chr7	97.03	101	3	0	1	101	11918832	11918732	1.14e-41	171
SNP168	chr7	97.03	101	3	0	1	101	11918830	11918730	1.14e-41	171
SNP169	chr7	96.939	98	3	0	1	98	11918826	11918729	5.32e-40	165
SNP170	chr7	96.875	96	3	0	1	96	11918824	11918729	6.89e-39	161
SNP171	chr7	95.05	101	5	0	1	101	11918823	11918723	2.48e-38	159
SNP172	chr7	95.05	101	5	0	1	101	11918805	11918705	2.48e-38	159
SNP173	chr7	94.059	101	6	0	1	101	11918800	11918700	1.15e-36	154
SNP174	chr7	94.059	101	6	0	1	101	11918778	11918678	1.15e-36	154
SNP175	chr7	93.75	96	6	0	1	96	11918772	11918677	6.94e-34	145
SNP176	chr2	92.784	97	7	0	2	98	13720996	13720900	8.62e-33	141
SNP177	chr10	92.308	91	7	0	1	91	8972366	8972456	1.69e-29	130
SNP178	chr10	91.25	80	7	0	1	80	8972377	8972456	1.83e-23	110
SNP179	chr10	92.063	63	5	0	1	63	8972394	8972456	1.69e-17	89.8
SNP180	chr10	91.803	61	5	0	1	61	8972396	8972456	2.08e-16	86.1
SNP181	chr10	93.75	96	6	0	3	98	21585660	21585755	6.94e-34	145
SNP182	chr10	89.109	101	11	0	1	101	21585689	21585789	2.51e-28	126
SNP183	chr4	89.109	101	9	2	2	101	8159679	8159778	9.03e-28	124
SNP184	chr10	94.059	101	6	0	1	101	21049517	21049417	1.15e-36	154
SNP185	chr9	95.745	47	2	0	3	49	5999968	5999922	1.52e-13	76.8
SNP186	chr3	93.617	94	6	0	8	101	8583872	8583965	8.97e-33	141
SNP187	chr4	97.03	101	3	0	1	101	34443852	34443752	1.14e-41	171
SNP188	chr4	96.97	99	3	0	1	99	34443840	34443742	1.48e-40	167
SNP189	chr4	96.04	101	4	0	1	101	34438387	34438287	5.32e-40	165
SNP192	chr5	93.069	101	7	0	1	101	20603376	20603476	5.36e-35	148
SNP193	chr9	90.722	97	9	0	1	97	14200011	14199915	1.94e-29	130
SNP194	chr9	90.722	97	9	0	1	97	14200011	14199915	1.94e-29	130
SNP195	chr9	90.526	95	9	0	1	95	14200009	14199915	2.51e-28	126
SNP196	chr5	87.755	98	12	0	4	101	37967145	37967048	5.44e-25	115
SNP197	chr11	88.119	101	11	1	1	100	8982150	8982050	4.2e-26	119
SNP198	chr7	93.137	102	6	1	1	101	13875858	13875959	5.36e-35	148
SNP199	chr7	93.069	101	7	0	1	101	20534577	20534677	5.36e-35	148
SNP200	chr8	100	101	0	0	1	101	484347	484247	1.14e-46	187
SNP201	chr7	81.188	101	18	1	1	100	10660137	10660237	1.98e-14	80.5
SNP202	chr3	97.03	101	3	0	1	101	690548	690648	1.14e-41	171
SNP203	chr3	97.03	101	3	0	1	101	690549	690649	1.14e-41	171
SNP204	chr3	100	68	0	0	1	68	690660	690727	1.45e-28	126
SNP205	chr10	97.872	94	2	0	3	96	20210813	20210906	1.79e-39	163
SNP206	chr1	99.01	101	1	0	1	101	49084135	49084035	5.29e-45	182
SNP207	chr1	99.01	101	1	0	1	101	49084135	49084035	5.29e-45	182
SNP208	chr1	99.01	101	1	0	1	101	49084117	49084017	5.29e-45	182
SNP209	chr1	97.03	101	2	1	1	101	49084080	49083981	4.12e-41	169
SNP210	chr1	83.168	101	7	4	1	101	49083966	49083876	1.53e-15	84.2
SNP211	chr1	92.857	70	2	2	23	89	49083930	49083861	4.61e-20	99
SNP212	chr3	93.069	101	7	0	1	101	5515718	5515618	5.36e-35	148
SNP213	chr3	93.069	101	7	0	1	101	5515718	5515618	5.36e-35	148
SNP214	chr3	100	101	0	0	1	101	5515563	5515463	1.14e-46	187
SNP215	chr1	91.089	101	9	0	1	101	11879319	11879419	1.16e-31	137
SNP216	chr1	95.05	101	5	0	1	101	11879357	11879457	2.48e-38	159
SNP217	chr1	79.121	91	13	4	1	91	11773828	11773912	9.29e-08	58.4
SNP218	chr1	79.121	91	13	4	1	91	11773828	11773912	9.29e-08	58.4
SNP219	chr7	93.443	61	1	3	4	62	20413262	20413321	6.08e-17	87.9
SNP222	chr7	94.949	99	4	1	3	101	29369230	29369133	1.15e-36	154
SNP223	chr9	87.368	95	11	1	8	101	19755477	19755383	9.1e-23	108
SNP224	chr1	90.816	98	9	0	4	101	11915455	11915358	5.4e-30	132
SNP225	chr7	98.02	101	2	0	1	101	24921736	24921636	2.46e-43	176
SNP233	chr3	89.216	102	9	2	1	101	19512110	19512010	2.51e-28	126
SNP241	chr6	95.181	83	3	1	17	98	8866015	8866097	1.94e-29	130
SNP244	chr11	97.03	101	3	0	1	101	23136560	23136460	1.14e-41	171
SNP245	chr11	95.05	101	5	0	1	101	23136539	23136439	2.48e-38	159
SNP246	chr11	95.05	101	5	0	1	101	23136515	23136415	2.48e-38	159
SNP247	chr1	90.909	99	9	0	1	99	28571510	28571412	1.5e-30	134
SNP250	chr5	92.929	99	7	0	1	99	13999103	13999005	6.94e-34	145
SNP251	chr5	98.462	65	1	0	1	65	13998953	13998889	2.93e-25	115
SNP252	chr10	93.75	96	6	0	5	100	28743432	28743337	6.94e-34	145
SNP253	chr8	96.04	101	4	0	1	101	8076348	8076448	5.32e-40	165
SNP261	chr9	99.01	101	1	0	1	101	15923713	15923813	5.29e-45	182
SNP262	chr9	94.059	101	6	0	1	101	15923784	15923884	1.15e-36	154
SNP263	chr9	94.059	101	6	0	1	101	15923795	15923895	1.15e-36	154
SNP264	chr6	90.588	85	8	0	3	87	15394153	15394237	1.6e-24	113
SNP265	chr6	95.082	61	3	0	1	61	15394177	15394237	9.59e-20	97.1
SNP266	chr6	96.364	55	2	0	3	57	15394183	15394237	3.98e-18	91.6
SNP267	chr6	96.296	54	2	0	1	54	15394184	15394237	1.3e-17	89.8
SNP271	chr2	98.462	65	1	0	1	65	42207328	42207392	2.93e-25	115
SNP277	chr4	99	100	1	0	2	101	1622868	1622967	1.9e-44	180
SNP278	chr4	100	80	0	0	22	101	1623009	1623088	5.36e-35	148
SNP279	chr4	97.222	72	2	0	1	72	1623082	1623153	2.05e-27	122
SNP280	chr1	100	100	0	0	1	100	49522946	49523045	4.09e-46	185
SNP281	chr1	100	101	0	0	1	101	49515611	49515711	1.14e-46	187
SNP282	chr1	100	101	0	0	1	101	49515626	49515726	1.14e-46	187
SNP283	chr1	98.02	101	2	0	1	101	49515701	49515801	2.46e-43	176
SNP284	chr1	97.03	101	3	0	1	101	49515716	49515816	1.14e-41	171
SNP285	chr1	96.97	99	3	0	1	99	49515728	49515826	1.48e-40	167
SNP286	chr1	96.154	78	3	0	1	78	49515764	49515841	4.87e-29	128
SNP287	chr1	96.875	64	2	0	1	64	49515778	49515841	4.79e-23	108
SNP293	chr9	90.625	96	5	3	6	101	27531779	27531688	9.03e-28	124
SNP294	chr9	94.444	72	4	0	12	83	27531746	27531675	5.37e-24	111
SNP301	chr11	99.01	101	1	0	1	101	14169874	14169774	5.29e-45	182
SNP302	chr8	96.053	76	3	0	1	76	20828032	20827957	6.06e-28	124
SNP303	chr8	100	52	0	0	4	55	20828008	20827957	8.03e-20	97.1
SNP326	chr5	83.158	95	15	1	7	101	40936272	40936365	4.26e-16	86.1
SNP327	chr1	94.059	101	6	0	1	101	43040328	43040428	1.15e-36	154
SNP328	chr2	86.517	89	10	2	14	101	16304337	16304250	1.97e-19	97.1
SNP329	chr7	92.553	94	7	0	1	94	21839657	21839750	4.17e-31	135
SNP330	chr5	91.089	101	9	0	1	101	36774208	36774308	1.16e-31	137
SNP331	chr7	93.069	101	7	0	1	101	32899269	32899369	5.36e-35	148
SNP332	chr5	95.05	101	5	0	1	101	36774270	36774370	2.48e-38	159
SNP333	chr2	95.05	101	5	0	1	101	12058683	12058783	2.48e-38	159
SNP334	chr1	95.96	99	4	0	1	99	45775657	45775559	6.89e-39	161
SNP335	chr2	92.079	101	4	1	1	101	12058709	12058805	3.23e-32	139
SNP338	chr2	94.03	67	4	0	1	67	5172544	5172610	4.23e-21	102
SNP339	chr2	94	100	6	0	1	100	5172609	5172708	4.14e-36	152
SNP343	chr6	95.146	103	2	3	1	101	18781671	18781772	2.48e-38	159
SNP346	chr11	90.698	86	8	0	1	86	18605833	18605748	5.44e-25	115
SNP347	chr11	90.476	84	8	0	1	84	18605831	18605748	7.03e-24	111
SNP348	chr11	97.222	36	1	0	7	42	18605783	18605748	7.09e-09	62.1
SNP349	chr8	91.489	94	8	0	1	94	11510339	11510432	1.94e-29	130
SNP350	chr8	91.398	93	8	0	1	93	11510340	11510432	6.98e-29	128
SNP354	chr9	90.476	63	4	2	36	96	9468711	9468773	5.15e-15	82.4
SNP355	chr9	90.476	63	4	2	18	78	9468711	9468773	3.85e-15	82.4
SNP356	chr1	93.939	99	6	0	1	99	50961418	50961320	1.49e-35	150
SNP357	chr4	86.364	88	9	3	14	101	25444718	25444802	2.55e-18	93.5
SNP361	chr7	91.089	101	9	0	1	101	33616677	33616777	1.16e-31	137
SNP362	chr7	91.089	101	9	0	1	101	33616679	33616779	1.16e-31	137
SNP363	chr1	94.792	96	4	1	6	100	24250458	24250363	5.36e-35	148
SNP364	chr1	98.592	71	1	0	1	71	29729162	29729232	1.55e-28	126
SNP365	chr1	90.099	101	10	0	1	101	48092041	48092141	5.4e-30	132
SNP366	chr4	96.61	59	2	0	26	84	34620693	34620635	5.48e-20	99
SNP369	chr7	94.059	101	5	1	1	101	28641899	28641800	4.14e-36	152
SNP370	chr7	91.089	101	6	2	1	99	28641876	28641777	1.5e-30	134
SNP378	chr8	95.05	101	5	0	1	101	12166962	12167062	2.48e-38	159
SNP382	chr8	95	100	5	0	1	100	12203902	12204001	8.91e-38	158
SNP383	chr8	94.792	96	5	0	1	96	12203906	12204001	1.49e-35	150
SNP384	chr9	90.909	99	8	1	4	101	12173868	12173770	5.4e-30	132
SNP385	chr5	87.209	86	9	2	5	88	10988956	10988871	1.97e-19	97.1
SNP386	chr1	97.101	69	2	0	1	69	9844087	9844019	8.95e-26	117
SNP387	chr9	82.955	88	13	2	10	97	11603476	11603391	7.13e-14	78.7
SNP388	chr10	97.778	90	2	0	12	101	5656787	5656876	3.2e-37	156
SNP389	chr4	89.583	96	1	3	1	96	23441705	23441791	1.83e-24	113
SNP390	chr9	93.069	101	7	0	1	101	17759591	17759691	5.36e-35	148
SNP391	chr9	93.902	82	5	0	1	82	17759617	17759698	9.03e-28	124
SNP392	chr9	90.099	101	10	0	1	101	17759650	17759750	5.4e-30	132
SNP393	chr9	91.089	101	9	0	1	101	29436455	29436555	1.16e-31	137
SNP394	chr9	92.079	101	8	0	1	101	29436482	29436582	2.49e-33	143
SNP395	chr9	97.826	92	2	0	10	101	17585014	17585105	2.48e-38	159
SNP396	chr9	97.917	96	2	0	2	97	17584743	17584838	1.48e-40	167
SNP397	chr8	96.04	101	4	0	1	101	5289630	5289730	5.32e-40	165
SNP398	chr3	96.04	101	4	0	1	101	10112104	10112004	5.32e-40	165
SNP403	chr6	100	32	0	0	2	33	15528138	15528169	2.04e-08	60.2
SNP412	chr5	93.204	103	5	2	1	101	34059291	34059393	1.49e-35	150
SNP413	chr6	96	100	4	0	2	101	18833515	18833416	1.91e-39	163
SNP414	chr4	96	100	4	0	1	100	35459529	35459430	1.91e-39	163
SNP415	chr7	95.96	99	4	0	1	99	8321280	8321378	6.89e-39	161
SNP416	chr4	94.059	101	6	0	1	101	35459476	35459376	1.15e-36	154
SNP417	chr4	95.918	98	4	0	2	99	4857386	4857289	2.48e-38	159
SNP418	chr4	95.918	98	4	0	4	101	4857335	4857238	2.48e-38	159
SNP419	chr4	95.96	99	4	0	3	101	4857335	4857237	6.89e-39	161
SNP420	chr4	100	67	0	0	1	67	4857258	4857192	5.11e-28	124
SNP421	chr3	98.02	101	2	0	1	101	17377543	17377643	2.46e-43	176
SNP422	chr3	98.02	101	2	0	1	101	10395541	10395641	2.46e-43	176
SNP425	chr3	96.97	66	2	0	1	66	37106243	37106178	7.03e-24	111
SNP439	chr11	97.03	101	3	0	1	101	12047663	12047563	1.14e-41	171
SNP448	chr5	88.172	93	11	0	1	93	13575940	13575848	7.03e-24	111
SNP449	chr5	88	100	12	0	2	101	13575888	13575789	4.2e-26	119
SNP450	chr8	94	100	6	0	1	100	18537252	18537351	4.14e-36	152
SNP451	chr10	94.949	99	5	0	1	99	24612876	24612778	3.2e-37	156
SNP452	chr2	94.118	85	5	0	1	85	9607247	9607331	1.61e-29	130
SNP453	chr10	98	100	2	0	2	101	28920702	28920603	8.85e-43	174
SNP454	chr1	98.02	101	2	0	1	101	22891308	22891208	2.46e-43	176
SNP461	chr6	96.04	101	4	0	1	101	7639157	7639057	5.32e-40	165
SNP462	chr1	92.857	98	7	0	4	101	2970466	2970369	2.49e-33	143
SNP463	chr2	96.809	94	3	0	1	94	23675067	23675160	8.2e-38	158
SNP464	chr10	98	100	2	0	1	100	25798095	25797996	8.85e-43	174
SNP465	chr10	99.01	101	1	0	1	101	25798044	25797944	5.29e-45	182
SNP466	chr10	99.01	101	1	0	1	101	25797976	25797876	5.29e-45	182
SNP467	chr10	98.02	101	2	0	1	101	25797964	25797864	2.46e-43	176
SNP468	chr10	97.59	83	2	0	1	83	25797912	25797830	1.9e-33	143
SNP469	chr7	100	101	0	0	1	101	29184232	29184132	1.14e-46	187
SNP470	chr7	99.01	101	1	0	1	101	29184171	29184071	5.29e-45	182
SNP471	chr7	97.183	71	2	0	1	71	29184089	29184019	7.23e-27	121
SNP472	chr8	96.875	64	2	0	1	64	21136025	21135962	4.79e-23	108
SNP473	chr8	96.552	58	2	0	1	58	21136019	21135962	8.81e-20	97.1
SNP474	chr4	98.02	101	2	0	1	101	29932597	29932697	2.46e-43	176
SNP475	chr2	100	69	0	0	1	69	20370174	20370106	6.98e-29	128
SNP476	chr4	89.109	101	3	1	1	101	29932709	29932801	4.2e-26	119
SNP477	chr4	89.109	101	3	1	1	101	29932711	29932803	4.2e-26	119
SNP478	chr4	89.109	101	3	1	1	101	29932713	29932805	4.2e-26	119
SNP479	chr4	89.109	101	3	1	1	101	29932716	29932808	4.2e-26	119
SNP480	chr4	89.109	101	3	1	1	101	29932717	29932809	4.2e-26	119
SNP481	chr1	92.537	67	5	0	27	93	40597170	40597236	1.97e-19	97.1
SNP482	chr3	87	100	11	2	1	99	17979051	17978953	6.85e-24	111
SNP483	chr3	88.889	72	6	2	1	71	17979023	17978953	7.33e-17	87.9
SNP484	chr2	96.04	101	4	0	1	101	11844787	11844887	5.32e-40	165
SNP485	chr6	96.739	92	3	0	10	101	21936460	21936369	1.15e-36	154
SNP486	chr6	96.907	97	3	0	4	100	21936460	21936364	1.91e-39	163
SNP487	chr6	95.05	101	5	0	1	101	21934700	21934800	2.48e-38	159
SNP488	chr6	91.346	104	6	2	1	101	21934772	21934875	3.23e-32	139
SNP489	chr3	94.059	101	3	1	4	101	11419947	11420047	1.49e-35	150
SNP490	chr3	94.118	102	3	1	3	101	11419947	11420048	4.14e-36	152
SNP491	chr3	95.192	104	2	1	1	101	11419958	11420061	6.89e-39	161
SNP492	chr3	94.231	104	3	1	1	101	11419974	11420077	3.2e-37	156
SNP493	chr3	94.231	104	3	1	1	101	11419976	11420079	3.2e-37	156
SNP494	chr3	96.471	85	3	0	1	85	11420016	11420100	7.32e-33	141
SNP495	chr6	96.203	79	3	0	1	79	21936284	21936206	1.43e-29	130
SNP496	chr6	98.276	58	1	0	1	58	21936263	21936206	2.01e-21	102
SNP497	chr6	97.959	49	1	0	1	49	21935045	21935093	1.51e-16	86.1
SNP498	chr7	89.13	92	8	2	7	97	30782965	30782875	1.96e-24	113
SNP499	chr2	91.089	101	9	0	1	101	26812332	26812232	1.16e-31	137
SNP500	chr2	95.05	101	2	1	1	101	18363809	18363712	3.2e-37	156
SNP501	chr11	98	100	2	0	1	100	11299178	11299079	8.85e-43	174
SNP508	chr10	97.059	68	2	0	1	68	27208307	27208374	3.15e-25	115
SNP512	chr11	94.059	101	6	0	1	101	11854701	11854801	1.15e-36	154
SNP513	chr1	89.157	83	6	3	1	81	36584806	36584887	1.52e-20	100
SNP514	chr7	87.368	95	10	2	5	97	28242331	28242237	8.74e-23	108
SNP515	chr9	86.364	88	10	2	1	86	10331466	10331553	5.78e-19	95.3
SNP516	chr9	87.342	79	9	1	4	81	10331475	10331553	2.47e-17	89.8
SNP528	chr10	97.959	98	2	0	4	101	28720754	28720657	1.14e-41	171
SNP529	chr10	96.154	52	2	0	1	52	28720671	28720620	4.26e-16	86.1
SNP537	chr2	91.089	101	5	1	1	101	12318953	12318857	1.5e-30	134
SNP538	chr9	95.05	101	5	0	1	101	10420142	10420042	2.48e-38	159
SNP539	chr9	95.05	101	5	0	1	101	10420142	10420042	2.48e-38	159
SNP540	chr6	90.541	74	7	0	6	79	15778900	15778827	3.89e-20	99
SNP541	chr5	90	100	8	1	1	98	24293658	24293757	6.98e-29	128
SNP542	chr5	93.939	99	6	0	2	100	24293717	24293815	1.49e-35	150
SNP543	chr11	95.89	73	3	0	2	74	20523027	20522955	2.71e-26	119
SNP544	chr1	97.917	96	2	0	1	96	2025003	2025098	1.48e-40	167
SNP545	chr1	96.04	101	2	1	1	101	2025033	2025131	1.91e-39	163
SNP560	chr8	97.03	101	3	0	1	101	25018566	25018666	1.14e-41	171
SNP561	chr8	97.895	95	2	0	1	95	25018580	25018674	5.32e-40	165
SNP562	chr8	87.129	101	6	1	1	101	25018669	25018762	9.1e-23	108
SNP563	chr8	87.129	101	6	1	1	101	25018671	25018764	9.1e-23	108
SNP564	chr8	90.099	101	3	1	1	101	25018686	25018779	9.03e-28	124
SNP565	chr8	96.25	80	3	0	22	101	25018704	25018783	5.4e-30	132
SNP566	chr8	96	100	4	0	2	101	25018704	25018803	1.91e-39	163
SNP567	chr7	91.781	73	6	0	29	101	27506214	27506286	4.23e-21	102
SNP568	chr7	91.892	74	6	0	10	83	27506214	27506287	8.98e-22	104
SNP569	chr7	91.549	71	6	0	1	71	27506217	27506287	3.39e-20	99
SNP570	chr7	91.935	62	5	0	1	62	27506226	27506287	5.93e-17	87.9
SNP571	chr7	91.228	57	5	0	1	57	27506231	27506287	3.1e-14	78.7
SNP572	chr2	88.506	87	10	0	6	92	10278870	10278784	3.27e-22	106
SNP573	chr2	88.506	87	10	0	6	92	10278870	10278784	3.27e-22	106
SNP574	chr9	97.03	101	3	0	1	101	23831002	23831102	1.14e-41	171
SNP575	chr11	96.04	101	4	0	1	101	15260487	15260587	5.32e-40	165
SNP576	chr11	96.04	101	4	0	1	101	15260498	15260598	5.32e-40	165
SNP577	chr11	95.05	101	5	0	1	101	15260511	15260611	2.48e-38	159
SNP578	chr11	96.04	101	4	0	1	101	15260545	15260645	5.32e-40	165
SNP579	chr10	98.02	101	1	1	1	101	3607203	3607302	8.85e-43	174
SNP580	chr10	98.02	101	1	1	1	101	3607203	3607302	8.85e-43	174
SNP581	chr8	99.01	101	1	0	1	101	25091210	25091110	5.29e-45	182
SNP587	chr10	96.04	101	4	0	1	101	11482021	11482121	5.32e-40	165
SNP588	chr10	95	100	5	0	1	100	11482040	11482139	8.91e-38	158
SNP589	chr3	95.402	87	4	0	2	88	34695368	34695282	3.23e-32	139
SNP590	chr3	98.99	99	1	0	1	99	34695237	34695139	6.66e-44	178
SNP591	chr3	98.889	90	1	0	1	90	34695228	34695139	5.89e-39	161
SNP592	chr3	98.824	85	1	0	1	85	34695223	34695139	3.27e-36	152
SNP593	chr3	98.795	83	1	0	1	83	34695221	34695139	4.09e-35	148
SNP594	chr3	98.571	70	1	0	1	70	34695208	34695139	5.47e-28	124
SNP595	chr5	100	32	0	0	33	64	16641024	16640993	2.58e-08	60.2
SNP596	chr3	95.238	63	3	0	1	63	46119619	46119681	8.01e-21	100
SNP597	chr4	85.149	101	15	0	1	101	23699041	23698941	1.18e-21	104
SNP601	chr6	88.776	98	11	0	2	99	20550730	20550827	1.17e-26	121
SNP602	chr5	89.109	101	11	0	1	101	6210164	6210264	2.51e-28	126
SNP603	chr5	88.043	92	11	0	8	99	8810717	8810626	2.53e-23	110
SNP604	chr5	88.043	92	11	0	8	99	8810717	8810626	2.53e-23	110
SNP605	chr6	96.04	101	4	0	1	101	28090401	28090301	5.32e-40	165
SNP606	chr7	90.099	101	10	0	1	101	25965599	25965499	5.4e-30	132
SNP607	chr7	89.109	101	11	0	1	101	25965587	25965487	2.51e-28	126
SNP613	chr3	89.796	98	10	0	4	101	25587902	25587805	2.51e-28	126
SNP616	chr2	97.436	78	1	1	1	77	22124318	22124241	3.69e-30	132
SNP617	chr9	94.898	98	4	1	3	99	15587153	15587250	4.14e-36	152
SNP618	chr11	94.059	101	6	0	1	101	11851948	11852048	1.15e-36	154
SNP621	chr8	95.604	91	4	0	1	91	20184588	20184498	1.93e-34	147
SNP622	chr4	99.01	101	1	0	1	101	41682371	41682271	5.29e-45	182
SNP623	chr4	95.652	69	3	0	1	69	41682172	41682104	4.16e-24	111
SNP624	chr1	90.099	101	10	0	1	101	45962155	45962055	5.4e-30	132
SNP628	chr1	94.231	52	3	0	27	78	48853025	48853076	1.98e-14	80.5
SNP629	chr7	98.113	53	1	0	38	90	34582029	34581977	2.55e-18	93.5
SNP630	chr3	87.302	63	8	0	19	81	23046589	23046651	2.45e-12	73.1
SNP631	chr3	87.302	63	8	0	15	77	23046589	23046651	2.27e-12	73.1
SNP632	chr3	87.302	63	8	0	14	76	23046589	23046651	2.23e-12	73.1
SNP633	chr9	95.455	88	4	0	6	93	30674843	30674756	8.03e-33	141
SNP639	chr11	93.939	99	6	0	1	99	6077158	6077060	1.49e-35	150
SNP640	chr9	93.069	101	7	0	1	101	8220683	8220783	5.36e-35	148
SNP641	chr9	93.069	101	7	0	1	101	20431520	20431620	5.36e-35	148
SNP642	chr10	92.079	101	8	0	1	101	15624349	15624449	2.49e-33	143
SNP643	chr5	93.478	92	5	1	4	95	628928	629018	4.17e-31	135
SNP644	chr5	93.478	92	5	1	3	94	628928	629018	4.17e-31	135
SNP645	chr5	93.478	92	5	1	2	93	628928	629018	4.17e-31	135
SNP669	chr10	95.652	69	3	0	1	69	22677208	22677140	7.03e-24	111
SNP670	chr10	98.214	56	1	0	46	101	22677124	22677069	5.48e-20	99
SNP671	chr9	100	101	0	0	1	101	27413308	27413208	1.14e-46	187
SNP672	chr9	97.674	86	2	0	1	86	27413266	27413181	4.3e-35	148
SNP673	chr8	83.908	87	12	2	10	95	21538163	21538248	5.52e-15	82.4
SNP674	chr5	88.776	98	11	0	1	98	12899294	12899391	1.17e-26	121
SNP675	chr5	86.022	93	13	0	1	93	12899321	12899413	1.38e-20	100
SNP678	chr6	95.312	64	3	0	1	64	20546314	20546377	4.23e-21	102
SNP681	chr2	93.878	49	2	1	52	100	35666288	35666241	3.32e-12	73.1
SNP682	chr6	96.907	97	3	0	1	97	21736629	21736725	1.91e-39	163
SNP689	chr2	83.838	99	16	0	3	101	17008214	17008312	7.08e-19	95.3
SNP692	chr11	94	100	4	1	1	98	9186852	9186753	1.49e-35	150
SNP693	chr5	94.175	103	4	1	1	101	11128531	11128429	3.2e-37	156
SNP694	chr6	90.816	98	4	3	1	94	14790548	14790644	2.28e-28	126
SNP695	chr6	90.244	82	3	3	3	80	14790564	14790644	3.06e-21	102
SNP696	chr8	90.541	74	4	2	2	72	24344812	24344885	4.47e-19	95.3
SNP697	chr8	94.34	53	3	0	8	60	24344833	24344885	2.61e-15	82.4
SNP702	chr5	93.069	101	7	0	1	101	31534964	31534864	5.36e-35	148
SNP703	chr5	93.069	101	7	0	1	101	31534964	31534864	5.36e-35	148
SNP704	chr3	94.059	101	6	0	1	101	29557036	29556936	1.15e-36	154
SNP705	chr3	97.849	93	2	0	9	101	29557016	29556924	6.89e-39	161
SNP706	chr11	97.98	99	2	0	3	101	12338546	12338448	3.18e-42	172
SNP707	chr11	97.03	101	3	0	1	101	12338531	12338431	1.14e-41	171
SNP708	chr11	97.03	101	3	0	1	101	12338519	12338419	1.14e-41	171
SNP709	chr11	97.03	101	3	0	1	101	12338516	12338416	1.14e-41	171
SNP710	chr11	95.876	97	4	0	1	97	12338492	12338396	8.44e-38	158
SNP711	chr11	96.61	59	2	0	1	59	12338454	12338396	2.52e-20	99
SNP712	chr1	96.842	95	3	0	1	95	62426540	62426446	2.28e-38	159
SNP713	chr11	87.356	87	11	0	14	100	4331712	4331798	1.52e-20	100
SNP718	chr5	96.04	101	4	0	1	101	4947562	4947462	5.32e-40	165
SNP719	chr1	99.01	101	1	0	1	101	31365276	31365176	5.29e-45	182
SNP720	chr5	98.02	101	2	0	1	101	15808857	15808757	2.46e-43	176
SNP721	chr5	98.02	101	2	0	1	101	15808849	15808749	2.46e-43	176
SNP722	chr5	98.02	101	2	0	1	101	15808828	15808728	2.46e-43	176
SNP723	chr5	98.02	101	2	0	1	101	15808818	15808718	2.46e-43	176
SNP724	chr5	98.02	101	2	0	1	101	15808814	15808714	2.46e-43	176
SNP725	chr5	97.531	81	2	0	1	81	15808788	15808708	2.38e-32	139
SNP726	chr5	98.276	58	1	0	1	58	15808765	15808708	1.89e-21	102
SNP729	chr10	91.489	94	8	0	3	96	21775672	21775579	1.94e-29	130
SNP730	chr10	90.426	94	5	2	6	99	21775639	21775550	1.17e-26	121
SNP738	chr7	95	60	3	0	2	61	27130293	27130352	7.08e-19	95.3
SNP742	chr7	100	65	0	0	1	65	5718244	5718180	6.31e-27	121
SNP743	chr7	100	58	0	0	1	58	5718237	5718180	4.07e-23	108
SNP744	chr7	96.939	98	3	0	1	98	31382009	31381912	5.32e-40	165
SNP745	chr7	96.809	94	3	0	1	94	31382005	31381912	8.91e-38	158
SNP750	chr4	97.03	101	3	0	1	101	2496685	2496785	1.14e-41	171
SNP751	chr4	96.04	101	4	0	1	101	2496723	2496823	5.32e-40	165
SNP752	chr4	95.96	99	4	0	1	99	2496762	2496860	6.71e-39	161
SNP753	chr4	95.833	96	4	0	1	96	2496765	2496860	2.99e-37	156
SNP754	chr4	96.552	87	3	0	1	87	2496774	2496860	5.66e-34	145
SNP755	chr10	94.949	99	5	0	1	99	24612778	24612876	3.2e-37	156
SNP756	chr8	93.939	99	6	0	1	99	18537350	18537252	1.49e-35	150
SNP757	chr5	87.755	98	12	0	1	98	13575791	13575888	5.44e-25	115
SNP758	chr5	88.421	95	11	0	7	101	13575848	13575942	5.44e-25	115
SNP759	chr7	87.912	91	11	0	1	91	20567190	20567280	7.9e-23	108
SNP760	chr7	97.619	84	2	0	18	101	12271265	12271182	6.94e-34	145
SNP763	chr8	95.05	101	5	0	1	101	15889791	15889891	2.48e-38	159
SNP764	chr8	96.04	101	4	0	1	101	15889820	15889920	5.32e-40	165
SNP765	chr11	99.01	101	1	0	1	101	19506618	19506518	5.29e-45	182
SNP766	chr11	100	65	0	0	1	65	19506559	19506495	6.31e-27	121
SNP767	chr11	100	63	0	0	1	63	19506557	19506495	7.76e-26	117
SNP768	chr7	94.059	101	6	0	1	101	571984	572084	1.15e-36	154
SNP769	chr5	97.03	101	3	0	1	101	4947598	4947498	1.14e-41	171
SNP770	chr5	97.03	101	3	0	1	101	4947598	4947498	1.14e-41	171
SNP771	chr5	97.03	101	3	0	1	101	4947597	4947497	1.14e-41	171
SNP772	chr5	97.03	101	3	0	1	101	4947571	4947471	1.14e-41	171
SNP773	chr5	95.294	85	4	0	17	101	20703739	20703655	4.17e-31	135
SNP774	chr5	96.04	101	4	0	1	101	20703718	20703618	5.32e-40	165
SNP775	chr1	96.939	98	3	0	4	101	23488598	23488501	5.32e-40	165
SNP776	chr1	96.97	99	3	0	3	101	23488598	23488500	1.48e-40	167
SNP777	chr5	96.296	81	3	0	1	81	20703675	20703595	1.11e-30	134
SNP778	chr8	97.143	70	2	0	1	70	16544391	16544322	2.54e-26	119
SNP779	chr2	97.059	34	1	0	1	34	13589358	13589325	9.29e-08	58.4
SNP780	chr11	98.649	74	1	0	1	74	16519	16446	5.4e-30	132
SNP781	chr4	100	101	0	0	1	101	19356737	19356637	1.14e-46	187
SNP782	chr5	99.01	101	1	0	1	101	36299694	36299794	5.29e-45	182
SNP783	chr9	88.119	101	0	1	1	101	19035612	19035524	2.53e-23	110
SNP784	chr1	93.056	72	5	0	30	101	1400865	1400936	3.27e-22	106
SNP798	chr1	95.05	101	5	0	1	101	20925780	20925880	2.48e-38	159
SNP799	chr1	96.04	101	4	0	1	101	20925788	20925888	5.32e-40	165
SNP800	chr1	97.03	101	3	0	1	101	20925811	20925911	1.14e-41	171
SNP801	chr1	91.089	101	9	0	1	101	20925859	20925959	1.16e-31	137
SNP802	chr5	92.079	101	8	0	1	101	5118821	5118721	2.49e-33	143
SNP803	chr8	97.03	101	3	0	1	101	22154468	22154368	1.14e-41	171
SNP804	chr1	97	100	2	1	1	100	39318735	39318637	1.48e-40	167
SNP809	chr11	98.02	101	2	0	1	101	1151091	1151191	2.46e-43	176
SNP810	chr11	84.375	96	10	1	1	96	11854751	11854661	3.3e-17	89.8
SNP811	chr3	97.03	101	3	0	1	101	35978640	35978740	1.14e-41	171
SNP812	chr10	90.099	101	10	0	1	101	22983335	22983235	5.4e-30	132
SNP815	chr2	98.361	61	0	1	1	61	6619973	6620032	1.59e-22	106
SNP820	chr8	96	100	4	0	2	101	22584605	22584704	1.91e-39	163
SNP821	chr11	93.069	101	7	0	1	101	20479549	20479649	5.36e-35	148
SNP825	chr10	95	100	5	0	1	100	15842801	15842702	8.91e-38	158
SNP826	chr10	94.949	99	5	0	1	99	15842800	15842702	3.2e-37	156
SNP827	chr1	94.048	84	5	0	1	84	54866452	54866535	5.42e-29	128
SNP828	chr4	100	46	0	0	1	46	36843530	36843575	4.26e-16	86.1
SNP829	chr4	100	34	0	0	1	34	36843542	36843575	2e-09	63.9
SNP837	chr4	95.05	101	5	0	1	101	14931728	14931628	2.48e-38	159
SNP838	chr4	95.05	101	5	0	1	101	14931728	14931628	2.48e-38	159
SNP839	chr3	93.75	96	6	0	1	96	7862618	7862713	6.94e-34	145
SNP840	chr3	94.318	88	5	0	1	88	7862626	7862713	4.17e-31	135
SNP841	chr9	88.119	101	2	1	1	101	13480918	13481008	7.03e-24	111
SNP842	chr9	95.775	71	3	0	31	101	13480951	13481021	5.44e-25	115
SNP854	chr8	87.755	98	12	0	1	98	23843395	23843492	5.44e-25	115
SNP855	chr1	93.137	102	6	1	1	101	22670792	22670893	5.36e-35	148
SNP858	chr2	95.876	97	4	0	5	101	21670550	21670454	8.91e-38	158
SNP864	chr6	92.079	101	8	0	1	101	8564741	8564641	2.49e-33	143
SNP865	chr3	96.939	98	3	0	4	101	3752470	3752373	5.32e-40	165
SNP866	chr3	97.03	101	3	0	1	101	3752463	3752363	1.14e-41	171
SNP867	chr3	96.04	101	3	1	1	101	3752456	3752357	1.91e-39	163
SNP868	chr11	93.939	99	6	0	1	99	11855552	11855454	1.49e-35	150
SNP869	chr7	97.101	69	2	0	1	69	24921668	24921736	9.15e-26	117
SNP872	chr5	92.079	101	8	0	1	101	22993189	22993289	2.49e-33	143
SNP873	chr5	95.604	91	4	0	1	91	22954183	22954273	1.67e-34	147
SNP878	chr7	93.939	99	5	1	1	98	25319330	25319428	5.36e-35	148
SNP879	chr3	92.553	94	6	1	8	101	7710380	7710288	1.5e-30	134
SNP880	chr1	93.684	95	5	1	6	100	39949265	39949172	8.97e-33	141
SNP881	chr1	93.684	95	5	1	5	99	39949265	39949172	8.97e-33	141
SNP882	chr10	91.566	83	6	1	1	83	20979609	20979528	1.49e-24	113
SNP883	chr10	91.026	78	6	1	1	78	20979604	20979528	8.21e-22	104
SNP884	chr10	90.789	76	6	1	1	76	20979602	20979528	1.02e-20	100
SNP885	chr10	93.333	60	4	0	4	63	20979587	20979528	1.69e-17	89.8
SNP886	chr10	93.333	60	4	0	1	60	20979587	20979528	1.56e-17	89.8
SNP887	chr10	93.22	59	4	0	1	59	20979586	20979528	5.46e-17	87.9
SNP893	chr1	92.391	92	7	0	1	92	50395669	50395760	5.4e-30	132
SNP894	chr5	96.667	60	2	0	1	60	29795806	29795865	1.52e-20	100
SNP895	chr5	100	101	0	0	1	101	5999577	5999677	1.14e-46	187
SNP896	chr5	97.26	73	2	0	20	92	38134101	38134029	9.03e-28	124
SNP897	chr1	91.176	102	5	4	1	101	34351392	34351490	4.17e-31	135
SNP898	chr1	91.176	102	5	4	1	101	34351393	34351491	4.17e-31	135
SNP899	chr10	94.898	98	3	2	4	101	18066701	18066796	4.14e-36	152
SNP900	chr1	93.75	96	6	0	1	96	56014070	56013975	6.84e-34	145
SNP901	chr8	93.069	101	6	1	1	101	32191374	32191275	1.93e-34	147
SNP902	chr8	93.069	101	6	1	1	101	32191374	32191275	1.93e-34	147
SNP903	chr8	91.667	96	6	2	1	96	32191326	32191233	5.4e-30	132
SNP904	chr8	92.632	95	6	1	8	101	33500396	33500302	4.17e-31	135
SNP911	chr10	97.03	101	3	0	1	101	19172899	19172999	1.14e-41	171
SNP912	chr3	97.03	101	3	0	1	101	18885446	18885546	1.14e-41	171
SNP915	chr7	96.04	101	4	0	1	101	11384299	11384199	5.32e-40	165
SNP916	chr7	94.949	99	5	0	1	99	11384272	11384174	3.2e-37	156
SNP917	chr9	94.949	99	5	0	3	101	24043607	24043509	3.2e-37	156
SNP918	chr2	96.078	102	3	1	1	101	46135057	46134956	5.32e-40	165
SNP919	chr2	96.04	101	4	0	1	101	46126754	46126654	5.32e-40	165
SNP920	chr2	98.02	101	2	0	1	101	46126744	46126644	2.46e-43	176
SNP921	chr2	98.02	101	2	0	1	101	46126689	46126589	2.46e-43	176
SNP922	chr2	96.04	101	4	0	1	101	46126652	46126552	5.32e-40	165
SNP923	chr2	93	100	7	0	1	100	46126612	46126513	1.9e-34	147
SNP924	chr2	92.708	96	7	0	1	96	46126608	46126513	3.01e-32	139
SNP925	chr8	97.03	101	3	0	1	101	31190465	31190365	1.14e-41	171
SNP926	chr8	95.192	104	2	1	1	101	14182609	14182506	6.89e-39	161
SNP927	chr1	98.901	91	1	0	4	94	30528858	30528768	1.74e-39	163
SNP934	chr8	97.98	99	2	0	3	101	2977506	2977408	3.18e-42	172
SNP935	chr8	95.05	101	5	0	1	101	2977379	2977279	2.48e-38	159
SNP936	chr10	97.917	96	1	1	1	96	3607295	3607201	5.04e-40	165
SNP937	chr10	97.059	68	1	1	1	68	3607267	3607201	1.16e-24	113
SNP938	chr8	89.691	97	7	3	1	95	24402367	24402462	1.17e-26	121
SNP939	chr4	95.098	102	4	1	1	101	14045665	14045564	2.48e-38	159
SNP940	chr11	95.96	99	4	0	3	101	22624805	22624903	6.89e-39	161
SNP941	chr9	88.542	96	11	0	1	96	10163041	10162946	1.51e-25	117
SNP944	chr11	94.792	96	5	0	1	96	13099590	13099685	1.49e-35	150
SNP945	chr9	94.118	102	5	1	1	101	15565126	15565025	1.15e-36	154
SNP950	chr3	98.02	101	2	0	1	101	34987525	34987425	2.46e-43	176
SNP951	chr3	98.02	101	2	0	1	101	34987506	34987406	2.46e-43	176
SNP952	chr11	97.03	101	3	0	1	101	5317377	5317277	1.14e-41	171
SNP953	chr11	97.03	101	3	0	1	101	5317376	5317276	1.14e-41	171
SNP954	chr11	97.03	101	3	0	1	101	5317375	5317275	1.14e-41	171
SNP955	chr3	98.795	83	1	0	1	83	34987362	34987280	4.09e-35	148
SNP956	chr3	98.611	72	1	0	1	72	34987351	34987280	4.41e-29	128
SNP957	chr3	98.529	68	1	0	1	68	34987347	34987280	6.77e-27	121
SNP960	chr9	99.01	101	1	0	1	101	16030531	16030631	5.29e-45	182
SNP961	chr9	99.01	101	1	0	1	101	16030537	16030637	5.29e-45	182
SNP962	chr9	99	100	1	0	1	100	16030585	16030684	1.9e-44	180
SNP963	chr9	98.98	98	1	0	1	98	16030587	16030684	2.46e-43	176
SNP964	chr9	95.918	98	4	0	1	98	16030615	16030712	2.48e-38	159
SNP965	chr7	96.04	101	4	0	1	101	25941145	25941245	5.32e-40	165
SNP966	chr3	96.97	99	3	0	3	101	16673384	16673482	1.48e-40	167
SNP967	chr3	95.05	101	5	0	1	101	16673421	16673521	2.48e-38	159
SNP968	chr8	96.04	101	4	0	1	101	20922690	20922790	5.32e-40	165
SNP969	chr3	88.571	105	8	1	1	101	16673495	16673599	9.03e-28	124
SNP970	chr3	89.423	104	7	1	1	100	16673507	16673610	6.98e-29	128
SNP982	chr9	93.75	48	3	0	53	100	21390544	21390591	3.32e-12	73.1
SNP983	chr4	81.25	96	14	2	2	93	15090986	15091081	9.23e-13	75
SNP984	chr4	81.522	92	14	1	3	91	15090990	15091081	3.32e-12	73.1
SNP985	chr3	100	44	0	0	58	101	22424841	22424884	5.52e-15	82.4
SNP986	chr3	98.039	51	1	0	41	91	21203098	21203148	2.86e-17	89.8
SNP987	chr4	87.879	99	12	0	1	99	20489002	20489100	1.51e-25	117
SNP988	chr7	85.714	98	14	0	4	101	34351332	34351235	1.18e-21	104
SNP989	chr1	98.02	101	2	0	1	101	27984129	27984229	2.46e-43	176
SNP990	chr1	98.824	85	1	0	4	88	27862985	27862901	3.44e-36	152
SNP991	chr10	91.011	89	7	1	3	91	18227044	18227131	4.2e-26	119
SNP992	chr3	92.308	91	5	2	1	90	12920561	12920650	6.98e-29	128
SNP993	chr3	91.463	82	7	0	7	88	12920737	12920818	1.96e-24	113
SNP994	chr5	88.889	99	9	2	1	99	38807077	38806981	1.17e-26	121
SNP995	chr3	89.583	96	8	2	1	95	1345526	1345620	1.17e-26	121
SNP996	chr8	84.615	104	10	5	1	101	13248741	13248841	5.48e-20	99
SNP1003	chr5	95.05	101	5	0	1	101	3295092	3295192	2.48e-38	159
SNP1004	chr7	95.89	73	3	0	1	73	27223745	27223673	4.2e-26	119
SNP1005	chr7	95.652	69	3	0	1	69	27223741	27223673	7.03e-24	111
SNP1006	chr7	96.667	60	2	0	42	101	27223687	27223628	1.52e-20	100
SNP1009	chr4	100	77	0	0	1	77	1623086	1623010	2.49e-33	143
SNP1010	chr4	97.674	86	2	0	1	86	1622950	1622865	4.3e-35	148
SNP1011	chr9	92.079	101	8	0	1	101	22048463	22048363	2.49e-33	143
SNP1012	chr1	93.023	86	6	0	1	86	39009217	39009132	2.51e-28	126
SNP1025	chr8	95.05	101	5	0	1	101	8946133	8946033	2.48e-38	159
SNP1026	chr8	93.137	102	6	1	1	101	32750901	32751002	5.36e-35	148
SNP1033	chr2	90.909	99	6	2	1	99	2968574	2968669	1.94e-29	130
SNP1034	chr1	98.02	101	2	0	1	101	57287454	57287554	2.46e-43	176
SNP1038	chr1	97.436	78	2	0	1	78	39381758	39381681	1.05e-30	134
SNP1039	chr7	96.61	59	2	0	1	59	17534011	17534069	2.52e-20	99
SNP1040	chr11	96.97	66	2	0	1	66	11634025	11633960	3.89e-24	111
SNP1041	chr10	97.03	101	2	1	1	101	8944545	8944446	4.12e-41	169
SNP1042	chr10	96.875	64	2	0	1	64	8944396	8944333	4.79e-23	108
SNP1043	chr6	96.04	101	4	0	1	101	23746671	23746771	5.32e-40	165
SNP1044	chr6	96.04	101	4	0	1	101	23746690	23746790	5.32e-40	165
SNP1045	chr3	97.03	101	3	0	1	101	29767421	29767321	1.14e-41	171
SNP1046	chr3	96.04	101	4	0	1	101	29767406	29767306	5.32e-40	165
SNP1047	chr8	96.04	101	4	0	1	101	15514982	15515082	5.32e-40	165
SNP1048	chr2	97.03	101	3	0	1	101	12921362	12921462	1.14e-41	171
SNP1049	chr2	96.97	99	3	0	2	100	12921380	12921478	1.48e-40	167
SNP1050	chr2	96.97	99	3	0	1	99	12921380	12921478	1.48e-40	167
SNP1055	chr10	96	75	3	0	1	75	14565674	14565748	2.14e-27	122
SNP1062	chr4	87.755	98	6	4	1	98	16441268	16441177	2.53e-23	110
SNP1063	chr7	83.838	99	13	2	5	101	34756371	34756468	9.16e-18	91.6
SNP1064	chr7	91.026	78	7	0	24	101	34756403	34756480	3.27e-22	106
SNP1065	chr7	88.119	101	12	0	1	101	34756403	34756503	1.17e-26	121
SNP1070	chr6	97.03	101	3	0	1	101	8087527	8087627	1.14e-41	171
SNP1071	chr6	98.02	101	2	0	1	101	8087570	8087670	2.46e-43	176
SNP1072	chr6	99.01	101	1	0	1	101	8087629	8087729	5.29e-45	182
SNP1073	chr6	100	67	0	0	1	67	8087710	8087776	5.11e-28	124
SNP1074	chr9	95.05	101	2	1	1	101	27436332	27436235	3.2e-37	156
SNP1075	chr11	97	100	3	0	1	100	17458398	17458299	4.12e-41	169
SNP1078	chr3	96	100	4	0	1	100	31841669	31841768	1.91e-39	163
SNP1079	chr10	96.04	101	4	0	1	101	27468279	27468179	5.32e-40	165
SNP1080	chr10	96.04	101	4	0	1	101	27468276	27468176	5.32e-40	165
SNP1081	chr4	99.01	101	1	0	1	101	28817799	28817699	5.29e-45	182
SNP1082	chr4	97.98	99	2	0	1	99	28817775	28817677	3.18e-42	172
SNP1083	chr8	93.023	86	6	0	1	86	8276087	8276002	2.02e-28	126
SNP1090	chr10	93.204	103	5	2	1	101	4348809	4348707	1.49e-35	150
SNP1091	chr8	97.531	81	2	0	1	81	26244469	26244549	2.38e-32	139
SNP1092	chr6	95.05	101	4	1	1	101	10174078	10173979	8.91e-38	158
SNP1093	chr3	92	100	6	2	1	99	603992	604090	3.23e-32	139
SNP1098	chr3	91.919	99	6	2	1	99	604106	604202	1.16e-31	137
SNP1099	chr3	92.647	68	3	2	1	68	604137	604202	1.27e-19	97.1
SNP1102	chr7	94.845	97	5	0	5	101	21327053	21327149	4.14e-36	152
SNP1103	chr9	96.04	101	4	0	1	101	15562662	15562762	5.32e-40	165
SNP1104	chr9	96.04	101	4	0	1	101	15562668	15562768	5.32e-40	165
SNP1105	chr9	95.05	101	5	0	1	101	15589209	15589309	2.48e-38	159
SNP1106	chr9	97	100	2	1	2	101	15589259	15589357	1.48e-40	167
SNP1107	chr9	98	100	2	0	2	101	15589262	15589361	8.85e-43	174
SNP1111	chr5	98	100	2	0	2	101	22892100	22892001	8.85e-43	174
SNP1112	chr2	97.101	69	2	0	1	69	26998522	26998590	8.95e-26	117
SNP1118	chr9	96.04	101	4	0	1	101	16036278	16036378	5.32e-40	165
SNP1119	chr9	95.05	101	4	1	1	101	16036285	16036384	8.91e-38	158
SNP1120	chr9	96.04	101	3	1	1	101	16036294	16036393	1.91e-39	163
SNP1126	chr1	99.01	101	1	0	1	101	48687045	48687145	5.29e-45	182
SNP1127	chr1	97.03	101	3	0	1	101	48687097	48687197	1.14e-41	171
SNP1128	chr1	96.939	98	3	0	1	98	48687109	48687206	5.32e-40	165
SNP1129	chr9	96.04	101	4	0	1	101	15437023	15436923	5.32e-40	165
SNP1130	chr9	91	100	7	2	3	101	15561980	15561882	1.5e-30	134
SNP1131	chr9	91	100	7	2	3	101	15561980	15561882	1.5e-30	134
SNP1132	chr11	93.069	101	5	2	1	100	11854854	11854755	1.93e-34	147
SNP1137	chr8	95.05	101	5	0	1	101	23311890	23311990	2.48e-38	159
SNP1138	chr1	90.805	87	8	0	1	87	38988753	38988667	1.23e-25	117
SNP1139	chr10	98.02	101	2	0	1	101	3659599	3659699	2.46e-43	176
SNP1140	chr10	98.02	101	2	0	1	101	3659599	3659699	2.46e-43	176
SNP1141	chr10	99.01	101	1	0	1	101	3659637	3659737	5.29e-45	182
SNP1142	chr10	98.02	101	2	0	1	101	3659712	3659812	2.46e-43	176
SNP1150	chr7	97.03	101	3	0	1	101	16016779	16016679	1.14e-41	171
SNP1151	chr7	97.98	99	2	0	1	99	16016729	16016631	3.18e-42	172
SNP1152	chr7	97.03	101	3	0	1	101	16016721	16016621	1.14e-41	171
SNP1153	chr7	94.059	101	4	2	1	101	12543404	12543502	4.14e-36	152
SNP1154	chr7	93.137	102	4	3	1	101	12543415	12543514	1.93e-34	147
SNP1155	chr7	93.137	102	4	3	1	101	12543438	12543537	1.93e-34	147
SNP1156	chr1	97.917	96	1	1	1	96	23190118	23190212	4.97e-40	165
SNP1166	chr1	94.059	101	6	0	1	101	17205172	17205072	1.15e-36	154
SNP1167	chr1	93.939	99	6	0	1	99	17205156	17205058	1.49e-35	150
SNP1168	chr1	100	47	0	0	1	47	17205104	17205058	1.11e-16	87.9
SNP1169	chr2	97.03	101	3	0	1	101	42684646	42684746	1.14e-41	171
SNP1170	chr2	92.784	97	7	0	4	100	29461928	29462024	8.97e-33	141
SNP1171	chr10	99.01	101	1	0	1	101	11702234	11702134	5.29e-45	182
SNP1179	chr3	95.05	101	5	0	1	101	12407775	12407675	2.48e-38	159
SNP1180	chr9	93.939	99	5	1	1	98	11975896	11975994	5.36e-35	148
SNP1181	chr7	94.059	101	6	0	1	101	810910	811010	1.15e-36	154
SNP1182	chr7	96.61	59	2	0	1	59	810978	811036	2.52e-20	99
SNP1183	chr11	98.039	51	1	0	7	57	20213940	20213990	3.3e-17	89.8
SNP1184	chr5	92.079	101	8	0	1	101	4596551	4596451	2.49e-33	143
SNP1185	chr5	92.079	101	8	0	1	101	4596551	4596451	2.49e-33	143
SNP1186	chr5	87.129	101	13	0	1	101	4596488	4596388	5.44e-25	115
SNP1187	chr5	93.069	101	7	0	1	101	4596413	4596313	5.36e-35	148
SNP1188	chr5	92.857	98	7	0	1	98	4596399	4596302	2.4e-33	143
SNP1189	chr5	93.939	66	4	0	1	66	4596367	4596302	8.41e-21	100
SNP1190	chr5	95.161	62	3	0	2	63	4596363	4596302	2.81e-20	99
SNP1191	chr2	89.109	101	11	0	1	101	29862040	29861940	2.51e-28	126
SNP1192	chr9	88.119	101	12	0	1	101	8029121	8029021	1.17e-26	121
SNP1198	chr2	99.01	101	1	0	1	101	20593230	20593330	5.29e-45	182
SNP1199	chr2	99.01	101	1	0	1	101	20593267	20593367	5.29e-45	182
SNP1200	chr2	100	101	0	0	1	101	49385414	49385314	1.14e-46	187
SNP1201	chr2	100	101	0	0	1	101	49385386	49385286	1.14e-46	187
SNP1202	chr2	100	92	0	0	1	92	49385357	49385266	1.01e-41	171
SNP1203	chr9	98.462	65	1	0	1	65	5261876	5261812	5.44e-25	115
SNP1207	chr7	91.954	87	6	1	1	87	34228636	34228721	9.53e-27	121
SNP1208	chr4	87.879	99	12	0	1	99	23463570	23463472	1.51e-25	117
SNP1223	chr9	95.05	101	5	0	1	101	34393371	34393471	2.48e-38	159
SNP1234	chr9	97.03	101	3	0	1	101	20839248	20839148	1.14e-41	171
SNP1235	chr8	94.059	101	5	1	1	101	10746236	10746335	4.14e-36	152
SNP1236	chr8	94.059	101	5	1	1	101	10746236	10746335	4.14e-36	152
SNP1237	chr8	94.059	101	5	1	1	101	10746236	10746335	4.14e-36	152
SNP1238	chr7	95.05	101	5	0	1	101	11142596	11142496	2.48e-38	159
SNP1239	chr7	85.149	101	4	1	1	101	11142530	11142441	2.55e-18	93.5
SNP1240	chr7	85.149	101	4	1	1	101	11142528	11142439	2.55e-18	93.5
SNP1241	chr7	95.455	88	4	0	14	101	11142491	11142404	8.97e-33	141
SNP1242	chr7	94.624	93	4	1	10	101	11142491	11142399	2.49e-33	143
SNP1243	chr7	94.792	96	5	0	6	101	11142491	11142396	1.49e-35	150
SNP1244	chr7	93.069	101	7	0	1	101	11142483	11142383	5.36e-35	148
SNP1245	chr7	92.079	101	8	0	1	101	11142473	11142373	2.49e-33	143
SNP1246	chr8	95.556	90	4	0	12	101	10750888	10750977	6.94e-34	145
SNP1247	chr8	95.745	94	4	0	8	101	10750888	10750981	4.14e-36	152
SNP1248	chr8	95.588	68	3	0	1	68	10750914	10750981	1.46e-23	110
SNP1259	chr1	89	100	11	0	2	101	51579287	51579188	9.03e-28	124
SNP1260	chr8	98.02	101	2	0	1	101	24990947	24990847	2.46e-43	176
SNP1261	chr8	98.02	101	2	0	1	101	24990947	24990847	2.46e-43	176
SNP1262	chr8	98.02	101	2	0	1	101	24990938	24990838	2.46e-43	176
SNP1263	chr8	95.833	96	4	0	1	96	24994985	24994890	3.2e-37	156
SNP1264	chr1	84.81	79	10	2	1	77	25024809	25024887	5.07e-14	78.7
SNP1265	chr1	85.135	74	9	2	1	72	25024814	25024887	5.95e-13	75
SNP1266	chr1	87.931	58	6	1	4	60	25024830	25024887	7.72e-11	67.6
SNP1267	chr4	88.119	101	12	0	1	101	25695134	25695234	1.17e-26	121
SNP1271	chr4	95.699	93	2	1	3	95	25695261	25695351	4.94e-35	148
SNP1280	chr9	93.069	101	7	0	1	101	17358776	17358676	5.36e-35	148
SNP1288	chr2	93.878	98	6	0	1	98	5474666	5474569	5.36e-35	148
SNP1294	chr9	99.01	101	1	0	1	101	6370681	6370581	5.29e-45	182
SNP1295	chr9	98.02	101	2	0	1	101	6370623	6370523	2.46e-43	176
SNP1296	chr9	97.938	97	2	0	3	99	6370612	6370516	4.12e-41	169
SNP1297	chr9	95.789	95	4	0	1	95	6370598	6370504	1.15e-36	154
SNP1298	chr9	93.506	77	4	1	2	78	6370570	6370495	1.36e-24	113
SNP1299	chr9	92.958	71	4	1	1	71	6370564	6370495	2.62e-21	102
SNP1300	chr9	91.525	59	4	1	1	59	6370552	6370495	9.14e-15	80.5
SNP1301	chr8	97.98	99	2	0	1	99	935324	935226	3.18e-42	172
SNP1304	chr10	93.069	101	7	0	1	101	9664387	9664487	5.36e-35	148
SNP1305	chr10	92.929	99	7	0	1	99	9664410	9664508	6.94e-34	145
SNP1309	chr10	93.407	91	6	0	11	101	9664524	9664614	4.17e-31	135
SNP1310	chr10	93.617	94	6	0	8	101	9664524	9664617	8.97e-33	141
SNP1311	chr10	93.878	98	6	0	4	101	9664524	9664621	5.36e-35	148
SNP1312	chr10	93.617	94	6	0	1	94	9664531	9664624	8.14e-33	141
SNP1316	chr9	92	100	8	0	1	100	19162912	19163011	8.97e-33	141
SNP1317	chr8	90	100	10	0	1	100	11456166	11456265	1.94e-29	130
SNP1318	chr9	90.909	99	9	0	3	101	6535295	6535393	1.5e-30	134
SNP1319	chr9	90.099	101	10	0	1	101	6535316	6535416	5.4e-30	132
SNP1322	chr1	100	60	0	0	42	101	54347622	54347563	7.03e-24	111
SNP1323	chr1	97.183	71	0	1	31	101	54347622	54347554	4.2e-26	119
SNP1324	chr1	96.875	64	0	1	1	64	54347614	54347553	2.37e-22	106
SNP1325	chr4	91.489	47	4	0	7	53	32611641	32611687	2.12e-10	65.8
SNP1326	chr5	95.05	101	4	1	1	101	31423485	31423386	8.91e-38	158
SNP1327	chr7	96.04	101	4	0	1	101	24685523	24685623	5.32e-40	165
SNP1331	chr11	91.071	56	5	0	2	57	17823733	17823788	1.65e-13	76.8
SNP1332	chr7	99.01	101	1	0	1	101	6568251	6568151	5.29e-45	182
SNP1333	chr7	98.02	101	2	0	1	101	6568240	6568140	2.46e-43	176
SNP1334	chr9	98.99	99	1	0	1	99	5069316	5069218	6.84e-44	178
SNP1335	chr9	98.99	99	1	0	1	99	5069316	5069218	6.84e-44	178
SNP1336	chr9	98.02	101	2	0	1	101	5069313	5069213	2.46e-43	176
SNP1337	chr4	97.03	101	3	0	1	101	6508749	6508649	1.14e-41	171
SNP1338	chr4	92.079	101	8	0	1	101	6508698	6508598	2.49e-33	143
SNP1339	chr11	94.059	101	6	0	1	101	17633047	17633147	1.15e-36	154
SNP1340	chr4	95.05	101	5	0	1	101	27065429	27065529	2.48e-38	159
SNP1341	chr4	95.05	101	5	0	1	101	27065430	27065530	2.48e-38	159
SNP1342	chr4	97.917	96	2	0	1	96	27065457	27065552	1.48e-40	167
SNP1343	chr3	96.97	66	2	0	1	66	12315077	12315142	4.16e-24	111
SNP1344	chr3	96.721	61	2	0	1	61	12315082	12315142	2.23e-21	102
SNP1345	chr3	98.148	54	1	0	1	54	12315089	12315142	3.08e-19	95.3
SNP1346	chr10	85.882	85	12	0	10	94	11773437	11773521	9.16e-18	91.6
SNP1351	chr3	92.079	101	8	0	1	101	17183111	17183011	2.49e-33	143
SNP1352	chr11	94.059	101	6	0	1	101	11570333	11570233	1.15e-36	154
SNP1353	chr9	94.231	104	3	1	1	101	15197047	15196944	3.2e-37	156
SNP1354	chr1	91.86	86	7	0	5	90	35669440	35669355	1.17e-26	121
SNP1355	chr1	89.109	101	11	0	1	101	35669434	35669334	2.51e-28	126
SNP1356	chr1	89.109	101	11	0	1	101	35669432	35669332	2.51e-28	126
SNP1357	chr5	86.316	95	13	0	2	96	10978347	10978441	1.18e-21	104
SNP1358	chr4	95.699	93	4	0	9	101	42784418	42784510	1.49e-35	150
SNP1361	chr8	97.03	101	3	0	1	101	27479980	27480080	1.14e-41	171
SNP1362	chr8	97.03	101	3	0	1	101	27480006	27480106	1.14e-41	171
SNP1363	chr8	97.03	101	3	0	1	101	27480015	27480115	1.14e-41	171
SNP1364	chr8	97.03	101	3	0	1	101	27480017	27480117	1.14e-41	171
SNP1365	chr8	98.611	72	1	0	1	72	27480134	27480205	4.41e-29	128
SNP1368	chr8	96.04	101	3	1	1	101	9347024	9346925	1.91e-39	163
SNP1369	chr8	98.507	67	1	0	1	67	9346824	9346758	2.38e-26	119
SNP1370	chr11	90.625	96	3	2	6	101	14565442	14565531	3.25e-27	122
SNP1371	chr11	95.918	98	4	0	1	98	14565535	14565632	2.48e-38	159
SNP1372	chr2	94.805	77	3	1	25	101	38474187	38474112	4.2e-26	119
SNP1373	chr2	94.949	99	5	0	1	99	38474178	38474080	3.2e-37	156
SNP1374	chr8	88.66	97	9	2	6	100	32191116	32191212	1.51e-25	117
SNP1375	chr8	92.473	93	6	1	1	92	33500304	33500396	5.4e-30	132
SNP1376	chr8	91.837	98	6	2	4	101	32191233	32191328	4.17e-31	135
SNP1377	chr8	93.407	91	5	1	1	91	32191286	32191375	1.3e-30	134
SNP1378	chr2	86.301	73	10	0	1	73	21362309	21362237	1.28e-14	80.5
SNP1389	chr11	100	59	0	0	43	101	11851793	11851735	2.53e-23	110
SNP1390	chr11	97.59	83	2	0	1	83	11851761	11851679	1.9e-33	143
SNP1393	chr10	94.444	54	3	0	3	56	23893530	23893583	6.46e-16	84.2
SNP1394	chr10	94.286	105	2	2	1	101	23290009	23290113	8.91e-38	158
SNP1395	chr10	96.078	102	3	1	1	101	23290110	23290211	5.32e-40	165
SNP1396	chr1	99.01	101	1	0	1	101	29729231	29729131	5.29e-45	182
SNP1397	chr9	94.059	101	6	0	1	101	19369329	19369229	1.15e-36	154
SNP1398	chr11	99.01	101	1	0	1	101	2302063	2302163	5.29e-45	182
SNP1399	chr11	100	101	0	0	1	101	19506655	19506555	1.14e-46	187
SNP1400	chr11	100	101	0	0	1	101	19506651	19506551	1.14e-46	187
SNP1401	chr11	100	101	0	0	1	101	19506629	19506529	1.14e-46	187
SNP1402	chr11	100	101	0	0	1	101	19506609	19506509	1.14e-46	187
SNP1403	chr5	100	101	0	0	1	101	20197955	20198055	1.14e-46	187
SNP1404	chr5	100	95	0	0	1	95	20197963	20198057	2.27e-43	176
SNP1405	chr5	100	80	0	0	1	80	20197978	20198057	3.88e-35	148
SNP1406	chr5	100	67	0	0	1	67	20197991	20198057	5.11e-28	124
SNP1407	chr5	100	59	0	0	1	59	20197999	20198057	1.17e-23	110
SNP1413	chr7	94.059	101	6	0	1	101	34407420	34407520	1.15e-36	154
SNP1414	chr7	94.059	101	6	0	1	101	34407420	34407520	1.15e-36	154
SNP1415	chr11	94.059	101	6	0	1	101	21454106	21454206	1.15e-36	154
SNP1416	chr11	97	100	3	0	2	101	21454141	21454240	4.12e-41	169
SNP1417	chr1	93.846	65	4	0	1	65	30545697	30545761	2.95e-20	99
SNP1418	chr8	94.792	96	5	0	6	101	6999219	6999124	1.49e-35	150
SNP1419	chr4	91.026	78	7	0	1	78	29988127	29988050	3.27e-22	106
SNP1420	chr11	94.915	59	3	0	1	59	1183584	1183526	1.17e-18	93.5
SNP1421	chr11	94	100	6	0	1	100	4816395	4816296	4.14e-36	152
SNP1422	chr10	97.727	88	2	0	1	88	5656874	5656787	4.14e-36	152
SNP1423	chr11	94.059	101	6	0	1	101	11570235	11570335	1.15e-36	154
SNP1424	chr4	92.632	95	7	0	7	101	10387983	10387889	1.16e-31	137
SNP1425	chr1	100	101	0	0	1	101	49525359	49525459	1.14e-46	187
SNP1428	chr11	95.05	101	5	0	1	101	7720891	7720791	2.48e-38	159
SNP1429	chr11	96	100	4	0	1	100	7720875	7720776	1.89e-39	163
SNP1430	chr9	94	100	6	0	2	101	30666220	30666121	4.14e-36	152
SNP1431	chr1	96.04	101	4	0	1	101	9378743	9378643	5.32e-40	165
SNP1432	chr1	97.895	95	2	0	1	95	9378728	9378634	4.9e-40	165
SNP1433	chr6	95.098	102	4	1	1	101	23932073	23931972	2.48e-38	159
SNP1434	chr6	96.341	82	3	0	1	82	23932443	23932362	3.13e-31	135
SNP1435	chr6	97.333	75	2	0	1	75	23932436	23932362	4.6e-29	128
SNP1436	chr6	96.552	58	2	0	1	58	23932419	23932362	8.81e-20	97.1
SNP1437	chr6	98.148	54	1	0	2	55	23932415	23932362	2.89e-19	95.3
SNP1438	chr6	97.03	101	3	0	1	101	3000971	3000871	1.14e-41	171
SNP1439	chr11	96.429	56	2	0	1	56	10722025	10721970	2.55e-18	93.5
SNP1440	chr8	93.827	81	5	0	20	100	13256143	13256063	3.25e-27	122
SNP1441	chr8	92.708	96	7	0	6	101	13256143	13256048	3.23e-32	139
SNP1442	chr8	94.059	101	6	0	1	101	13256134	13256034	1.15e-36	154
SNP1443	chr11	93.333	75	5	0	1	75	14411699	14411625	4.63e-24	111
SNP1446	chr5	100	101	0	0	1	101	29712471	29712371	1.14e-46	187
SNP1447	chr10	99.01	101	1	0	1	101	12525781	12525681	5.29e-45	182
SNP1448	chr10	99.01	101	1	0	1	101	12525778	12525678	5.29e-45	182
SNP1449	chr10	99.01	101	1	0	1	101	12525767	12525667	5.29e-45	182
SNP1450	chr9	99.01	101	1	0	1	101	13188036	13188136	5.29e-45	182
SNP1451	chr9	97.333	75	2	0	1	75	13188069	13188143	4.69e-29	128
SNP1452	chr1	96.154	104	1	1	1	101	3737029	3737132	1.48e-40	167
SNP1453	chr1	97.03	101	3	0	1	101	49654573	49654673	1.14e-41	171
SNP1454	chr7	93.069	101	7	0	1	101	24741547	24741647	5.36e-35	148
SNP1455	chr1	95.385	65	3	0	1	65	43302617	43302553	1.18e-21	104
SNP1456	chr1	91.667	48	4	0	21	68	49483581	49483628	9.14e-11	67.6
SNP1457	chr9	91.919	99	8	0	3	101	15561980	15561882	3.23e-32	139
SNP1458	chr11	92.857	98	7	0	4	101	11854857	11854760	2.49e-33	143
SNP1459	chr11	91.919	99	8	0	1	99	11854830	11854732	3.23e-32	139
SNP1475	chr8	97.03	101	3	0	1	101	2226304	2226204	1.14e-41	171
SNP1476	chr8	97.561	82	2	0	1	82	10443039	10443120	6.73e-33	141
SNP1477	chr6	92.929	99	7	0	1	99	38144780	38144682	6.94e-34	145
SNP1478	chr6	92.632	95	7	0	1	95	38144776	38144682	1.16e-31	137
SNP1479	chr6	94.872	78	4	0	3	80	38144759	38144682	3.25e-27	122
SNP1480	chr6	82.292	96	7	1	1	96	38144718	38144633	9.23e-13	75
SNP1481	chr6	81	100	9	1	1	100	38144715	38144626	1.19e-11	71.3
SNP1486	chr1	92.222	90	6	1	12	101	8983123	8983035	2.51e-28	126
SNP1487	chr1	92.784	97	6	1	5	101	8983116	8983021	3.23e-32	139
SNP1488	chr1	94.505	91	5	0	5	95	8983109	8983019	8.26e-33	141
SNP1489	chr1	94.118	85	5	0	1	85	8983103	8983019	1.53e-29	130
SNP1490	chr1	93.939	66	4	0	1	66	8983084	8983019	8.41e-21	100
SNP1491	chr1	97.03	101	3	0	1	101	44410009	44409909	1.14e-41	171
SNP1495	chr11	96.04	101	4	0	1	101	1151197	1151097	5.32e-40	165
SNP1496	chr11	96.97	99	3	0	3	101	1151193	1151095	1.48e-40	167
SNP1497	chr11	95.96	99	4	0	1	99	3202634	3202732	6.89e-39	161
SNP1498	chr9	89.32	103	9	1	1	101	17812801	17812903	6.98e-29	128
SNP1499	chr10	86.869	99	10	1	6	101	19630948	19631046	9.1e-23	108
SNP1500	chr2	94.253	87	5	0	14	100	12504753	12504667	1.5e-30	134
SNP1506	chr1	98.02	101	2	0	1	101	11879496	11879396	2.46e-43	176
SNP1507	chr1	96.04	101	4	0	1	101	11879455	11879355	5.32e-40	165
SNP1508	chr1	96.04	101	4	0	1	101	11879454	11879354	5.32e-40	165
SNP1519	chr1	93.069	101	7	0	1	101	41963766	41963666	5.36e-35	148
SNP1520	chr1	93.069	101	7	0	1	101	41963766	41963666	5.36e-35	148
SNP1521	chr3	97.778	90	2	0	1	90	8862605	8862516	3.2e-37	156
SNP1522	chr6	98.529	68	1	0	2	69	7245152	7245219	7.07e-27	121
SNP1523	chr6	98.387	62	1	0	1	62	7245158	7245219	1.3e-23	110
SNP1524	chr6	98.361	61	1	0	1	61	7245159	7245219	4.55e-23	108
SNP1525	chr6	98.246	57	1	0	1	57	7245163	7245219	6.81e-21	100
SNP1526	chr10	97.98	99	2	0	1	99	19114943	19115041	3.18e-42	172
SNP1527	chr10	97.03	101	3	0	1	101	19114949	19115049	1.14e-41	171
SNP1528	chr7	97.03	101	3	0	1	101	10610472	10610372	1.14e-41	171
SNP1529	chr8	96.04	101	4	0	1	101	30459103	30459203	5.32e-40	165
SNP1530	chr4	96.04	101	4	0	1	101	26492499	26492399	5.32e-40	165
SNP1531	chr4	96	100	4	0	1	100	26492496	26492397	1.91e-39	163
SNP1532	chr5	95.05	101	5	0	1	101	24057655	24057555	2.48e-38	159
SNP1533	chr7	94.059	101	6	0	1	101	7514937	7514837	1.15e-36	154
SNP1534	chr10	96.154	78	3	0	1	78	19115658	19115735	4.87e-29	128
SNP1535	chr10	95.775	71	3	0	1	71	19115665	19115735	3.36e-25	115
SNP1536	chr4	96.429	56	2	0	1	56	26495035	26494980	1.07e-18	93.5
SNP1537	chr4	96.296	54	2	0	1	54	26495033	26494980	1.3e-17	89.8
SNP1538	chr2	99.01	101	1	0	1	101	1507034	1507134	5.29e-45	182
SNP1539	chr2	98.02	101	2	0	1	101	1507069	1507169	2.46e-43	176
SNP1540	chr2	97.619	84	2	0	1	84	1507089	1507172	6.94e-34	145
SNP1541	chr2	97.531	81	2	0	1	81	1507092	1507172	3.23e-32	139
SNP1542	chr7	87.85	107	7	1	1	101	8899564	8899670	1.17e-26	121
SNP1543	chr7	87.619	105	7	1	1	99	8899566	8899670	1.51e-25	117
SNP1544	chr7	88.679	106	6	1	2	101	8899572	8899677	9.03e-28	124
SNP1545	chr1	93.878	98	6	0	4	101	40342880	40342977	5.36e-35	148
SNP1546	chr1	93.878	98	6	0	1	98	40342881	40342978	5.36e-35	148
SNP1547	chr1	93.814	97	6	0	1	97	40342882	40342978	1.93e-34	147
SNP1548	chr1	93.75	96	6	0	1	96	40342883	40342978	6.94e-34	145
SNP1549	chr1	94.186	86	5	0	1	86	40342893	40342978	4.69e-30	132
SNP1550	chr10	94.872	78	4	0	1	78	27283821	27283898	2.27e-27	122
SNP1551	chr10	96.154	52	2	0	3	54	27283847	27283898	1.68e-16	86.1
SNP1552	chr7	96.04	101	4	0	1	101	24685621	24685521	5.32e-40	165
SNP1553	chr5	94.949	99	4	1	1	99	31423388	31423485	1.15e-36	154
SNP1559	chr1	92.857	98	7	0	3	100	45962011	45961914	2.49e-33	143
SNP1560	chr1	93.939	99	6	0	3	101	45962000	45961902	1.49e-35	150
SNP1561	chr5	92.079	101	8	0	1	101	98072	97972	2.49e-33	143
SNP1562	chr5	95.918	98	4	0	1	98	19086126	19086223	2.48e-38	159
SNP1563	chr10	93.333	90	6	0	1	90	17105988	17105899	1.5e-30	134
SNP1570	chr10	92.079	101	8	0	1	101	12874794	12874694	2.49e-33	143
SNP1571	chr10	88.119	101	12	0	1	101	18031375	18031275	1.17e-26	121
SNP1572	chr4	93.069	101	7	0	1	101	17942665	17942765	5.36e-35	148
SNP1573	chr9	95	80	4	0	1	80	15514903	15514824	1.82e-28	126
SNP1576	chr10	89.216	102	10	1	1	101	13207411	13207310	2.51e-28	126
SNP1577	chr10	90	90	8	1	1	89	17041348	17041437	5.44e-25	115
SNP1584	chr1	86.667	75	9	1	27	101	27762327	27762254	5.52e-15	82.4
SNP1585	chr1	91.176	68	5	1	11	78	27762314	27762248	7.72e-18	91.6
SNP1586	chr11	94.059	101	6	0	1	101	20784872	20784972	1.15e-36	154
SNP1587	chr5	88.119	101	12	0	1	101	28598220	28598120	1.17e-26	121
SNP1588	chr5	86.869	99	13	0	1	99	28598210	28598112	7.03e-24	111
SNP1591	chr9	96.296	54	2	0	48	101	15562874	15562927	3.3e-17	89.8
SNP1592	chr9	96.04	101	4	0	1	101	15562881	15562981	5.32e-40	165
SNP1593	chr9	96.939	98	3	0	1	98	15562900	15562997	5.32e-40	165
SNP1594	chr9	95.05	101	5	0	1	101	15562924	15563024	2.48e-38	159
SNP1595	chr9	96.97	99	3	0	3	101	15569557	15569655	1.48e-40	167
SNP1596	chr9	97.03	101	3	0	1	101	15556413	15556513	1.14e-41	171
SNP1597	chr9	97.674	86	2	0	1	86	15546565	15546480	4.44e-35	148
SNP1598	chr3	97.03	101	3	0	1	101	43319708	43319808	1.14e-41	171
SNP1599	chr4	87.755	98	10	1	1	96	15942366	15942269	1.96e-24	113
SNP1600	chr4	85.437	103	13	1	1	101	15942359	15942257	3.27e-22	106
SNP1605	chr8	93.333	90	6	0	1	90	15022062	15021973	1.3e-30	134
SNP1608	chr9	94.059	101	6	0	1	101	15514630	15514730	1.15e-36	154
SNP1609	chr8	90	100	10	0	1	100	24961429	24961330	1.94e-29	130
SNP1612	chr1	94.059	101	6	0	1	101	46118811	46118911	1.15e-36	154
SNP1613	chr9	92.045	88	6	1	15	101	15395063	15394976	3.25e-27	122
SNP1625	chr1	87.302	63	8	0	39	101	27444640	27444578	3.32e-12	73.1
SNP1626	chr1	87.879	66	8	0	17	82	27444640	27444575	7.13e-14	78.7
SNP1629	chr8	93.878	98	5	1	1	97	32564285	32564188	1.93e-34	147
SNP1630	chr2	98.02	101	2	0	1	101	5199044	5199144	2.46e-43	176
SNP1631	chr2	99.01	101	1	0	1	101	5199052	5199152	5.29e-45	182
SNP1632	chr2	97.561	82	2	0	1	82	5199170	5199251	6.73e-33	141
SNP1633	chr2	98.529	68	1	0	1	68	5199184	5199251	6.77e-27	121
SNP1634	chr6	95.652	69	3	0	33	101	8444154	8444222	7.03e-24	111
SNP1635	chr4	98.667	75	1	0	1	75	34050140	34050066	1.01e-30	134
SNP1641	chr8	94.059	101	6	0	1	101	27007451	27007551	1.15e-36	154
SNP1642	chr8	94.059	101	6	0	1	101	27007451	27007551	1.15e-36	154
SNP1643	chr8	94	100	6	0	1	100	27007482	27007581	4.14e-36	152
SNP1644	chr8	93.069	101	7	0	1	101	27007487	27007587	5.36e-35	148
SNP1651	chr1	93.939	66	3	1	37	101	23862604	23862539	5.48e-20	99
SNP1652	chr1	96.04	101	4	0	1	101	51491325	51491225	5.32e-40	165
SNP1653	chr1	95.652	46	2	0	54	99	29799917	29799962	9.23e-13	75
SNP1654	chr1	98.039	102	1	1	1	101	62349181	62349282	2.46e-43	176
SNP1655	chr1	98.02	101	2	0	1	101	61953912	61953812	2.46e-43	176
SNP1656	chr1	95.05	101	5	0	1	101	61953833	61953733	2.48e-38	159
SNP1657	chr1	94.382	89	5	0	1	89	61953819	61953731	1.16e-31	137
SNP1658	chr1	95	80	4	0	4	83	61953810	61953731	2.51e-28	126
SNP1659	chr1	96.552	58	2	0	44	101	61953644	61953587	1.97e-19	97.1
SNP1660	chr1	93.75	80	4	1	21	100	61953644	61953566	4.15e-26	119
SNP1661	chr1	93.75	80	4	1	9	88	61953644	61953566	3.48e-26	119
SNP1667	chr4	89.286	84	5	1	1	80	32631428	32631345	4.23e-21	102
SNP1668	chr4	95.238	63	3	0	12	74	32631407	32631345	1.52e-20	100
SNP1675	chr5	98.02	101	2	0	1	101	42650792	42650892	2.46e-43	176
SNP1676	chr5	98.02	101	2	0	1	101	42650809	42650909	2.46e-43	176
SNP1677	chr7	96.04	101	4	0	1	101	35028612	35028712	5.32e-40	165
SNP1678	chr7	96.04	101	4	0	1	101	35028612	35028712	5.32e-40	165
SNP1679	chr7	96.04	101	4	0	1	101	35028614	35028714	5.32e-40	165
SNP1680	chr7	96.04	101	4	0	1	101	35028616	35028716	5.32e-40	165
SNP1681	chr7	95.05	101	5	0	1	101	35028084	35028184	2.48e-38	159
SNP1682	chr11	96.04	101	4	0	1	101	11299044	11299144	5.32e-40	165
SNP1683	chr11	100	98	0	0	3	100	11299081	11299178	5.29e-45	182
SNP1684	chr10	98.02	101	2	0	1	101	5983784	5983684	2.46e-43	176
SNP1685	chr10	97.03	101	3	0	1	101	5983772	5983672	1.14e-41	171
SNP1686	chr10	94.805	77	3	1	1	77	5983729	5983654	2.88e-26	119
SNP1687	chr4	95.05	101	5	0	1	101	21164550	21164450	2.48e-38	159
SNP1688	chr1	98.02	101	2	0	1	101	19659387	19659487	2.46e-43	176
SNP1692	chr11	95.05	101	5	0	1	101	23281465	23281365	2.48e-38	159
SNP1695	chr3	90.099	101	10	0	1	101	19228383	19228283	5.4e-30	132
SNP1699	chr11	89.247	93	4	2	1	93	9021032	9021118	7.03e-24	111
SNP1700	chr11	87.5	72	3	2	1	72	9021053	9021118	7.13e-14	78.7
SNP1701	chr11	97.436	39	1	0	17	55	9021080	9021118	1.54e-10	67.6
SNP1702	chr11	97.436	39	1	0	3	41	9021080	9021118	1.54e-10	67.6
SNP1708	chr3	92.079	101	8	0	1	101	9409118	9409218	2.49e-33	143
SNP1709	chr11	96.939	98	3	0	2	99	7684895	7684798	5.32e-40	165
SNP1710	chr6	92.784	97	7	0	5	101	19024301	19024397	8.97e-33	141
SNP1711	chr6	96.04	101	4	0	1	101	38194143	38194243	5.32e-40	165
SNP1712	chr6	95.876	97	4	0	5	101	31328479	31328383	8.91e-38	158
SNP1713	chr6	95.05	101	5	0	1	101	31328466	31328366	2.48e-38	159
SNP1716	chr10	91.463	82	7	0	1	82	2541369	2541288	1.96e-24	113
SNP1722	chr5	81.944	72	10	2	23	94	30913132	30913064	9.29e-08	58.4
SNP1723	chr5	81.944	72	10	2	19	90	30913132	30913064	9.29e-08	58.4
SNP1724	chr5	80.412	97	11	3	5	101	30913132	30913044	1.54e-10	67.6
SNP1725	chr1	85.714	98	7	2	2	99	47796748	47796658	1.97e-19	97.1
SNP1726	chr1	87.255	102	12	1	1	101	47796723	47796622	5.44e-25	115
SNP1727	chr8	94.118	51	3	0	51	101	23762939	23762989	7.13e-14	78.7
SNP1728	chr8	94.915	59	3	0	43	101	23762939	23762997	2.55e-18	93.5
SNP1729	chr8	94.681	94	5	0	5	98	23762939	23763032	1.85e-34	147
SNP1730	chr8	94.681	94	5	0	3	96	23762939	23763032	1.8e-34	147
SNP1731	chr8	94.34	53	3	0	1	53	23762980	23763032	2.1e-15	82.4
SNP1732	chr7	90.909	99	9	0	3	101	32288774	32288676	1.5e-30	134
SNP1733	chr7	91	100	9	0	2	101	32288770	32288671	4.17e-31	135
SNP1734	chr3	94.059	101	6	0	1	101	46119681	46119581	1.15e-36	154
SNP1735	chr5	100	32	0	0	36	67	16640993	16641024	2.58e-08	60.2
SNP1736	chr6	98.02	101	2	0	1	101	8962049	8961949	2.46e-43	176
SNP1737	chr6	96.04	101	4	0	1	101	8962039	8961939	5.32e-40	165
SNP1738	chr6	96.04	101	4	0	1	101	8962037	8961937	5.32e-40	165
SNP1739	chr6	93.617	94	6	0	1	94	8962016	8961923	8.14e-33	141
SNP1755	chr8	95.05	101	5	0	1	101	25150360	25150460	2.48e-38	159
SNP1756	chr10	95.05	101	4	1	1	101	18408717	18408618	8.91e-38	158
SNP1757	chr8	96.04	101	4	0	1	101	25150418	25150518	5.32e-40	165
SNP1758	chr10	97.03	101	2	1	1	101	18408680	18408581	4.12e-41	169
SNP1759	chr10	97	100	2	1	1	99	18408627	18408528	1.48e-40	167
SNP1760	chr5	94.624	93	5	0	1	93	21787860	21787952	6.21e-34	145
SNP1761	chr5	98.246	57	1	0	1	57	18254351	18254295	6.61e-21	100
SNP1764	chr8	86.207	87	11	1	3	88	28264296	28264382	2.55e-18	93.5
SNP1768	chr9	93.069	101	7	0	1	101	8220783	8220683	5.36e-35	148
SNP1769	chr7	94.059	101	6	0	1	101	32442472	32442372	1.15e-36	154
SNP1770	chr6	95.05	101	5	0	1	101	14165496	14165396	2.48e-38	159
SNP1771	chr1	100	63	0	0	1	63	36204208	36204146	7.76e-26	117
SNP1772	chr1	100	61	0	0	1	61	36204206	36204146	9.52e-25	113
SNP1775	chr7	100	101	0	0	1	101	27145090	27145190	1.14e-46	187
SNP1776	chr7	100	90	0	0	1	90	27145131	27145220	1.48e-40	167
SNP1777	chr7	92.079	101	0	1	1	101	27145166	27145258	4.17e-31	135
SNP1778	chr7	98.958	96	1	0	6	101	27101682	27101777	3.18e-42	172
SNP1779	chr7	99.01	101	1	0	1	101	27101686	27101786	5.29e-45	182
SNP1780	chr7	97.333	75	2	0	1	75	27203377	27203451	4.6e-29	128
SNP1781	chr7	96.774	62	2	0	1	62	27203390	27203451	5.89e-22	104
SNP1782	chr7	96.721	61	2	0	1	61	27203391	27203451	2.06e-21	102
SNP1783	chr7	96.61	59	2	0	1	59	27203393	27203451	2.52e-20	99
SNP1784	chr7	96.552	58	2	0	1	58	27203394	27203451	8.81e-20	97.1
SNP1785	chr7	96.491	57	2	0	1	57	27203395	27203451	3.08e-19	95.3
SNP1788	chr2	100	79	0	0	1	79	15089007	15089085	1.93e-34	147
SNP1789	chr2	87.129	101	2	1	1	101	15089049	15089138	1.18e-21	104
SNP1790	chr2	97.5	80	2	0	22	101	15089085	15089164	1.16e-31	137
SNP1791	chr4	99.01	101	1	0	1	101	15371753	15371853	5.29e-45	182
SNP1792	chr4	99.01	101	1	0	1	101	15371754	15371854	5.29e-45	182
SNP1793	chr2	88.119	101	12	0	1	101	23909170	23909270	1.17e-26	121
SNP1798	chr1	96.364	55	2	0	4	58	12973272	12973218	4.1e-18	91.6
SNP1799	chr9	96.226	53	2	0	1	53	8221614	8221562	4.52e-17	87.9
SNP1800	chr1	96.04	101	4	0	1	101	54347900	54347800	5.32e-40	165
SNP1801	chr1	98.02	101	2	0	1	101	42835149	42835049	2.46e-43	176
SNP1802	chr10	96.04	101	4	0	1	101	21585644	21585744	5.32e-40	165
SNP1803	chr10	96.04	101	4	0	1	101	21585644	21585744	5.32e-40	165
SNP1804	chr10	96.04	101	4	0	1	101	21585644	21585744	5.32e-40	165
SNP1805	chr10	93.069	101	7	0	1	101	7042501	7042401	5.36e-35	148
SNP1806	chr10	95	100	5	0	1	100	21049522	21049423	8.91e-38	158
SNP1807	chr8	94.118	102	5	1	1	101	25522879	25522778	1.15e-36	154
SNP1808	chr8	94.949	99	5	0	3	101	25522875	25522777	3.2e-37	156
SNP1816	chr9	95.294	85	4	0	17	101	31290130	31290214	4.17e-31	135
SNP1817	chr3	90.196	102	9	1	1	101	26412168	26412269	5.4e-30	132
SNP1818	chr3	90.099	101	9	1	1	100	26412176	26412276	1.94e-29	130
SNP1819	chr7	88.66	97	9	1	7	101	28469864	28469768	1.51e-25	117
SNP1820	chr5	95.05	101	5	0	1	101	28945138	28945238	2.48e-38	159
SNP1825	chr3	92.079	101	8	0	1	101	32082959	32083059	2.49e-33	143
SNP1826	chr1	95.556	90	4	0	1	90	48358119	48358030	6.94e-34	145
SNP1829	chr5	92.208	77	6	0	1	77	13640820	13640744	1.76e-23	110
SNP1834	chr10	98.02	101	2	0	1	101	23458045	23457945	2.46e-43	176
SNP1835	chr10	100	101	0	0	1	101	23457920	23457820	1.14e-46	187
SNP1836	chr3	96.04	101	4	0	1	101	43260332	43260232	5.32e-40	165
SNP1837	chr10	93.478	92	5	1	11	101	3491816	3491725	4.17e-31	135
SNP1838	chr3	94.949	99	4	1	3	101	13935172	13935269	1.15e-36	154
SNP1839	chr3	94.681	94	4	1	3	96	3876744	3876652	6.48e-34	145
SNP1840	chr10	99.01	101	1	0	1	101	1752010	1752110	5.29e-45	182
SNP1841	chr7	97.03	101	3	0	1	101	19950481	19950381	1.14e-41	171
SNP1842	chr7	96.04	101	4	0	1	101	19950468	19950368	5.32e-40	165
SNP1843	chr9	95.05	101	5	0	1	101	28156317	28156417	2.48e-38	159
SNP1847	chr7	91.089	101	8	1	1	101	19353263	19353362	4.17e-31	135
SNP1850	chr9	93.878	98	6	0	4	101	13485995	13486092	5.36e-35	148
SNP1851	chr7	91.176	102	7	2	1	101	25599558	25599458	1.16e-31	137
SNP1852	chr5	88.776	98	9	2	1	97	14113575	14113479	4.2e-26	119
SNP1855	chr11	100	28	0	0	51	78	16054756	16054783	4.32e-06	52.8
SNP1856	chr11	100	28	0	0	51	78	16054756	16054783	4.32e-06	52.8
SNP1857	chr11	100	28	0	0	51	78	16054756	16054783	4.32e-06	52.8
SNP1858	chr5	89.552	67	7	0	1	67	11346724	11346658	4.26e-16	86.1
SNP1859	chr11	94.872	39	2	0	58	96	16054863	16054901	7.18e-09	62.1
SNP1860	chr11	94.872	39	2	0	3	41	16054863	16054901	7e-09	62.1
SNP1873	chr9	89.796	98	10	0	1	98	25661832	25661929	2.51e-28	126
SNP1874	chr8	94.059	101	6	0	1	101	30986897	30986997	1.15e-36	154
SNP1875	chr2	95.181	83	4	0	1	83	28751352	28751434	4.12e-30	132
SNP1876	chr9	100	48	0	0	52	99	15556329	15556376	3.3e-17	89.8
SNP1877	chr11	97.531	81	2	0	21	101	11850445	11850525	3.23e-32	139
SNP1878	chr11	97.674	86	2	0	16	101	11850445	11850530	5.36e-35	148
SNP1879	chr11	97.895	95	2	0	7	101	11850445	11850539	5.32e-40	165
SNP1880	chr11	94.059	101	6	0	1	101	11850480	11850580	1.15e-36	154
SNP1881	chr11	95.05	101	5	0	1	101	11850493	11850593	2.48e-38	159
SNP1882	chr9	95.96	99	4	0	1	99	15546589	15546491	6.89e-39	161
SNP1883	chr9	96.809	94	3	0	4	97	15546573	15546480	8.67e-38	158
SNP1884	chr9	98.333	60	1	0	1	60	15546539	15546480	1.64e-22	106
SNP1885	chr9	98.246	57	1	0	1	57	15546536	15546480	7.01e-21	100
SNP1886	chr3	96.04	101	4	0	1	101	2357230	2357330	5.32e-40	165
SNP1887	chr3	96.04	101	4	0	1	101	2357282	2357382	5.32e-40	165
SNP1888	chr2	95.96	99	4	0	3	101	19026527	19026429	6.89e-39	161
SNP1889	chr6	96.04	101	4	0	1	101	9085457	9085557	5.32e-40	165
SNP1890	chr8	97.436	78	2	0	1	78	16959663	16959586	1.05e-30	134
SNP1891	chr3	96	100	4	0	2	101	44715106	44715007	1.91e-39	163
SNP1892	chr3	96.04	101	4	0	1	101	44715073	44714973	5.32e-40	165
SNP1897	chr10	92.473	93	4	1	2	91	20526692	20526600	1.94e-29	130
SNP1904	chr1	97.03	101	2	1	1	101	55924164	55924065	4.12e-41	169
SNP1907	chr1	98.851	87	1	0	1	87	55924027	55923941	2.61e-37	156
SNP1908	chr1	98.077	52	1	0	1	52	55923992	55923941	3.38e-18	91.6
SNP1909	chr5	95.05	101	5	0	1	101	27176351	27176451	2.48e-38	159
SNP1910	chr7	84.783	92	3	1	1	92	34305214	34305294	5.52e-15	82.4
SNP1911	chr7	97.297	74	2	0	3	76	27946678	27946751	1.69e-28	126
SNP1912	chr3	99.01	101	1	0	1	101	46253553	46253453	5.29e-45	182
SNP1913	chr2	96.04	101	4	0	1	101	12452294	12452194	5.32e-40	165
SNP1914	chr2	96.04	101	4	0	1	101	12452294	12452194	5.32e-40	165
SNP1915	chr2	96.04	101	4	0	1	101	12452294	12452194	5.32e-40	165
SNP1916	chr2	96.04	101	4	0	1	101	12452294	12452194	5.32e-40	165
SNP1917	chr2	97.059	102	2	1	1	101	12452123	12452022	1.14e-41	171
SNP1918	chr9	93.902	82	5	0	20	101	24042688	24042769	9.03e-28	124
SNP1919	chr9	93.258	89	6	0	1	89	24042786	24042874	4.55e-30	132
SNP1920	chr5	97.468	79	2	0	2	80	11692237	11692315	4.17e-31	135
SNP1921	chr5	95.455	66	3	0	12	77	11692340	11692405	3.27e-22	106
SNP1922	chr4	96.939	98	3	0	4	101	32580751	32580654	5.32e-40	165
SNP1923	chr4	97.03	101	3	0	1	101	32580729	32580629	1.14e-41	171
SNP1924	chr4	98.02	101	2	0	1	101	32580697	32580597	2.46e-43	176
SNP1925	chr4	98.02	101	2	0	1	101	32580676	32580576	2.46e-43	176
SNP1926	chr4	97.03	101	3	0	1	101	32580644	32580544	1.14e-41	171
SNP1939	chr10	98.78	82	1	0	20	101	22996275	22996194	1.93e-34	147
SNP1940	chr8	89.062	64	4	2	30	91	31321901	31321963	2.57e-13	76.8
SNP1943	chr6	90.323	93	9	0	1	93	4355328	4355236	3.25e-27	122
SNP1944	chr2	92.079	101	8	0	1	101	14947911	14948011	2.49e-33	143
SNP1955	chr7	89.888	89	9	0	1	89	32288686	32288774	4.79e-25	115
SNP1956	chr7	94.118	68	4	0	34	101	27961180	27961113	1.18e-21	104
SNP1957	chr1	92.929	99	5	2	1	98	45306314	45306411	2.49e-33	143
SNP1958	chr1	95.455	88	4	0	1	88	13493156	13493069	8.97e-33	141
SNP1959	chr1	96.774	62	2	0	1	62	28120117	28120178	6.19e-22	104
SNP1960	chr9	98.02	101	1	1	1	101	27815161	27815260	8.85e-43	174
SNP1961	chr9	88.776	98	11	0	4	101	10162946	10163043	1.17e-26	121
SNP1962	chr3	95.05	101	5	0	1	101	4551043	4551143	2.48e-38	159
SNP1971	chr10	92.233	103	5	2	1	101	20925562	20925461	2.49e-33	143
SNP1981	chr9	99.01	101	1	0	1	101	12379093	12379193	5.29e-45	182
SNP1982	chr11	98.462	65	1	0	1	65	1151119	1151055	5.44e-25	115
SNP1983	chr3	96.552	58	2	0	8	65	14515685	14515628	1.97e-19	97.1
SNP1984	chr11	94.059	101	6	0	1	101	4426044	4426144	1.15e-36	154
SNP1985	chr3	94.949	99	5	0	1	99	20666511	20666413	3.12e-37	156
SNP1986	chr2	96.04	101	1	1	1	101	43829140	43829237	6.89e-39	161
SNP1989	chr4	98.701	77	1	0	9	85	816640	816564	1.16e-31	137
SNP1990	chr4	97.059	102	2	1	1	101	816544	816443	1.14e-41	171
SNP1991	chr3	92.708	96	7	0	4	99	26872177	26872082	3.23e-32	139
SNP1992	chr3	92.708	96	7	0	4	99	26872177	26872082	3.23e-32	139
SNP1993	chr11	92.157	102	7	1	1	101	10585222	10585323	2.49e-33	143
SNP1999	chr3	95.05	101	5	0	1	101	230570	230670	2.48e-38	159
SNP2000	chr9	92.857	84	6	0	18	101	14721672	14721589	3.25e-27	122
SNP2001	chr9	92.857	84	6	0	16	99	14721672	14721589	3.25e-27	122
SNP2002	chr9	94.059	101	6	0	1	101	14721652	14721552	1.15e-36	154
SNP2003	chr10	93.069	101	7	0	1	101	5119412	5119512	5.36e-35	148
SNP2004	chr8	96.04	101	4	0	1	101	31968486	31968586	5.32e-40	165
SNP2005	chr6	96.04	101	4	0	1	101	12169347	12169247	5.32e-40	165
SNP2006	chr6	96.04	101	4	0	1	101	12169347	12169247	5.32e-40	165
SNP2007	chr6	98.02	101	2	0	1	101	12169312	12169212	2.46e-43	176
SNP2008	chr6	99.01	101	1	0	1	101	12169252	12169152	5.29e-45	182
SNP2009	chr6	100	99	0	0	3	101	12169202	12169104	1.47e-45	183
SNP2010	chr6	100	101	0	0	1	101	12169199	12169099	1.14e-46	187
SNP2011	chr6	100	101	0	0	1	101	12169195	12169095	1.14e-46	187
SNP2012	chr6	100	101	0	0	1	101	12169187	12169087	1.14e-46	187
SNP2013	chr6	100	93	0	0	1	93	12169173	12169081	2.85e-42	172
SNP2014	chr6	100	87	0	0	1	87	12169167	12169081	5.62e-39	161
SNP2015	chr6	95.918	98	4	0	4	101	7822648	7822551	2.48e-38	159
SNP2016	chr9	89	100	7	3	4	101	17759465	17759562	1.17e-26	121
SNP2017	chr9	90.244	82	4	4	1	80	17759487	17759566	1.18e-21	104
SNP2018	chr9	98.305	59	1	0	15	73	17759508	17759566	1.18e-21	104
SNP2019	chr9	89.796	98	10	0	1	98	17759564	17759661	2.51e-28	126
SNP2020	chr1	96.053	76	2	1	26	101	50416362	50416288	3.25e-27	122
SNP2035	chr9	94.059	101	5	1	1	100	23836054	23836154	4.14e-36	152
SNP2036	chr4	96.939	98	3	0	1	98	35567774	35567871	5.32e-40	165
SNP2037	chr11	89.109	101	7	1	1	101	6347982	6347886	1.5e-30	134
SNP2038	chr11	99.01	101	1	0	1	101	6347882	6347782	5.29e-45	182
SNP2041	chr9	88.889	81	7	2	3	82	13143509	13143430	5.48e-20	99
SNP2042	chr9	88.506	87	10	0	15	101	11306557	11306471	3.27e-22	106
SNP2045	chr9	94.681	94	5	0	8	101	14968553	14968460	1.93e-34	147
SNP2046	chr4	98.02	101	2	0	1	101	5848877	5848777	2.46e-43	176
SNP2047	chr4	98.02	101	2	0	1	101	5848870	5848770	2.46e-43	176
SNP2048	chr4	100	101	0	0	1	101	5848682	5848582	1.14e-46	187
SNP2049	chr11	98.571	70	0	1	33	101	8999498	8999567	3.25e-27	122
SNP2052	chr3	94.059	101	6	0	1	101	21396430	21396530	1.15e-36	154
SNP2053	chr8	95.05	101	5	0	1	101	24969883	24969983	2.48e-38	159
SNP2054	chr8	92	100	8	0	2	101	24969943	24970042	8.97e-33	141
SNP2055	chr8	93.069	101	7	0	1	101	24969950	24970050	5.36e-35	148
SNP2056	chr9	94	100	6	0	2	101	15504786	15504687	4.14e-36	152
SNP2057	chr9	94	100	6	0	1	100	15504770	15504671	4.14e-36	152
SNP2058	chr9	95.918	98	4	0	4	101	15504752	15504655	2.48e-38	159
SNP2059	chr9	97	100	3	0	1	100	15504719	15504620	4.12e-41	169
SNP2060	chr9	96.939	98	3	0	1	98	15504717	15504620	5.32e-40	165
SNP2061	chr8	96.429	84	3	0	1	84	24970045	24970128	2.5e-32	139
SNP2062	chr8	98.148	54	1	0	1	54	24970075	24970128	2.8e-19	95.3
SNP2063	chr6	92.857	98	7	0	1	98	14466153	14466250	2.49e-33	143
SNP2064	chr10	93.878	98	6	0	1	98	22953906	22954003	5.36e-35	148
SNP2065	chr5	92.857	98	6	1	1	97	628959	629056	8.97e-33	141
SNP2066	chr5	92.708	96	6	1	1	95	628961	629056	1.16e-31	137
SNP2067	chr9	93.333	75	4	1	1	74	11529826	11529900	2.53e-23	110
SNP2068	chr9	92.063	63	4	1	1	62	11529838	11529900	1.19e-16	87.9
SNP2073	chr2	95.506	89	2	2	1	88	15568293	15568380	8.97e-33	141
SNP2074	chr2	98.592	71	1	0	4	74	15568310	15568380	2.51e-28	126
SNP2075	chr7	100	50	0	0	1	50	34566004	34565955	2.55e-18	93.5
SNP2076	chr7	100	48	0	0	1	48	34566002	34565955	3.3e-17	89.8
SNP2077	chr4	96.078	51	2	0	51	101	19479	19429	1.53e-15	84.2
SNP2078	chr4	96.226	53	2	0	49	101	19479	19427	1.19e-16	87.9
SNP2088	chr8	97.03	101	3	0	1	101	21135963	21136063	1.14e-41	171
SNP2089	chr8	97.03	101	3	0	1	101	21135963	21136063	1.14e-41	171
SNP2090	chr7	99.01	101	1	0	1	101	29184073	29184173	5.29e-45	182
SNP2091	chr7	100	101	0	0	1	101	29184134	29184234	1.14e-46	187
SNP2092	chr2	96.04	101	4	0	1	101	15601691	15601791	5.32e-40	165
SNP2093	chr2	96.04	101	4	0	1	101	15601711	15601811	5.32e-40	165
SNP2094	chr4	95.05	101	2	1	1	101	1762741	1762838	3.2e-37	156
SNP2095	chr4	99.01	101	1	0	1	101	16292317	16292417	5.29e-45	182
SNP2096	chr4	99.01	101	1	0	1	101	16292328	16292428	5.29e-45	182
SNP2097	chr4	99.01	101	1	0	1	101	16292363	16292463	5.29e-45	182
SNP2098	chr4	100	101	0	0	1	101	16292376	16292476	1.14e-46	187
SNP2099	chr4	100	101	0	0	1	101	16292419	16292519	1.14e-46	187
SNP2100	chr4	97.647	85	2	0	1	85	16292489	16292573	1.52e-34	147
SNP2103	chr8	94.937	79	4	0	1	79	8181866	8181788	6.42e-28	124
SNP2104	chr4	96	100	4	0	2	101	1120560	1120659	1.91e-39	163
SNP2105	chr4	93.671	79	5	0	1	79	1120617	1120695	2.99e-26	119
SNP2109	chr5	92.453	53	2	2	6	57	29068722	29068773	9.23e-13	75
SNP2113	chr10	93.151	73	5	0	29	101	7989164	7989236	9.1e-23	108
SNP2114	chr8	93.506	77	5	0	23	99	11789849	11789925	5.44e-25	115
SNP2119	chr4	100	101	0	0	1	101	42379166	42379266	1.14e-46	187
SNP2120	chr4	100	101	0	0	1	101	42379166	42379266	1.14e-46	187
SNP2121	chr4	100	101	0	0	1	101	42379185	42379285	1.14e-46	187
SNP2122	chr4	99.01	101	1	0	1	101	42379242	42379342	5.29e-45	182
SNP2123	chr4	99.01	101	1	0	1	101	42379292	42379392	5.29e-45	182
SNP2124	chr4	99.01	101	1	0	1	101	42379301	42379401	5.29e-45	182
SNP2125	chr4	99.01	101	1	0	1	101	42379304	42379404	5.29e-45	182
SNP2126	chr4	99.01	101	1	0	1	101	42379314	42379414	5.29e-45	182
SNP2127	chr4	97.895	95	2	0	1	95	42379345	42379439	5.32e-40	165
SNP2128	chr4	97.436	78	2	0	1	78	42379362	42379439	1.19e-30	134
SNP2129	chr4	96.875	64	2	0	1	64	42379376	42379439	5.63e-23	108
SNP2130	chr4	96.825	63	2	0	1	63	42379377	42379439	1.98e-22	106
SNP2131	chr4	96.667	60	2	0	1	60	42379380	42379439	8.61e-21	100
SNP2132	chr5	98.02	101	2	0	1	101	25296836	25296936	2.46e-43	176
SNP2133	chr5	100	101	0	0	1	101	25296890	25296990	1.14e-46	187
SNP2134	chr5	100	101	0	0	1	101	25296892	25296992	1.14e-46	187
SNP2135	chr5	100	101	0	0	1	101	25296916	25297016	1.14e-46	187
SNP2136	chr5	100	66	0	0	1	66	25297001	25297066	1.88e-27	122
SNP2137	chr7	92.079	101	8	0	1	101	5042422	5042522	2.49e-33	143
SNP2138	chr1	91.089	101	9	0	1	101	37619199	37619299	1.16e-31	137
SNP2139	chr1	90.909	99	9	0	3	101	37619223	37619321	1.5e-30	134
SNP2140	chr1	89	100	11	0	1	100	37619232	37619331	9.03e-28	124
SNP2141	chr3	95.05	101	5	0	1	101	11398525	11398625	2.48e-38	159
SNP2142	chr3	96.04	101	4	0	1	101	11398538	11398638	5.32e-40	165
SNP2143	chr3	94.059	101	6	0	1	101	11398555	11398655	1.15e-36	154
SNP2144	chr3	94.059	101	6	0	1	101	11398563	11398663	1.15e-36	154
SNP2145	chr3	93.878	98	6	0	1	98	11398590	11398687	5.15e-35	148
SNP2146	chr3	93.548	93	6	0	1	93	11398595	11398687	2.89e-32	139
SNP2147	chr3	93.182	88	6	0	1	88	11398600	11398687	1.61e-29	130
SNP2148	chr3	93.827	81	5	0	1	81	11398607	11398687	2.39e-27	122
SNP2149	chr3	93.671	79	5	0	1	79	11398609	11398687	2.99e-26	119
SNP2150	chr3	94.545	55	3	0	1	55	6180897	6180951	1.74e-16	86.1
SNP2151	chr9	93.069	101	6	1	1	101	31172058	31172157	1.93e-34	147
SNP2152	chr3	94.231	52	3	0	1	52	37551185	37551134	7.57e-15	80.5
SNP2153	chr10	87.234	94	12	0	8	101	10259529	10259622	9.1e-23	108
SNP2156	chr5	90.526	95	9	0	1	95	22334430	22334524	2.31e-28	126
SNP2157	chr5	92.647	68	5	0	1	68	22334457	22334524	3.17e-20	99
SNP2163	chr1	97.753	89	2	0	13	101	6271004	6270916	1.15e-36	154
SNP2164	chr2	98.02	101	2	0	1	101	23410913	23411013	2.46e-43	176
SNP2165	chr2	98.02	101	2	0	1	101	23410931	23411031	2.46e-43	176
SNP2166	chr2	98.98	98	1	0	2	99	23410939	23411036	2.46e-43	176
SNP2167	chr6	97.872	94	2	0	1	94	14970512	14970419	1.91e-39	163
SNP2168	chr8	98.02	101	2	0	1	101	10449592	10449692	2.46e-43	176
SNP2169	chr8	97.03	101	3	0	1	101	10449613	10449713	1.14e-41	171
SNP2170	chr7	94.286	105	2	2	1	101	9259399	9259503	8.91e-38	158
SNP2171	chr7	93.333	105	3	2	1	101	9259439	9259543	4.14e-36	152
SNP2172	chr7	98	100	2	0	1	100	9259481	9259580	8.85e-43	174
SNP2173	chr7	98.387	62	1	0	1	62	9259519	9259580	1.36e-23	110
SNP2174	chr7	100	49	0	0	1	49	9259532	9259580	3.38e-18	91.6
SNP2178	chr5	93.617	47	3	0	41	87	13976944	13976898	1.19e-11	71.3
SNP2179	chr5	83.133	83	12	2	1	83	13976944	13976864	9.23e-13	75
SNP2180	chr5	84.722	72	9	2	10	81	13976933	13976864	1.19e-11	71.3
SNP2189	chr5	94.059	101	6	0	1	101	10740537	10740637	1.15e-36	154
SNP2190	chr5	94.059	101	6	0	1	101	10740538	10740638	1.15e-36	154
SNP2191	chr2	97.959	98	2	0	1	98	10604021	10604118	1.14e-41	171
SNP2192	chr4	96.703	91	3	0	1	91	16858605	16858695	3.6e-36	152
SNP2197	chr5	89.32	103	9	2	1	101	21386170	21386272	6.98e-29	128
SNP2198	chr5	90.526	95	8	1	6	99	21386178	21386272	9.03e-28	124
SNP2201	chr2	94.059	101	6	0	1	101	6358076	6358176	1.15e-36	154
SNP2202	chr2	89.109	101	11	0	1	101	6358139	6358239	2.51e-28	126
SNP2215	chr1	95.05	101	5	0	1	101	52376330	52376230	2.48e-38	159
SNP2216	chr8	97.03	101	3	0	1	101	1379567	1379467	1.14e-41	171
SNP2217	chr8	97.03	101	3	0	1	101	1379560	1379460	1.14e-41	171
SNP2221	chr1	97.619	84	2	0	1	84	20468724	20468641	5.38e-34	145
SNP2222	chr8	88.732	71	8	0	3	73	19278288	19278218	1.19e-16	87.9
SNP2231	chr1	96.939	98	1	1	4	101	2025126	2025031	1.91e-39	163
SNP2232	chr1	97.26	73	2	0	1	73	2025074	2025002	5.83e-28	124
SNP2235	chr2	99.01	101	1	0	1	101	28542478	28542378	5.29e-45	182
SNP2236	chr2	100	101	0	0	1	101	28542414	28542314	1.14e-46	187
SNP2237	chr2	99	100	1	0	2	101	28564195	28564096	1.9e-44	180
SNP2238	chr2	99.01	101	1	0	1	101	28564191	28564091	5.29e-45	182
SNP2239	chr2	99.01	101	1	0	1	101	28564187	28564087	5.29e-45	182
SNP2243	chr8	95.588	68	3	0	1	68	23030193	23030260	1.6e-23	110
SNP2244	chr8	94.737	38	1	1	53	89	32086150	32086113	8.44e-08	58.4
SNP2247	chr1	98	100	2	0	2	101	61108824	61108923	8.85e-43	174
SNP2248	chr1	98.02	101	2	0	1	101	61108830	61108930	2.46e-43	176
SNP2252	chr1	89.109	101	5	1	1	101	56845799	56845893	1.17e-26	121
SNP2253	chr11	97.03	101	3	0	1	101	21771952	21771852	1.14e-41	171
SNP2254	chr11	97.03	101	3	0	1	101	21771949	21771849	1.14e-41	171
SNP2255	chr11	96.97	99	3	0	1	99	21749316	21749414	1.48e-40	167
SNP2256	chr11	89.109	101	6	1	1	101	21771900	21771805	1.94e-29	130
SNP2257	chr11	89.109	101	6	1	1	101	21771858	21771763	1.94e-29	130
SNP2258	chr11	98.81	84	1	0	18	101	21771829	21771746	1.49e-35	150
SNP2259	chr11	97.03	101	3	0	1	101	21749433	21749533	1.14e-41	171
SNP2263	chr10	87.778	90	8	1	1	87	19631037	19630948	3.79e-21	102
SNP2264	chr3	97.03	101	3	0	1	101	43319800	43319700	1.14e-41	171
SNP2269	chr8	97.468	79	2	0	1	79	20764351	20764273	2.97e-31	135
SNP2270	chr2	93.069	101	7	0	1	101	30480177	30480077	5.36e-35	148
SNP2271	chr2	93.069	101	7	0	1	101	30480177	30480077	5.36e-35	148
SNP2272	chr2	93.069	101	7	0	1	101	30480177	30480077	5.36e-35	148
SNP2273	chr1	97.917	96	2	0	6	101	12467317	12467222	1.48e-40	167
SNP2274	chr1	97.938	97	2	0	5	101	12467317	12467221	4.12e-41	169
SNP2275	chr3	96.512	86	3	0	1	86	31209557	31209642	2.49e-33	143
SNP2276	chr3	96.471	85	3	0	1	85	31209558	31209642	8.97e-33	141
SNP2277	chr2	87.629	97	6	6	4	100	35253572	35253482	9.1e-23	108
SNP2278	chr2	86.869	99	7	6	1	99	35253571	35253479	3.27e-22	106
SNP2279	chr2	86.139	101	8	6	1	101	35253570	35253476	1.18e-21	104
SNP2280	chr2	86	100	8	6	1	100	35253569	35253476	4.23e-21	102
SNP2281	chr2	85.859	99	8	6	1	99	35253568	35253476	1.52e-20	100
SNP2282	chr2	85	100	9	6	1	100	35253564	35253471	1.97e-19	97.1
SNP2283	chr2	84	100	10	6	1	100	35253558	35253465	9.04e-18	91.6
SNP2284	chr2	83.505	97	8	4	1	96	35253554	35253465	1.43e-15	84.2
SNP2293	chr7	98.718	78	1	0	1	78	9736818	9736741	3.23e-32	139
SNP2294	chr7	87.129	101	3	1	1	101	10259875	10259965	3.27e-22	106
SNP2295	chr7	98.02	101	2	0	1	101	10259924	10260024	2.46e-43	176
SNP2296	chr7	99.01	101	1	0	1	101	10259939	10260039	5.29e-45	182
SNP2297	chr7	100	59	0	0	1	59	10259989	10260047	1.17e-23	110
SNP2309	chr5	92.553	94	5	2	1	93	27245501	27245593	1.5e-30	134
SNP2310	chr5	92.553	94	5	2	1	93	27245501	27245593	1.5e-30	134
SNP2311	chr1	93.103	87	3	3	2	87	9036571	9036487	9.03e-28	124
SNP2312	chr7	94.828	58	3	0	1	58	15713638	15713695	4.1e-18	91.6
SNP2313	chr8	93.069	101	7	0	1	101	22779033	22778933	5.36e-35	148
SNP2314	chr8	94.059	101	6	0	1	101	22779023	22778923	1.15e-36	154
SNP2318	chr10	92.079	101	8	0	1	101	18241721	18241621	2.49e-33	143
SNP2319	chr3	92.632	95	7	0	1	95	18271793	18271887	1.16e-31	137
SNP2320	chr3	89.691	97	10	0	1	97	24418126	24418222	8.56e-28	124
SNP2321	chr3	91.954	87	7	0	1	87	24418136	24418222	2.65e-27	122
SNP2322	chr8	95.082	61	3	0	2	62	23826737	23826797	1.17e-19	97.1
SNP2323	chr3	92.188	64	5	0	1	64	1545556	1545493	4.82e-18	91.6
SNP2324	chr3	94.643	56	3	0	1	56	24418167	24418222	4.99e-17	87.9
SNP2325	chr3	94.545	55	3	0	1	55	24418168	24418222	1.74e-16	86.1
SNP2326	chr11	95.455	88	4	0	14	101	11860117	11860030	8.97e-33	141
SNP2327	chr8	93.75	96	5	1	3	97	27517480	27517385	2.36e-33	143
SNP2328	chr6	96.364	55	2	0	1	55	19813045	19813099	3.86e-18	91.6
SNP2340	chr9	96.04	101	4	0	1	101	206317	206217	5.32e-40	165
SNP2341	chr9	89.32	103	8	3	1	101	206256	206155	2.51e-28	126
SNP2342	chr5	96.04	101	4	0	1	101	20576495	20576395	5.32e-40	165
SNP2350	chr5	99	100	1	0	2	101	21723671	21723572	1.9e-44	180
SNP2351	chr2	98.02	101	2	0	1	101	6371612	6371712	2.46e-43	176
SNP2352	chr2	97.59	83	2	0	1	83	6371680	6371762	2e-33	143
SNP2353	chr2	97.468	79	2	0	1	79	6371684	6371762	3.13e-31	135
SNP2354	chr2	97.436	78	2	0	1	78	6371685	6371762	1.11e-30	134
SNP2355	chr2	96.721	61	2	0	1	61	6371702	6371762	2.23e-21	102
SNP2365	chr3	94.059	101	6	0	1	101	16047957	16047857	1.15e-36	154
SNP2368	chr6	95.181	83	4	0	4	86	7493451	7493369	4.33e-30	132
SNP2371	chr4	94.505	91	5	0	1	91	32751090	32751000	8.97e-33	141
SNP2372	chr4	96.226	53	2	0	1	53	32750999	32750947	1.19e-16	87.9
SNP2373	chr4	100	31	0	0	1	31	32750977	32750947	8.44e-08	58.4
SNP2374	chr4	93.684	95	6	0	7	101	19494286	19494192	2.49e-33	143
SNP2377	chr10	96.97	99	3	0	1	99	12406258	12406160	1.48e-40	167
SNP2378	chr3	97.03	101	3	0	1	101	19609979	19609879	1.14e-41	171
SNP2379	chr3	97.03	101	3	0	1	101	19609977	19609877	1.14e-41	171
SNP2380	chr3	97.03	101	3	0	1	101	19609968	19609868	1.14e-41	171
SNP2381	chr3	97.03	101	3	0	1	101	19609945	19609845	1.14e-41	171
SNP2382	chr7	97.368	76	2	0	1	76	19152615	19152540	1.3e-29	130
SNP2383	chr8	97.727	44	0	1	3	45	13205146	13205189	9.23e-13	75
SNP2386	chr5	88.462	104	9	3	1	101	20606663	20606560	3.25e-27	122
SNP2387	chr8	93.548	93	3	3	1	91	25017378	25017469	4.17e-31	135
SNP2390	chr8	94.059	101	6	0	1	101	25020870	25020770	1.15e-36	154
SNP2391	chr11	97.03	101	3	0	1	101	12208703	12208603	1.14e-41	171
SNP2392	chr11	97.03	101	3	0	1	101	12208701	12208601	1.14e-41	171
SNP2393	chr11	97.297	74	2	0	1	74	12208632	12208559	2.51e-28	126
SNP2394	chr11	90.099	101	2	1	1	101	12208627	12208535	9.03e-28	124
SNP2395	chr11	90.099	101	2	1	1	101	12208588	12208496	9.03e-28	124
SNP2396	chr11	97.368	76	2	0	26	101	12208558	12208483	1.94e-29	130
SNP2397	chr3	95.05	101	5	0	1	101	23887418	23887318	2.48e-38	159
SNP2400	chr3	90.805	87	8	0	14	100	23538957	23538871	1.51e-25	117
SNP2401	chr7	96.667	90	3	0	1	90	18959294	18959383	1.27e-35	150
SNP2402	chr7	96.97	66	2	0	1	66	18959318	18959383	3.89e-24	111
SNP2414	chr5	98.02	101	2	0	1	101	42586069	42586169	2.46e-43	176
SNP2415	chr2	97.03	101	3	0	1	101	47532690	47532590	1.14e-41	171
SNP2429	chr11	97.03	101	2	1	1	101	246678	246777	4.12e-41	169
SNP2430	chr9	97.03	101	3	0	1	101	10982746	10982846	1.14e-41	171
SNP2431	chr11	97.03	101	3	0	1	101	246745	246845	1.14e-41	171
SNP2432	chr9	98.02	101	2	0	1	101	10982802	10982902	2.46e-43	176
SNP2433	chr5	98.98	98	1	0	3	100	26004287	26004384	2.46e-43	176
SNP2437	chr4	96.04	101	4	0	1	101	27000141	27000241	5.32e-40	165
SNP2438	chr2	96.341	82	2	1	1	81	31393117	31393198	1.11e-30	134
SNP2439	chr5	97.143	70	2	0	1	70	4947950	4947881	2.54e-26	119
SNP2440	chr2	98.276	58	1	0	1	58	31392560	31392617	1.89e-21	102
SNP2441	chr10	98.889	90	1	0	1	90	5150753	5150842	5.89e-39	161
SNP2442	chr7	92.593	54	4	0	48	101	9498872	9498925	7.13e-14	78.7
SNP2443	chr7	91.781	73	6	0	26	98	9498872	9498944	4.23e-21	102
SNP2444	chr7	90	80	8	0	14	93	9498872	9498951	1.18e-21	104
SNP2445	chr3	89.109	101	8	3	1	100	6690277	6690375	3.21e-27	122
SNP2452	chr7	95.192	104	2	2	1	101	18959382	18959279	6.89e-39	161
SNP2453	chr2	95.122	41	2	0	48	88	15802609	15802569	4.6e-10	65.8
SNP2454	chr7	94.059	101	6	0	1	101	29727620	29727520	1.15e-36	154
SNP2455	chr7	94.059	101	6	0	1	101	29727620	29727520	1.15e-36	154
SNP2456	chr10	91.837	98	6	2	5	101	19934981	19935077	4.17e-31	135
SNP2457	chr9	98.529	68	1	0	34	101	8228015	8227948	1.17e-26	121
SNP2458	chr9	82.828	99	7	1	1	99	15565210	15565122	1.98e-14	80.5
SNP2459	chr2	97.03	101	3	0	1	101	734301	734401	1.14e-41	171
SNP2460	chr6	95.05	101	5	0	1	101	7735386	7735486	2.48e-38	159
SNP2461	chr9	96.667	60	0	2	32	90	15515051	15515109	4.83e-20	99
SNP2469	chr9	93.548	93	6	0	1	93	26159514	26159422	3.23e-32	139
SNP2473	chr1	93.069	101	7	0	1	101	52083420	52083520	5.36e-35	148
SNP2474	chr1	95.349	86	4	0	2	87	52083437	52083522	1.16e-31	137
SNP2475	chr6	96.203	79	3	0	23	101	32733251	32733329	1.94e-29	130
SNP2476	chr6	96.341	82	3	0	20	101	32733251	32733332	4.17e-31	135
SNP2477	chr5	96.04	101	3	1	1	101	4948040	4948139	1.91e-39	163
SNP2478	chr6	97.03	101	3	0	1	101	32733573	32733673	1.14e-41	171
SNP2482	chr8	97.802	91	2	0	1	91	21157977	21157887	8.91e-38	158
SNP2489	chr6	98.02	101	2	0	1	101	23748720	23748620	2.46e-43	176
SNP2490	chr6	98.02	101	2	0	1	101	23748720	23748620	2.46e-43	176
SNP2491	chr6	98.02	101	2	0	1	101	23748718	23748618	2.46e-43	176
SNP2492	chr6	100	101	0	0	1	101	23748688	23748588	1.14e-46	187
SNP2493	chr2	98.02	101	2	0	1	101	22958103	22958203	2.46e-43	176
SNP2494	chr6	97.03	101	3	0	1	101	23748037	23747937	1.14e-41	171
SNP2495	chr6	97.03	101	3	0	1	101	23748034	23747934	1.14e-41	171
SNP2496	chr6	97	100	3	0	1	100	23748030	23747931	4.12e-41	169
SNP2497	chr6	97.03	101	3	0	1	101	23748016	23747916	1.14e-41	171
SNP2498	chr6	97.03	101	3	0	1	101	23748005	23747905	1.14e-41	171
SNP2499	chr6	96.907	97	3	0	1	97	23747979	23747883	1.81e-39	163
SNP2500	chr9	96.04	101	4	0	1	101	17357171	17357071	5.32e-40	165
SNP2503	chr8	98.592	71	1	0	1	71	26554012	26554082	1.65e-28	126
SNP2514	chr10	96.341	82	3	0	1	82	28569329	28569410	3.19e-31	135
SNP2517	chr11	94.059	101	6	0	1	101	4816297	4816397	1.15e-36	154
SNP2518	chr6	99.01	101	1	0	1	101	8087775	8087675	5.29e-45	182
SNP2519	chr6	99.01	101	1	0	1	101	8087727	8087627	5.29e-45	182
SNP2520	chr6	98.02	101	2	0	1	101	8087668	8087568	2.46e-43	176
SNP2521	chr6	97.03	101	3	0	1	101	8087625	8087525	1.14e-41	171
SNP2531	chr10	92.958	71	5	0	1	71	7989234	7989164	1.18e-21	104
SNP2532	chr3	97.297	74	2	0	28	101	42510100	42510027	2.51e-28	126
SNP2541	chr7	92	100	8	0	1	100	28640565	28640466	8.97e-33	141
SNP2544	chr9	96.667	60	2	0	14	73	32399243	32399184	1.52e-20	100
SNP2547	chr6	96.04	101	4	0	1	101	25435816	25435716	5.32e-40	165
SNP2552	chr5	96.774	62	2	0	40	101	29795865	29795804	1.18e-21	104
SNP2553	chr2	94.382	89	5	0	7	95	10278709	10278797	1.16e-31	137
SNP2554	chr2	98.387	62	1	0	1	62	10278736	10278797	2.53e-23	110
SNP2555	chr1	93.617	94	6	0	8	101	50395760	50395667	8.97e-33	141
SNP2556	chr1	94.118	85	5	0	1	85	50395746	50395662	1.53e-29	130
SNP2562	chr4	97.059	102	2	1	1	101	38559669	38559770	1.14e-41	171
SNP2563	chr4	100	49	0	0	1	49	38559747	38559795	3.74e-18	91.6
SNP2577	chr9	99.01	101	1	0	1	101	19042812	19042912	5.29e-45	182
SNP2578	chr9	99.01	101	1	0	1	101	19042822	19042922	5.29e-45	182
SNP2579	chr9	99.01	101	1	0	1	101	19042892	19042992	5.29e-45	182
SNP2580	chr9	99.01	101	1	0	1	101	19042898	19042998	5.29e-45	182
SNP2581	chr9	100	101	0	0	1	101	19042935	19043035	1.14e-46	187
SNP2582	chr9	100	101	0	0	1	101	19042955	19043055	1.14e-46	187
SNP2583	chr9	100	101	0	0	1	101	19042956	19043056	1.14e-46	187
SNP2584	chr9	100	101	0	0	1	101	19042988	19043088	1.14e-46	187
SNP2585	chr9	100	93	0	0	1	93	19043000	19043092	2.85e-42	172
SNP2586	chr9	100	91	0	0	1	91	19043002	19043092	3.57e-41	169
SNP2587	chr9	100	87	0	0	1	87	19043006	19043092	5.62e-39	161
SNP2588	chr9	100	63	0	0	1	63	19043030	19043092	7.76e-26	117
SNP2589	chr9	100	59	0	0	1	59	19043034	19043092	1.17e-23	110
SNP2592	chr10	100	101	0	0	1	101	3161004	3161104	1.14e-46	187
SNP2593	chr5	94.203	69	4	0	1	69	35837838	35837906	3.27e-22	106
SNP2598	chr11	95	100	5	0	2	101	11854701	11854800	8.91e-38	158
SNP2599	chr11	97.03	101	3	0	1	101	11854756	11854856	1.14e-41	171
SNP2600	chr11	95.96	99	4	0	1	99	11854768	11854866	6.71e-39	161
SNP2601	chr7	96	100	4	0	1	100	31382056	31381957	1.91e-39	163
SNP2602	chr1	93.846	65	4	0	1	65	31802106	31802170	5.48e-20	99
SNP2603	chr2	91.089	101	9	0	1	101	18364289	18364389	1.16e-31	137
SNP2604	chr7	97.03	101	3	0	1	101	23003091	23002991	1.14e-41	171
SNP2605	chr6	95.05	101	5	0	1	101	23932363	23932463	2.48e-38	159
SNP2606	chr6	95.05	101	5	0	1	101	23932363	23932463	2.48e-38	159
SNP2607	chr6	95.098	102	4	1	1	101	23932364	23932465	2.48e-38	159
SNP2608	chr9	97.531	81	2	0	21	101	23836046	23835966	3.23e-32	139
SNP2609	chr5	91.86	86	5	1	1	84	22051507	22051422	4.2e-26	119
SNP2616	chr1	98.02	101	2	0	1	101	53777374	53777474	2.46e-43	176
SNP2617	chr1	98.02	101	2	0	1	101	53777376	53777476	2.46e-43	176
SNP2618	chr1	97.03	101	3	0	1	101	53777489	53777589	1.14e-41	171
SNP2619	chr1	97.03	101	3	0	1	101	53777513	53777613	1.14e-41	171
SNP2620	chr2	85.437	103	13	2	1	101	2942864	2942762	3.27e-22	106
SNP2621	chr2	94.059	101	6	0	1	101	2927425	2927325	1.15e-36	154
SNP2622	chr2	97.647	85	2	0	17	101	2927316	2927232	1.93e-34	147
SNP2623	chr2	97.778	90	2	0	12	101	2927316	2927227	3.2e-37	156
SNP2624	chr2	97.03	101	3	0	1	101	2927289	2927189	1.14e-41	171
SNP2625	chr2	96.774	93	3	0	1	93	2927264	2927172	2.87e-37	156
SNP2626	chr2	96.341	82	3	0	1	82	2927253	2927172	3.13e-31	135
SNP2627	chr2	96.825	63	2	0	1	63	2927234	2927172	1.68e-22	106
SNP2628	chr9	99.01	101	1	0	1	101	2263431	2263331	5.29e-45	182
SNP2629	chr10	90.217	92	8	1	9	100	18227131	18227041	4.2e-26	119
SNP2630	chr8	96.154	104	1	3	1	101	12817275	12817378	1.48e-40	167
SNP2638	chr8	95.96	99	4	0	1	99	14156219	14156317	6.89e-39	161
SNP2639	chr7	93	100	5	1	1	98	35436305	35436206	6.84e-34	145
SNP2640	chr8	96.04	101	4	0	1	101	28061312	28061412	5.32e-40	165
SNP2653	chr6	98.02	101	2	0	1	101	1607802	1607702	2.46e-43	176
SNP2657	chr11	94.898	98	5	0	1	98	11755594	11755497	1.14e-36	154
SNP2658	chr10	90.805	87	8	0	1	87	18223373	18223287	1.27e-25	117
SNP2659	chr10	90.588	85	8	0	1	85	18223371	18223287	1.6e-24	113
SNP2660	chr10	88.333	60	7	0	1	60	18223346	18223287	1.66e-12	73.1
SNP2661	chr10	90.385	52	5	0	6	57	18223338	18223287	1.98e-11	69.4
SNP2662	chr10	91.667	48	4	0	2	49	18223334	18223287	5.49e-11	67.6
SNP2663	chr7	99.01	101	1	0	1	101	34336024	34335924	5.29e-45	182
SNP2664	chr7	99.01	101	1	0	1	101	34335961	34335861	5.29e-45	182
SNP2665	chr9	98.02	101	2	0	1	101	16282979	16282879	2.46e-43	176
SNP2666	chr11	99.01	101	1	0	1	101	18422907	18422807	5.29e-45	182
SNP2667	chr9	94.34	53	3	0	1	53	16282841	16282789	2.1e-15	82.4
SNP2668	chr1	95.05	101	5	0	1	101	3594233	3594133	2.48e-38	159
SNP2669	chr2	88.119	101	2	1	1	101	11598765	11598675	7.03e-24	111
SNP2670	chr1	98.969	97	1	0	1	97	62727855	62727951	8.85e-43	174
SNP2671	chr6	94.845	97	5	0	1	97	3912099	3912195	4.14e-36	152
SNP2672	chr9	98.039	102	1	1	1	101	18025340	18025239	2.46e-43	176
SNP2673	chr9	99.01	101	1	0	1	101	18025278	18025178	5.29e-45	182
SNP2674	chr9	98.02	101	2	0	1	101	18025272	18025172	2.46e-43	176
SNP2675	chr9	97.03	101	2	1	1	101	18025218	18025119	4.12e-41	169
SNP2676	chr10	97.03	101	2	1	1	101	1752995	1752896	4.12e-41	169
SNP2677	chr2	97.03	101	2	1	1	101	45674643	45674742	4.12e-41	169
SNP2678	chr1	93.069	101	1	1	1	101	10060246	10060152	2.49e-33	143
SNP2679	chr1	98.98	98	1	0	4	101	10060219	10060122	2.46e-43	176
SNP2680	chr9	95.05	101	5	0	1	101	12639141	12639241	2.48e-38	159
SNP2681	chr8	93.069	101	7	0	1	101	25167522	25167422	5.36e-35	148
SNP2682	chr8	90.11	91	9	0	2	92	20029229	20029319	4.2e-26	119
SNP2686	chr1	97.03	101	3	0	1	101	22766322	22766422	1.14e-41	171
SNP2687	chr10	98.507	67	1	0	1	67	13884390	13884324	2.38e-26	119
SNP2688	chr4	91.089	101	8	1	1	101	35951916	35951817	4.17e-31	135
SNP2693	chr9	92.063	63	3	2	38	99	20611379	20611318	1.19e-16	87.9
SNP2694	chr9	91.935	62	3	2	1	61	20611378	20611318	4.26e-16	86.1
SNP2704	chr4	100	48	0	0	54	101	36843575	36843528	3.3e-17	89.8
SNP2705	chr6	91.089	101	9	0	1	101	18256834	18256734	1.16e-31	137
SNP2706	chr5	95.833	96	4	0	1	96	11671878	11671973	3.2e-37	156
SNP2707	chr5	95.05	101	5	0	1	101	6144835	6144735	2.48e-38	159
SNP2708	chr5	95.05	101	5	0	1	101	11671928	11672028	2.48e-38	159
SNP2709	chr3	96.078	51	2	0	6	56	9717995	9718045	6.46e-16	84.2
SNP2710	chr10	95.05	101	5	0	1	101	26539401	26539501	2.48e-38	159
SNP2711	chr10	93.069	101	7	0	1	101	26539463	26539563	5.36e-35	148
SNP2714	chr11	99.02	102	0	1	1	101	1151087	1151188	5.29e-45	182
SNP2715	chr9	98.485	66	1	0	1	66	8227950	8228015	1.51e-25	117
SNP2716	chr8	99.01	101	1	0	1	101	24910697	24910797	5.29e-45	182
SNP2717	chr1	95.05	101	5	0	1	101	43515022	43515122	2.48e-38	159
SNP2718	chr1	95.05	101	5	0	1	101	43515022	43515122	2.48e-38	159
SNP2719	chr9	93	100	7	0	1	100	18242052	18241953	1.93e-34	147
SNP2720	chr2	89.109	101	11	0	1	101	28978776	28978876	2.51e-28	126
SNP2724	chr8	85.542	83	10	2	18	99	29768338	29768419	4.26e-16	86.1
SNP2725	chr3	94.643	56	2	1	1	56	7757251	7757305	4.26e-16	86.1
SNP2729	chr3	100	37	0	0	1	37	7757499	7757535	1.75e-11	69.4
SNP2730	chr2	98.02	101	2	0	1	101	47123012	47122912	2.46e-43	176
SNP2731	chr9	97.03	101	3	0	1	101	32887445	32887345	1.14e-41	171
SNP2736	chr8	97.03	101	3	0	1	101	2977410	2977510	1.14e-41	171
SNP2737	chr8	97.03	101	3	0	1	101	2977415	2977515	1.14e-41	171
SNP2738	chr8	94.059	101	6	0	1	101	6348906	6349006	1.15e-36	154
SNP2739	chr1	96	100	4	0	2	101	25967839	25967938	1.91e-39	163
SNP2742	chr4	89.109	101	11	0	1	101	26552138	26552238	2.51e-28	126
SNP2743	chr4	89.109	101	11	0	1	101	26552138	26552238	2.51e-28	126
SNP2744	chr4	98.182	55	1	0	47	101	26533891	26533945	1.97e-19	97.1
SNP2747	chr3	92.079	101	8	0	1	101	13989893	13989793	2.49e-33	143
SNP2748	chr3	92.079	101	8	0	1	101	13989893	13989793	2.49e-33	143
SNP2749	chr3	93	100	7	0	2	101	13989889	13989790	1.93e-34	147
SNP2750	chr10	95.789	95	4	0	7	101	19087328	19087234	1.15e-36	154
SNP2753	chr9	94.059	101	6	0	1	101	15496976	15496876	1.15e-36	154
SNP2754	chr5	92.593	54	3	1	5	57	26852810	26852757	2.03e-13	76.8
SNP2755	chr11	86.441	59	8	0	1	59	11755757	11755699	5.55e-10	65.8
SNP2756	chr11	96.04	101	4	0	1	101	11755666	11755566	5.32e-40	165
SNP2757	chr10	100	75	0	0	1	75	13010396	13010470	2.12e-32	139
SNP2758	chr8	97.03	101	3	0	1	101	7993771	7993871	1.14e-41	171
SNP2759	chr9	86.408	103	10	4	1	101	24444983	24445083	2.53e-23	110
SNP2798	chr9	96.04	101	4	0	1	101	11769150	11769050	5.32e-40	165
SNP2799	chr9	96.04	101	4	0	1	101	11769121	11769021	5.32e-40	165
SNP2800	chr9	95.96	99	4	0	1	99	11769105	11769007	6.89e-39	161
SNP2801	chr7	96.154	78	2	1	25	101	35030812	35030889	2.51e-28	126
SNP2802	chr7	96.429	84	2	1	19	101	35030812	35030895	1.16e-31	137
SNP2803	chr7	96	100	3	1	1	99	35030815	35030914	6.89e-39	161
SNP2804	chr3	93.137	102	6	1	1	101	25109117	25109218	5.36e-35	148
SNP2805	chr3	93.137	102	6	1	1	101	25109119	25109220	5.36e-35	148
SNP2806	chr7	95.05	101	5	0	1	101	35030854	35030954	2.48e-38	159
SNP2807	chr7	94	100	6	0	1	100	35030866	35030965	4.09e-36	152
SNP2808	chr7	93.939	99	6	0	1	99	35030867	35030965	1.45e-35	150
SNP2809	chr8	92.537	67	5	0	1	67	21113531	21113465	1.11e-19	97.1
SNP2810	chr1	97.03	101	3	0	1	101	13210098	13210198	1.14e-41	171
SNP2811	chr1	96.04	101	4	0	1	101	13210110	13210210	5.32e-40	165
SNP2812	chr8	96.97	66	2	0	36	101	14051398	14051333	7.03e-24	111
SNP2813	chr8	96.386	83	3	0	19	101	14051398	14051316	1.16e-31	137
SNP2814	chr4	97.468	79	2	0	1	79	12848340	12848262	3.24e-31	135
SNP2815	chr9	99.01	101	1	0	1	101	2856443	2856343	5.29e-45	182
SNP2816	chr9	99.01	101	1	0	1	101	2856431	2856331	5.29e-45	182
SNP2817	chr9	100	99	0	0	3	101	2856421	2856323	1.47e-45	183
SNP2820	chr4	94.059	101	6	0	1	101	19891450	19891550	1.15e-36	154
SNP2821	chr2	94	100	4	1	2	101	45919049	45919146	1.49e-35	150
SNP2822	chr8	99.01	101	1	0	1	101	1937746	1937846	5.29e-45	182
SNP2825	chr1	92.784	97	7	0	1	97	2970370	2970466	8.97e-33	141
SNP2826	chr1	92.708	96	7	0	1	96	2970371	2970466	3.23e-32	139
SNP2827	chr1	91.089	101	9	0	1	101	2970383	2970483	1.16e-31	137
SNP2828	chr6	92.929	99	7	0	3	101	7639035	7639133	6.94e-34	145
SNP2829	chr6	93.069	101	7	0	1	101	7639035	7639135	5.36e-35	148
SNP2830	chr6	93.069	101	7	0	1	101	7639036	7639136	5.36e-35	148
SNP2831	chr6	93.069	101	7	0	1	101	7639043	7639143	5.36e-35	148
SNP2832	chr6	95.833	96	4	0	6	101	7639055	7639150	3.2e-37	156
SNP2833	chr6	95.96	99	4	0	3	101	7639055	7639153	6.89e-39	161
SNP2834	chr2	100	89	0	0	3	91	23674992	23674904	4.62e-40	165
SNP2835	chr2	100	69	0	0	1	69	23674972	23674904	4.14e-29	128
SNP2836	chr2	100	68	0	0	1	68	23674971	23674904	1.45e-28	126
SNP2837	chr2	100	66	0	0	1	66	23674969	23674904	1.8e-27	122
SNP2838	chr10	93	100	7	0	2	101	15843088	15842989	1.93e-34	147
SNP2839	chr10	94.059	101	6	0	1	101	15843064	15842964	1.15e-36	154
SNP2845	chr1	92.045	88	7	0	14	101	50228417	50228330	9.03e-28	124
SNP2846	chr5	89.247	93	9	1	9	101	8822687	8822596	5.44e-25	115
SNP2850	chr3	98.02	101	2	0	1	101	3542322	3542222	2.46e-43	176
SNP2851	chr3	99.01	101	1	0	1	101	1214818	1214718	5.29e-45	182
SNP2852	chr3	98.02	101	2	0	1	101	1214738	1214638	2.46e-43	176
SNP2856	chr11	98.925	93	1	0	1	93	16130861	16130953	1.32e-40	167
SNP2857	chr11	98.361	61	1	0	1	61	16130893	16130953	4.43e-23	108
SNP2858	chr11	98.305	59	1	0	1	59	16130895	16130953	5.42e-22	104
SNP2859	chr5	92.537	67	4	1	15	81	13155045	13155110	7.08e-19	95.3
SNP2860	chr2	86.735	98	9	3	6	101	39849019	39849114	3.27e-22	106
SNP2861	chr5	96	100	4	0	2	101	19086223	19086124	1.91e-39	163
SNP2862	chr10	97.778	90	2	0	12	101	27646749	27646838	3.2e-37	156
SNP2869	chr11	94.059	101	6	0	1	101	5852627	5852727	1.15e-36	154
SNP2870	chr8	93.069	101	1	1	1	101	3625946	3626040	2.49e-33	143
SNP2871	chr2	96.078	102	3	1	1	101	31393197	31393096	5.32e-40	165
SNP2872	chr2	96.078	102	3	1	1	101	31393197	31393096	5.32e-40	165
SNP2873	chr2	96.078	102	3	1	1	101	31393197	31393096	5.32e-40	165
SNP2874	chr4	96.04	101	4	0	1	101	27000239	27000139	5.32e-40	165
SNP2875	chr5	96.364	55	2	0	1	55	4948109	4948163	3.86e-18	91.6
SNP2876	chr7	95.05	101	5	0	1	101	30053731	30053631	2.48e-38	159
SNP2877	chr10	100	101	0	0	1	101	23457822	23457922	1.14e-46	187
SNP2878	chr10	98.02	101	2	0	1	101	23457947	23458047	2.46e-43	176
SNP2879	chr10	98.02	101	2	0	1	101	23457974	23458074	2.46e-43	176
SNP2880	chr8	81	100	17	2	3	101	34623413	34623315	7.13e-14	78.7
SNP2881	chr7	94.521	73	4	0	1	73	28640483	28640411	1.36e-24	113
SNP2884	chr10	99.01	101	1	0	1	101	20849870	20849970	5.29e-45	182
SNP2885	chr10	96.703	91	3	0	1	91	20849993	20850083	3.6e-36	152
SNP2886	chr10	96.341	82	3	0	1	82	20850002	20850083	3.13e-31	135
SNP2891	chr3	85.714	70	7	2	7	74	26135270	26135202	1.19e-11	71.3
SNP2898	chr2	93.333	45	3	0	2	46	12685428	12685472	5.69e-11	67.6
SNP2905	chr7	92.233	103	6	2	1	101	28083301	28083199	6.94e-34	145
SNP2906	chr7	89.796	98	8	2	1	96	28083288	28083191	8.44e-28	124
SNP2907	chr7	92.188	64	4	1	5	68	28083253	28083191	1.91e-17	89.8
SNP2908	chr8	91.071	56	5	0	1	56	16158849	16158794	1.08e-13	76.8
SNP2909	chr3	96.04	101	4	0	1	101	15823067	15822967	5.32e-40	165
SNP2910	chr3	96.04	101	4	0	1	101	15823067	15822967	5.32e-40	165
SNP2911	chr7	96.04	101	4	0	1	101	10610384	10610484	5.32e-40	165
SNP2912	chr2	97.03	101	3	0	1	101	42641246	42641346	1.14e-41	171
SNP2913	chr2	97.03	101	3	0	1	101	42641251	42641351	1.14e-41	171
SNP2914	chr10	96	100	3	1	2	101	19115052	19114954	6.89e-39	161
SNP2915	chr10	96.939	98	2	1	1	98	19115038	19114942	1.84e-39	163
SNP2928	chr10	96.629	89	3	0	13	101	11481871	11481783	5.36e-35	148
SNP2929	chr10	96.97	99	3	0	3	101	11481871	11481773	1.48e-40	167
SNP2930	chr10	98.02	101	2	0	1	101	11481849	11481749	2.46e-43	176
SNP2931	chr1	97.98	99	2	0	3	101	48687137	48687039	3.18e-42	172
SNP2932	chr10	95.876	97	4	0	5	101	17041491	17041395	8.91e-38	158
SNP2933	chr5	94.286	105	2	1	1	101	40580028	40579924	8.91e-38	158
SNP2934	chr5	97.849	93	2	0	1	93	40579989	40579897	6.16e-39	161
SNP2935	chr9	99.01	101	1	0	1	101	16763042	16762942	5.29e-45	182
SNP2936	chr10	97.03	101	3	0	1	101	21423495	21423595	1.14e-41	171
SNP2937	chr8	99.01	101	1	0	1	101	29013109	29013209	5.29e-45	182
SNP2940	chr8	93.878	98	6	0	1	98	18537245	18537148	5.15e-35	148
SNP2944	chr1	89.474	95	10	0	1	95	47674229	47674323	1.14e-26	121
SNP2945	chr6	93.069	101	7	0	1	101	10959895	10959995	5.36e-35	148
SNP2949	chr1	92	100	7	1	1	99	21362510	21362411	3.14e-32	139
SNP2952	chr6	97.03	101	3	0	1	101	32734792	32734892	1.14e-41	171
SNP2953	chr6	95.05	101	5	0	1	101	32734833	32734933	2.48e-38	159
SNP2954	chr6	95.05	101	5	0	1	101	32734574	32734674	2.48e-38	159
SNP2955	chr6	95.05	101	5	0	1	101	32734869	32734969	2.48e-38	159
SNP2956	chr6	96.04	101	4	0	1	101	32734884	32734984	5.32e-40	165
SNP2957	chr6	95.05	101	5	0	1	101	32734915	32735015	2.48e-38	159
SNP2958	chr6	96.04	101	4	0	1	101	32734924	32735024	5.32e-40	165
SNP2959	chr6	97.03	101	3	0	1	101	32734931	32735031	1.14e-41	171
SNP2960	chr6	96.203	79	3	0	1	79	32734957	32735035	1.38e-29	130
SNP2961	chr11	100	101	0	0	1	101	10899649	10899749	1.14e-46	187
SNP2962	chr11	100	101	0	0	1	101	10899682	10899782	1.14e-46	187
SNP2963	chr11	100	101	0	0	1	101	10899695	10899795	1.14e-46	187
SNP2964	chr11	100	101	0	0	1	101	10899718	10899818	1.14e-46	187
SNP2965	chr11	100	101	0	0	1	101	10899719	10899819	1.14e-46	187
SNP2966	chr11	100	101	0	0	1	101	10899723	10899823	1.14e-46	187
SNP2967	chr8	97.03	101	3	0	1	101	1105412	1105312	1.14e-41	171
SNP2968	chr8	98.02	101	1	1	1	101	1105300	1105201	8.85e-43	174
SNP2971	chr3	97.26	73	2	0	1	73	24147378	24147306	5.83e-28	124
SNP2972	chr3	97.143	70	2	0	1	70	24147375	24147306	2.54e-26	119
SNP2978	chr4	92.929	99	7	0	1	99	17942763	17942665	6.94e-34	145
SNP2979	chr10	90.426	94	9	0	8	101	18031284	18031377	9.03e-28	124
SNP2980	chr10	92.929	99	7	0	2	100	12874697	12874795	6.84e-34	145
SNP2981	chr6	96.04	101	3	1	1	101	8098319	8098220	1.91e-39	163
SNP2982	chr6	98.02	101	2	0	1	101	8098262	8098162	2.46e-43	176
SNP2983	chr6	99.01	101	1	0	1	101	8098249	8098149	5.29e-45	182
SNP2986	chr10	93.269	104	3	3	1	101	28412382	28412280	1.49e-35	150
SNP2987	chr2	92	100	8	0	1	100	35767073	35767172	8.97e-33	141
SNP2988	chr5	95.455	66	3	0	23	88	11692405	11692340	3.27e-22	106
SNP2989	chr5	97.468	79	2	0	20	98	11692315	11692237	4.17e-31	135
SNP2994	chr2	98	100	1	1	1	100	6620031	6619933	3.18e-42	172
SNP2996	chr7	92.473	93	7	0	1	93	30164832	30164924	1.5e-30	134
SNP2997	chr8	91.089	101	9	0	1	101	15020361	15020461	1.16e-31	137
SNP2998	chr7	94.845	97	5	0	5	101	33285641	33285737	4.14e-36	152
SNP2999	chr6	95.05	101	5	0	1	101	19059339	19059439	2.48e-38	159
SNP3000	chr2	95.238	84	4	0	1	84	30296381	30296298	1.24e-30	134
SNP3001	chr2	94.937	79	4	0	1	79	30296376	30296298	6.9e-28	124
SNP3002	chr2	94.872	78	4	0	1	78	30296375	30296298	2.44e-27	122
SNP3003	chr2	94.737	76	4	0	1	76	30296373	30296298	3.04e-26	119
SNP3004	chr2	94.521	73	4	0	1	73	30296370	30296298	1.34e-24	113
SNP3005	chr2	95	60	3	0	1	60	30296357	30296298	3.73e-19	95.3
SNP3009	chr11	95.238	84	3	1	2	84	11749552	11749469	4.33e-30	132
SNP3010	chr10	97.03	101	3	0	1	101	19134974	19135074	1.14e-41	171
SNP3011	chr10	97.778	90	2	0	1	90	19135015	19135104	2.74e-37	156
SNP3017	chr1	98.02	101	1	1	1	100	48108820	48108920	8.85e-43	174
SNP3018	chr5	99.01	101	1	0	1	101	32625952	32626052	5.29e-45	182
SNP3019	chr7	95.05	101	5	0	1	101	27647717	27647817	2.48e-38	159
SNP3020	chr9	91.089	101	9	0	1	101	21915437	21915537	1.16e-31	137
SNP3021	chr2	89.216	102	10	1	1	101	23471029	23470928	2.51e-28	126
SNP3022	chr2	89.216	102	10	1	1	101	23471028	23470927	2.51e-28	126
SNP3023	chr7	96.04	101	4	0	1	101	811035	810935	5.32e-40	165
SNP3024	chr7	94.059	101	6	0	1	101	811008	810908	1.15e-36	154
SNP3025	chr9	94	100	5	1	2	100	11975994	11975895	1.49e-35	150
SNP3026	chr1	97.222	72	2	0	1	72	13960804	13960875	2.05e-27	122
SNP3027	chr8	89	100	10	1	1	100	28507617	28507715	3.25e-27	122
SNP3028	chr8	89.773	88	8	1	3	90	28507629	28507715	7.03e-24	111
SNP3029	chr1	85.714	56	5	2	16	71	11773879	11773827	2.07e-07	56.5
SNP3030	chr1	85.714	56	5	2	13	68	11773879	11773827	1.94e-07	56.5
SNP3052	chr2	99.01	101	1	0	1	101	35606612	35606512	5.29e-45	182
SNP3053	chr2	100	101	0	0	1	101	35606562	35606462	1.14e-46	187
SNP3054	chr2	100	101	0	0	1	101	35606547	35606447	1.14e-46	187
SNP3055	chr2	100	101	0	0	1	101	35606496	35606396	1.14e-46	187
SNP3056	chr2	98.969	97	1	0	1	97	35606452	35606356	8.38e-43	174
SNP3057	chr2	98.462	65	1	0	1	65	35606420	35606356	2.93e-25	115
SNP3058	chr2	98.438	64	1	0	1	64	35606419	35606356	1.03e-24	113
SNP3059	chr2	98.246	57	1	0	1	57	35606412	35606356	6.61e-21	100
SNP3060	chr9	93.069	101	7	0	1	101	17358678	17358778	5.36e-35	148
SNP3061	chr9	92.708	96	7	0	1	96	17358694	17358789	3.23e-32	139
SNP3062	chr5	98.02	101	2	0	1	101	4157738	4157638	2.46e-43	176
SNP3063	chr4	85.149	101	15	0	1	101	23698943	23699043	1.18e-21	104
SNP3064	chr10	98.02	101	2	0	1	101	6307090	6307190	2.46e-43	176
SNP3065	chr8	99.01	101	1	0	1	101	32731778	32731678	5.29e-45	182
SNP3066	chr4	100	54	0	0	1	54	22446796	22446849	1.52e-20	100
SNP3071	chr1	90.099	101	10	0	1	101	11915360	11915460	5.4e-30	132
SNP3072	chr4	98.02	101	2	0	1	101	16292572	16292472	2.46e-43	176
SNP3073	chr4	98.02	101	2	0	1	101	16292572	16292472	2.46e-43	176
SNP3074	chr4	100	101	0	0	1	101	16292517	16292417	1.14e-46	187
SNP3075	chr4	100	101	0	0	1	101	16292474	16292374	1.14e-46	187
SNP3076	chr4	99.01	101	1	0	1	101	16292461	16292361	5.29e-45	182
SNP3077	chr4	99.01	101	1	0	1	101	16292426	16292326	5.29e-45	182
SNP3078	chr4	99.01	101	1	0	1	101	16292415	16292315	5.29e-45	182
SNP3082	chr10	96.078	102	3	1	1	101	23543429	23543328	5.32e-40	165
SNP3083	chr10	90.323	93	9	0	1	93	11709509	11709601	3.25e-27	122
SNP3084	chr10	90.323	93	9	0	1	93	11709509	11709601	3.25e-27	122
SNP3085	chr8	88.235	102	10	2	1	101	24382542	24382642	1.17e-26	121
SNP3086	chr11	90.909	99	9	0	1	99	11852961	11853059	1.5e-30	134
SNP3087	chr11	87.129	101	13	0	1	101	12463691	12463791	5.44e-25	115
SNP3088	chr3	84.524	84	13	0	2	85	15044642	15044559	1.53e-15	84.2
SNP3099	chr5	100	101	0	0	1	101	36484122	36484222	1.14e-46	187
SNP3100	chr5	100	101	0	0	1	101	36484122	36484222	1.14e-46	187
SNP3101	chr5	100	101	0	0	1	101	36484122	36484222	1.14e-46	187
SNP3102	chr5	99.01	101	1	0	1	101	36484158	36484258	5.29e-45	182
SNP3103	chr5	98.913	92	1	0	1	92	36484173	36484264	5.32e-40	165
SNP3104	chr5	98.78	82	1	0	1	82	36484183	36484264	1.93e-34	147
SNP3105	chr5	98.387	62	1	0	1	62	36484203	36484264	2.53e-23	110
SNP3106	chr5	96.552	87	3	0	15	101	36484261	36484347	6.94e-34	145
SNP3107	chr5	95.96	99	4	0	1	99	36484269	36484367	6.89e-39	161
SNP3108	chr5	96.875	96	3	0	1	96	36484307	36484402	6.61e-39	161
SNP3109	chr5	96.629	89	3	0	1	89	36484314	36484402	4.66e-35	148
SNP3110	chr6	94	100	6	0	2	101	25768776	25768677	4.14e-36	152
SNP3111	chr6	95	100	5	0	1	100	25768768	25768669	8.91e-38	158
SNP3112	chr9	95.699	93	4	0	4	96	12473761	12473669	1.49e-35	150
SNP3114	chr10	96.97	99	3	0	1	99	8447333	8447431	1.48e-40	167
SNP3115	chr10	98.99	99	1	0	1	99	8447497	8447595	6.84e-44	178
SNP3116	chr5	81.72	93	17	0	1	93	20703596	20703688	7.13e-14	78.7
SNP3117	chr10	95.789	95	4	0	1	95	17041397	17041491	1.15e-36	154
SNP3118	chr5	89.815	108	4	1	1	101	5823745	5823852	5.4e-30	132
SNP3119	chr5	89.815	108	4	1	1	101	5823745	5823852	5.4e-30	132
SNP3126	chr10	91.566	83	7	0	19	101	16162341	16162259	5.44e-25	115
SNP3131	chr9	98.02	101	2	0	1	101	5144171	5144271	2.46e-43	176
SNP3132	chr8	98.333	60	1	0	1	60	12502782	12502723	1.55e-22	106
SNP3136	chr5	94.667	75	4	0	1	75	248468	248542	1.51e-25	117
SNP3137	chr9	100	46	0	0	56	101	17584276	17584321	4.26e-16	86.1
SNP3141	chr11	95.789	95	4	0	4	98	9114278	9114184	1.15e-36	154
SNP3153	chr11	94.681	94	5	0	8	101	13099710	13099617	1.93e-34	147
SNP3154	chr11	96	100	4	0	2	101	13099696	13099597	1.91e-39	163
SNP3162	chr8	95.181	83	4	0	2	84	21239056	21238974	5.4e-30	132
SNP3163	chr7	96.491	57	2	0	42	98	29124744	29124688	7.08e-19	95.3
SNP3164	chr10	96.923	65	2	0	1	65	16158603	16158539	1.36e-23	110
SNP3170	chr4	96.04	101	4	0	1	101	27957730	27957630	5.32e-40	165
SNP3171	chr4	88.71	62	7	0	20	81	24881555	24881616	2.57e-13	76.8
SNP3172	chr8	82.353	102	16	2	1	101	12016799	12016899	1.19e-16	87.9
SNP3175	chr6	99.01	101	1	0	1	101	1074229	1074129	5.29e-45	182
SNP3176	chr6	99.01	101	1	0	1	101	1074221	1074121	5.29e-45	182
SNP3177	chr3	82.828	99	14	3	4	100	21683864	21683767	4.26e-16	86.1
SNP3178	chr4	92.958	71	4	1	1	70	25148597	25148667	4.23e-21	102
SNP3179	chr1	86.17	94	13	0	1	94	56676762	56676855	4.23e-21	102
SNP3189	chr9	93.684	95	6	0	1	95	30674757	30674851	2.49e-33	143
SNP3195	chr5	96.04	101	4	0	1	101	26811508	26811408	5.32e-40	165
SNP3196	chr7	96.04	101	4	0	1	101	25049346	25049446	5.32e-40	165
SNP3197	chr9	98.02	101	2	0	1	101	17357073	17357173	2.46e-43	176
SNP3198	chr5	98.02	101	2	0	1	101	9637034	9637134	2.46e-43	176
SNP3199	chr5	98.851	87	1	0	1	87	9637054	9637140	2.61e-37	156
SNP3200	chr6	90.099	101	9	1	2	101	9263186	9263086	1.94e-29	130
SNP3201	chr2	87.629	97	11	1	5	101	13112603	13112698	7.03e-24	111
SNP3202	chr7	91.089	101	9	0	1	101	22458867	22458967	1.16e-31	137
SNP3203	chr7	92.424	66	4	1	3	68	22458919	22458983	1.64e-18	93.5
SNP3204	chr8	100	99	0	0	2	100	23767289	23767191	1.47e-45	183
SNP3209	chr7	89.13	92	8	2	3	93	30782875	30782965	1.96e-24	113
SNP3210	chr4	97.087	103	1	2	1	101	41249361	41249259	3.18e-42	172
SNP3211	chr10	96.04	101	4	0	1	101	5983655	5983755	5.32e-40	165
SNP3212	chr10	96.04	101	4	0	1	101	5983665	5983765	5.32e-40	165
SNP3213	chr10	96.97	99	3	0	3	101	5983676	5983774	1.48e-40	167
SNP3214	chr7	93.069	101	7	0	1	101	35028182	35028082	5.36e-35	148
SNP3215	chr7	94.059	101	6	0	1	101	35028712	35028612	1.15e-36	154
SNP3216	chr6	90.909	99	9	0	2	100	11657134	11657036	1.5e-30	134
SNP3217	chr7	92.079	101	8	0	1	101	25530645	25530745	2.49e-33	143
SNP3218	chr7	92.079	101	8	0	1	101	25530646	25530746	2.49e-33	143
SNP3219	chr4	95.876	97	4	0	5	101	24486213	24486117	8.91e-38	158
SNP3220	chr1	87.879	99	12	0	1	99	40564936	40565034	1.51e-25	117
SNP3221	chr1	87.879	99	12	0	1	99	40564936	40565034	1.51e-25	117
SNP3222	chr2	88.889	99	11	0	1	99	28978874	28978776	3.25e-27	122
SNP3223	chr9	93.939	99	6	0	3	101	18241956	18242054	1.49e-35	150
SNP3224	chr9	98.571	70	1	0	4	73	13186586	13186517	5.83e-28	124
SNP3225	chr9	98.485	66	1	0	1	66	13186582	13186517	8.36e-26	117
SNP3226	chr7	96.61	59	2	0	1	59	6053066	6053124	5.48e-20	99
SNP3229	chr1	88.298	94	11	0	4	97	58193019	58192926	1.96e-24	113
SNP3230	chr9	96.04	101	4	0	1	101	11634173	11634273	5.32e-40	165
SNP3231	chr9	96.04	101	4	0	1	101	11634173	11634273	5.32e-40	165
SNP3232	chr9	96.04	101	4	0	1	101	11634173	11634273	5.32e-40	165
SNP3233	chr5	95.312	64	3	0	2	65	27666404	27666341	4.23e-21	102
SNP3234	chr3	97.03	101	3	0	1	101	6818964	6819064	1.14e-41	171
SNP3235	chr1	94.059	101	6	0	1	101	58155895	58155795	1.15e-36	154
SNP3242	chr11	99.01	101	1	0	1	101	3887051	3886951	5.29e-45	182
SNP3247	chr1	96.04	101	4	0	1	101	29329563	29329463	5.32e-40	165
SNP3248	chr1	92.079	101	8	0	1	101	35369415	35369515	2.49e-33	143
SNP3249	chr5	94	100	6	0	2	101	19693555	19693456	4.14e-36	152
SNP3252	chr1	89.216	102	10	1	1	101	25652663	25652764	2.51e-28	126
SNP3253	chr1	89.796	98	9	1	2	98	25652674	25652771	9.03e-28	124
SNP3254	chr1	90	90	8	1	3	91	25652682	25652771	5.44e-25	115
SNP3255	chr8	92.453	53	4	0	10	62	24540539	24540591	1.82e-13	76.8
SNP3256	chr8	92.453	53	4	0	3	55	24540539	24540591	1.62e-13	76.8
SNP3259	chr7	91	100	9	0	1	100	19916531	19916432	4.17e-31	135
SNP3260	chr8	99.01	101	1	0	1	101	19409567	19409667	5.29e-45	182
SNP3261	chr2	93.103	87	6	0	1	87	5809283	5809369	6.98e-29	128
SNP3264	chr7	96.512	86	3	0	16	101	15010159	15010074	2.49e-33	143
SNP3265	chr8	98.98	98	1	0	4	101	33890570	33890473	2.46e-43	176
SNP3266	chr8	100	101	0	0	1	101	33890436	33890336	1.14e-46	187
SNP3269	chr6	95.455	66	3	0	36	101	20546377	20546312	3.27e-22	106
SNP3270	chr7	99.01	101	1	0	1	101	5150524	5150424	5.29e-45	182
SNP3271	chr5	92	100	8	0	1	100	35583622	35583721	8.97e-33	141
SNP3272	chr4	100	70	0	0	1	70	13258797	13258866	1.94e-29	130
SNP3273	chr4	98.795	83	1	0	19	101	13258867	13258949	5.36e-35	148
SNP3274	chr4	100	77	0	0	1	77	13258934	13259010	1.71e-33	143
SNP3277	chr6	97	100	3	0	1	100	3424882	3424783	4.12e-41	169
SNP3278	chr4	95.652	46	2	0	25	70	18893040	18892995	5.59e-13	75
SNP3282	chr8	96.154	78	3	0	1	78	13711933	13711856	6.98e-29	128
SNP3283	chr1	88.75	80	3	4	24	101	16530823	16530748	2.55e-18	93.5
SNP3284	chr1	87.912	91	4	5	1	88	16530818	16530732	1.52e-20	100
SNP3285	chr2	88.636	88	3	2	16	101	36685083	36685001	1.52e-20	100
SNP3286	chr2	89.691	97	3	2	7	101	36685083	36684992	1.51e-25	117
SNP3287	chr2	97.03	101	3	0	1	101	4220204	4220304	1.14e-41	171
SNP3288	chr2	97.03	101	3	0	1	101	4220217	4220317	1.14e-41	171
SNP3289	chr9	96.04	101	4	0	1	101	19881736	19881636	5.32e-40	165
SNP3292	chr2	92.929	99	7	0	3	101	28787535	28787633	6.94e-34	145
SNP3303	chr1	94.118	102	5	1	1	101	45391771	45391872	1.15e-36	154
SNP3304	chr7	92.079	101	8	0	1	101	30053543	30053643	2.49e-33	143
SNP3305	chr9	95.05	101	5	0	1	101	19851247	19851347	2.48e-38	159
SNP3306	chr8	96.04	101	4	0	1	101	16598276	16598376	5.32e-40	165
SNP3312	chr7	90.196	102	9	1	1	101	19207753	19207652	5.4e-30	132
SNP3313	chr7	93.151	73	5	0	10	82	19207716	19207644	7.3e-23	108
SNP3314	chr7	92.537	67	5	0	1	67	19207710	19207644	1.22e-19	97.1
SNP3318	chr9	94.059	101	6	0	1	101	30660346	30660246	1.15e-36	154
SNP3319	chr9	96.078	102	3	1	1	101	30660250	30660149	5.32e-40	165
SNP3323	chr8	95.238	84	4	0	1	84	11753365	11753282	1.5e-30	134
SNP3324	chr8	91.262	103	6	2	1	101	11753292	11753191	1.16e-31	137
SNP3325	chr8	93.75	96	3	2	6	99	11753278	11753184	8.97e-33	141
SNP3328	chr3	97.03	101	3	0	1	101	3864069	3864169	1.14e-41	171
SNP3329	chr9	94.059	101	6	0	1	101	9915372	9915472	1.15e-36	154
SNP3330	chr9	92.079	101	8	0	1	101	20411994	20412094	2.49e-33	143
SNP3331	chr5	92.079	101	8	0	1	101	20623569	20623469	2.49e-33	143
SNP3332	chr9	92.079	101	8	0	1	101	16604316	16604216	2.49e-33	143
SNP3333	chr9	92.079	101	8	0	1	101	16604304	16604204	2.49e-33	143
SNP3334	chr7	94.737	57	3	0	1	57	27343881	27343825	1.43e-17	89.8
SNP3335	chr2	83.333	78	12	1	15	92	33292619	33292695	1.19e-11	71.3
SNP3336	chr2	84	75	11	1	1	75	33292622	33292695	1.19e-11	71.3
SNP3337	chr2	83.784	74	11	1	1	74	33292623	33292695	4.29e-11	69.4
SNP3338	chr2	90.909	99	8	1	3	101	18157607	18157704	5.4e-30	132
SNP3339	chr7	96.471	85	3	0	6	90	28640602	28640686	7.67e-33	141
SNP3340	chr7	96.429	84	3	0	1	84	28640603	28640686	2.5e-32	139
SNP3341	chr1	100	69	0	0	33	101	48823703	48823771	6.98e-29	128
SNP3342	chr8	93.069	101	7	0	1	101	22915865	22915965	5.36e-35	148
SNP3343	chr8	93.069	101	7	0	1	101	22915865	22915965	5.36e-35	148
SNP3344	chr8	95.05	101	5	0	1	101	15517228	15517128	2.48e-38	159
SNP3345	chr8	96.04	101	4	0	1	101	29772728	29772828	5.32e-40	165
SNP3346	chr9	97.03	101	3	0	1	101	16347849	16347749	1.14e-41	171
SNP3347	chr1	96.04	101	4	0	1	101	12668835	12668735	5.32e-40	165
SNP3348	chr3	93.878	98	6	0	1	98	9575084	9575181	5.36e-35	148
SNP3349	chr7	92	100	8	0	1	100	11433191	11433092	8.97e-33	141
SNP3350	chr10	90.588	85	8	0	1	85	11417033	11416949	1.6e-24	113
SNP3351	chr7	91.139	79	7	0	1	79	11432606	11432528	6.7e-23	108
SNP3352	chr10	96	50	2	0	3	52	11416998	11416949	2.18e-15	82.4
SNP3353	chr5	90.816	98	9	0	4	101	29266757	29266854	5.4e-30	132
SNP3354	chr7	95.918	98	4	0	1	98	19260565	19260662	2.48e-38	159
SNP3355	chr1	93	100	7	0	1	100	40744136	40744235	1.93e-34	147
SNP3356	chr1	95.876	97	4	0	5	101	40744155	40744251	8.91e-38	158
SNP3357	chr5	97.03	101	3	0	1	101	19503819	19503719	1.14e-41	171
SNP3358	chr5	95.05	101	5	0	1	101	23547934	23548034	2.48e-38	159
SNP3361	chr1	88.889	90	9	1	2	91	38684139	38684227	2.53e-23	110
SNP3364	chr5	95.146	103	3	1	1	101	7180547	7180445	6.89e-39	161
SNP3365	chr1	100	101	0	0	1	101	15644967	15644867	1.14e-46	187
SNP3366	chr1	92.105	76	6	0	26	101	40303476	40303551	9.1e-23	108
SNP3367	chr2	97.03	101	3	0	1	101	47312682	47312582	1.14e-41	171
SNP3368	chr3	92.079	101	6	2	1	101	14588666	14588568	8.97e-33	141
SNP3371	chr3	98.02	101	2	0	1	101	44627690	44627590	2.46e-43	176
SNP3376	chr11	97.03	101	3	0	1	101	22630499	22630599	1.14e-41	171
SNP3377	chr11	96.667	60	2	0	1	60	22630703	22630762	7.21e-21	100
SNP3378	chr5	96.923	65	2	0	1	65	42586132	42586068	1.36e-23	110
SNP3379	chr5	96.61	59	2	0	1	59	42586126	42586068	2.52e-20	99
SNP3380	chr9	89.855	69	6	1	33	101	17360190	17360257	1.19e-16	87.9
SNP3385	chr7	96	75	3	0	27	101	27223673	27223747	3.25e-27	122
SNP3386	chr1	94.059	101	5	1	1	100	56751251	56751151	4.14e-36	152
SNP3387	chr11	95.05	101	5	0	1	101	10694676	10694576	2.48e-38	159
SNP3388	chr11	92.079	101	8	0	1	101	10694661	10694561	2.49e-33	143
SNP3389	chr2	92.929	99	7	0	3	101	9649786	9649884	6.94e-34	145
SNP3390	chr2	94.059	101	6	0	1	101	9649809	9649909	1.15e-36	154
SNP3391	chr11	96.04	101	4	0	1	101	22264772	22264672	5.32e-40	165
SNP3392	chr11	96.04	101	4	0	1	101	22264772	22264672	5.32e-40	165
SNP3393	chr11	98.98	98	1	0	4	101	22264723	22264626	2.46e-43	176
SNP3394	chr11	96.97	99	3	0	1	99	22274673	22274575	1.48e-40	167
SNP3395	chr11	96.907	97	3	0	1	97	22274671	22274575	1.91e-39	163
SNP3396	chr11	95.05	101	5	0	1	101	22264633	22264533	2.48e-38	159
SNP3397	chr11	92.222	90	1	2	4	87	22264569	22264480	2.65e-27	122
SNP3398	chr11	92.222	90	1	2	1	84	22264569	22264480	2.52e-27	122
SNP3399	chr4	98.02	101	2	0	1	101	16270248	16270348	2.46e-43	176
SNP3400	chr4	99.01	101	1	0	1	101	16270342	16270442	5.29e-45	182
SNP3401	chr4	99.01	101	1	0	1	101	16270383	16270483	5.29e-45	182
SNP3402	chr4	98.02	101	2	0	1	101	16270416	16270516	2.46e-43	176
SNP3403	chr11	96.97	99	3	0	1	99	22630761	22630663	1.48e-40	167
SNP3404	chr11	97.03	101	3	0	1	101	22630597	22630497	1.14e-41	171
SNP3407	chr7	98.02	101	2	0	1	101	5718181	5718281	2.46e-43	176
SNP3408	chr4	100	101	0	0	1	101	5848072	5847972	1.14e-46	187
SNP3409	chr7	100	68	0	0	1	68	12786508	12786441	1.45e-28	126
SNP3416	chr10	97.03	101	3	0	1	101	2634388	2634488	1.14e-41	171
SNP3422	chr9	100	101	0	0	1	101	1208967	1208867	1.14e-46	187
SNP3423	chr9	99.01	101	1	0	1	101	1208918	1208818	5.29e-45	182
SNP3424	chr9	97.059	102	2	1	1	101	1208827	1208726	1.14e-41	171
SNP3425	chr9	98.701	77	1	0	3	79	1208781	1208705	8.25e-32	137
SNP3426	chr9	100	71	0	0	1	71	1208775	1208705	3.34e-30	132
SNP3434	chr8	95.455	66	3	0	1	66	10885036	10885101	1.81e-22	106
SNP3435	chr3	86.139	101	14	0	1	101	36744983	36745083	2.53e-23	110
SNP3438	chr7	85.106	94	3	1	8	101	34305294	34305212	4.26e-16	86.1
SNP3439	chr3	95.05	101	5	0	1	101	17801078	17801178	2.48e-38	159
SNP3440	chr8	87.629	97	10	1	3	99	13656211	13656117	7.03e-24	111
SNP3444	chr6	98.837	86	1	0	1	86	802980	803065	9.25e-37	154
SNP3445	chr8	96.97	99	3	0	1	99	21157979	21157881	1.48e-40	167
SNP3446	chr9	95.946	74	3	0	28	101	15496765	15496838	1.17e-26	121
SNP3447	chr9	94.059	101	6	0	1	101	15496878	15496978	1.15e-36	154
SNP3448	chr4	94.175	103	4	1	1	101	41647295	41647193	3.2e-37	156
SNP3451	chr4	96.04	101	4	0	1	101	26492344	26492444	5.32e-40	165
SNP3452	chr4	97.98	99	2	0	1	99	26492404	26492502	3.18e-42	172
SNP3453	chr1	96.04	101	3	1	1	101	45771401	45771500	1.91e-39	163
SNP3454	chr1	95.918	98	4	0	1	98	29068222	29068319	2.48e-38	159
SNP3455	chr1	99.01	101	1	0	1	101	29068322	29068422	5.29e-45	182
SNP3456	chr1	97.03	101	3	0	1	101	32985283	32985383	1.14e-41	171
SNP3468	chr3	91.089	101	7	2	1	99	21960411	21960511	4.17e-31	135
SNP3469	chr4	89.32	103	9	2	1	101	23231535	23231637	6.98e-29	128
SNP3470	chr9	92.308	91	7	0	9	99	12874294	12874384	1.94e-29	130
SNP3473	chr11	93.75	96	6	0	6	101	11853129	11853034	6.94e-34	145
SNP3477	chr1	95.05	101	5	0	1	101	46971533	46971633	2.48e-38	159
SNP3478	chr7	94.231	104	3	1	1	101	21471273	21471170	3.2e-37	156
SNP3483	chr10	91.919	99	8	0	3	101	4090879	4090781	3.23e-32	139
SNP3484	chr11	92.079	101	8	0	1	101	21071001	21071101	2.49e-33	143
SNP3485	chr5	97.222	72	2	0	4	75	1703973	1703902	2.27e-27	122
SNP3486	chr5	97.222	72	2	0	2	73	1703973	1703902	2.18e-27	122
SNP3487	chr5	95.05	101	5	0	1	101	11778980	11779080	2.48e-38	159
SNP3488	chr1	91.089	101	9	0	1	101	42777790	42777890	1.16e-31	137
SNP3491	chr9	89.109	101	9	1	1	99	17812901	17812801	9.03e-28	124
SNP3492	chr5	98.039	102	1	1	1	101	39793312	39793211	2.46e-43	176
SNP3493	chr5	98.02	101	2	0	1	101	39793257	39793157	2.46e-43	176
SNP3494	chr5	98.02	101	2	0	1	101	39793253	39793153	2.46e-43	176
SNP3495	chr5	98.02	101	2	0	1	101	39793249	39793149	2.46e-43	176
SNP3496	chr5	95.96	99	4	0	3	101	39793203	39793105	6.89e-39	161
SNP3497	chr5	96.04	101	4	0	1	101	39793197	39793097	5.32e-40	165
SNP3498	chr5	94.505	91	5	0	1	91	39793176	39793086	7.79e-33	141
SNP3499	chr5	91.228	57	5	0	1	57	39793142	39793086	3.1e-14	78.7
SNP3500	chr5	91.071	56	5	0	1	56	39793141	39793086	1.08e-13	76.8
SNP3501	chr5	93.75	48	3	0	7	54	39793133	39793086	1.31e-12	73.1
SNP3507	chr11	91.358	81	5	2	3	82	11854787	11854866	1.9e-23	110
SNP3510	chr5	100	99	0	0	1	99	42227205	42227107	1.47e-45	183
SNP3511	chr5	99.01	101	1	0	1	101	42227187	42227087	5.29e-45	182
SNP3512	chr5	96.774	93	3	0	1	93	42227010	42226918	2.87e-37	156
SNP3513	chr5	94.828	58	3	0	1	58	42226975	42226918	4.1e-18	91.6
SNP3514	chr11	98.02	101	2	0	1	101	21644810	21644710	2.46e-43	176
SNP3515	chr11	98.02	101	2	0	1	101	21644779	21644679	2.46e-43	176
SNP3516	chr11	97.03	101	3	0	1	101	21644769	21644669	1.14e-41	171
SNP3517	chr11	99.01	101	1	0	1	101	21644720	21644620	5.29e-45	182
SNP3518	chr11	100	52	0	0	1	52	21644618	21644567	7.26e-20	97.1
SNP3519	chr1	97.03	101	3	0	1	101	1316799	1316699	1.14e-41	171
SNP3523	chr1	97.03	101	3	0	1	101	10688436	10688536	1.14e-41	171
SNP3535	chr6	96.97	99	2	1	2	99	23932078	23931980	5.32e-40	165
SNP3536	chr6	97	100	2	1	1	99	23932053	23931954	1.48e-40	167
SNP3537	chr9	95.455	66	3	0	1	66	23835697	23835762	3.27e-22	106
SNP3538	chr6	95.05	101	5	0	1	101	23932485	23932385	2.48e-38	159
SNP3539	chr6	95.05	101	5	0	1	101	23932474	23932374	2.48e-38	159
SNP3540	chr6	96	100	4	0	1	100	23932461	23932362	1.89e-39	163
SNP3541	chr6	95.918	98	4	0	1	98	23932459	23932362	2.38e-38	159
SNP3542	chr6	95.556	90	4	0	1	90	23932451	23932362	5.93e-34	145
SNP3543	chr6	95	60	3	0	1	60	23932421	23932362	3.36e-19	95.3
SNP3544	chr11	98.214	56	1	0	1	56	23200036	23199981	2.31e-20	99
SNP3545	chr11	97.98	99	1	1	1	99	11855674	11855577	1.14e-41	171
SNP3546	chr5	97.03	101	3	0	1	101	29712471	29712371	1.14e-41	171
SNP3547	chr10	98.02	101	2	0	1	101	12525756	12525656	2.46e-43	176
SNP3548	chr10	99.01	101	1	0	1	101	12525725	12525625	5.29e-45	182
SNP3549	chr9	96.053	76	3	0	1	76	13188068	13188143	6.18e-28	124
SNP3550	chr10	96.364	55	2	0	1	55	8747862	8747916	3.86e-18	91.6
SNP3551	chr1	97.03	101	3	0	1	101	17643029	17642929	1.14e-41	171
SNP3558	chr4	91.071	56	5	0	46	101	12039053	12039108	2.57e-13	76.8
SNP3559	chr4	91.358	81	7	0	21	101	12039053	12039133	7.03e-24	111
SNP3560	chr7	93.548	62	4	0	4	65	35283965	35283904	1.48e-18	93.5
SNP3561	chr3	95.05	101	5	0	1	101	29557036	29556936	2.48e-38	159
SNP3562	chr11	95.05	101	5	0	1	101	12338561	12338461	2.48e-38	159
SNP3563	chr11	98.02	101	2	0	1	101	12338523	12338423	2.46e-43	176
SNP3566	chr6	92.632	95	4	3	1	94	21081448	21081356	1.5e-30	134
SNP3567	chr2	91.358	81	5	2	1	80	13872071	13871992	2.53e-23	110
SNP3568	chr3	95.062	81	4	0	21	101	2995894	2995814	6.98e-29	128
SNP3569	chr3	94.898	98	5	0	3	100	2995894	2995797	1.15e-36	154
SNP3570	chr3	96.04	101	4	0	1	101	2995860	2995760	5.32e-40	165
SNP3571	chr3	96.04	101	4	0	1	101	2995858	2995758	5.32e-40	165
SNP3572	chr3	94.949	99	5	0	1	99	2995830	2995732	3.12e-37	156
SNP3573	chr9	96.552	58	2	0	1	58	20190236	20190293	8.81e-20	97.1
[truncated: 4,156 more rows]

## Sheet: Vigna_radiata
query_id	subject_id	%_identity	aln_length	n_of_mismatches	gap_openings	q_start	q_end	s_start	s_end	e_value	bit_score
SNP1	chr2	91.667	72	4	2	8	77	19341769	19341698	5.58e-20	99
SNP4	chr8	95	100	5	0	1	100	10264293	10264194	8.96e-38	158
SNP11	chr9	97.03	101	3	0	1	101	20659321	20659221	1.17e-41	171
SNP15	chr1	95.876	97	4	0	1	97	20920601	20920697	9.08e-38	158
SNP31	chr8	98.039	51	1	0	1	51	29119060	29119010	3.36e-17	89.8
SNP32	chr8	97.872	47	1	0	1	47	29119056	29119010	5.62e-15	82.4
SNP33	chr8	92.105	76	5	1	19	94	29119022	29118948	3.33e-22	106
SNP34	chr8	94.03	67	3	1	6	72	29119013	29118948	1.55e-20	100
SNP35	chr8	94.03	67	3	1	5	71	29119013	29118948	1.55e-20	100
SNP36	chr8	94.828	58	2	1	1	58	29119004	29118948	3.36e-17	89.8
SNP43	chr7	100	53	0	0	1	53	39326593	39326645	5.58e-20	99
SNP54	chr1	95.05	101	5	0	1	101	19945873	19945773	2.52e-38	159
SNP55	chr1	97	100	3	0	1	100	19945846	19945747	4.19e-41	169
SNP56	chr1	96.04	101	4	0	1	101	19945829	19945729	5.42e-40	165
SNP62	chr1	93.478	92	6	0	1	92	16560542	16560633	1.04e-31	137
SNP63	chr7	96.04	101	4	0	1	101	18736875	18736975	5.42e-40	165
SNP64	chr7	96.97	99	3	0	3	101	18736878	18736976	1.51e-40	167
SNP68	chr8	90.541	74	6	1	29	101	8265639	8265712	2.01e-19	97.1
SNP69	chr8	89.691	97	9	1	4	99	8265639	8265735	3.31e-27	122
SNP71	chr11	97.101	69	2	0	2	70	4542272	4542204	1.54e-25	117
SNP90	chr5	92.157	102	5	3	1	101	11400938	11401037	9.14e-33	141
SNP93	chr6	95.455	88	3	1	11	98	11177106	11177192	3.29e-32	139
SNP94	chr6	92.079	101	3	2	1	101	11177109	11177204	1.18e-31	137
SNP105	chr4	97.059	102	2	1	1	101	3391882	3391983	1.17e-41	171
SNP106	chr4	97.059	102	2	1	1	101	3391905	3392006	1.17e-41	171
SNP107	chr4	99.01	101	1	0	1	101	3391942	3392042	5.39e-45	182
SNP108	chr4	100	101	0	0	1	101	3391959	3392059	1.16e-46	187
SNP109	chr4	100	91	0	0	1	91	3391978	3392068	3.64e-41	169
SNP110	chr4	100	77	0	0	1	77	3391992	3392068	1.74e-33	143
SNP111	chr4	100	66	0	0	1	66	3392003	3392068	1.83e-27	122
SNP112	chr4	100	57	0	0	1	57	3392012	3392068	1.45e-22	106
SNP113	chr6	96	75	3	0	22	96	11175614	11175540	3.18e-27	122
SNP114	chr1	96.078	102	3	1	1	101	24482438	24482539	5.42e-40	165
SNP115	chr1	97.059	102	2	1	1	101	24482455	24482556	1.17e-41	171
SNP116	chr1	99.01	101	1	0	1	101	24482544	24482644	5.39e-45	182
SNP117	chr1	97.03	101	3	0	1	101	24482567	24482667	1.17e-41	171
SNP118	chr1	97.03	101	3	0	1	101	24482568	24482668	1.17e-41	171
SNP119	chr1	96	100	4	0	1	100	24482576	24482675	1.95e-39	163
SNP129	chr8	98.02	101	2	0	1	101	35321612	35321712	2.51e-43	176
SNP130	chr8	98.02	101	2	0	1	101	35321619	35321719	2.51e-43	176
SNP131	chr8	98.02	101	2	0	1	101	35289611	35289711	2.51e-43	176
SNP132	chr8	97.802	91	2	0	1	91	35289630	35289720	7.88e-38	158
SNP133	chr8	97.674	86	2	0	1	86	35289635	35289720	4.38e-35	148
SNP134	chr8	97.333	75	2	0	1	75	35289646	35289720	4.68e-29	128
SNP136	chr10	91.176	102	7	2	1	101	20923390	20923490	1.18e-31	137
SNP141	chr6	100	98	0	0	1	98	26645594	26645691	5.17e-45	182
SNP142	chr6	100	91	0	0	1	91	26645601	26645691	3.64e-41	169
SNP143	chr9	100	101	0	0	1	101	2280869	2280769	1.16e-46	187
SNP144	chr1	99.01	101	1	0	1	101	2336488	2336588	5.39e-45	182
SNP145	chr1	100	76	0	0	1	76	2336564	2336639	6.13e-33	141
SNP161	chr4	98.02	101	2	0	1	101	12800867	12800967	2.51e-43	176
SNP162	chr4	98.551	69	1	0	3	71	12800903	12800971	2.05e-27	122
SNP167	chr8	94.059	101	6	0	1	101	14071861	14071761	1.17e-36	154
SNP172	chr8	94.949	99	5	0	1	99	29863274	29863176	3.26e-37	156
SNP179	chr6	88.889	63	7	0	1	63	6319013	6318951	3.73e-14	78.7
SNP180	chr6	89.831	59	6	0	3	61	6319009	6318951	1.27e-13	76.8
SNP181	chr8	92.708	96	7	0	3	98	29063927	29064022	3.29e-32	139
SNP184	chr8	89.535	86	7	2	1	86	28375903	28375986	9.27e-23	108
SNP187	chr5	94.059	101	6	0	1	101	15180304	15180204	1.17e-36	154
SNP188	chr5	94.059	101	6	0	1	101	15180292	15180192	1.17e-36	154
SNP189	chr5	95.192	104	2	1	1	101	15177547	15177444	7.02e-39	161
SNP193	chr9	86.316	95	13	0	1	95	17021192	17021286	1.2e-21	104
SNP194	chr9	86.316	95	13	0	1	95	17021192	17021286	1.2e-21	104
SNP195	chr9	86.022	93	13	0	1	93	17021194	17021286	1.55e-20	100
SNP196	chr5	87.912	91	11	0	11	101	12442681	12442591	9.27e-23	108
SNP197	chr9	88.35	103	10	2	1	101	17021528	17021630	3.31e-27	122
SNP198	chr9	92.157	102	7	1	1	101	14565344	14565243	2.54e-33	143
SNP200	chr2	99.01	101	1	0	1	101	582861	582761	5.39e-45	182
SNP202	chr8	97.03	101	3	0	1	101	731793	731893	1.17e-41	171
SNP203	chr8	97.03	101	3	0	1	101	731794	731894	1.17e-41	171
SNP204	chr8	100	68	0	0	1	68	731905	731972	1.48e-28	126
SNP206	chr7	99.01	101	1	0	1	101	34175287	34175187	5.39e-45	182
SNP207	chr7	99.01	101	1	0	1	101	34175287	34175187	5.39e-45	182
SNP208	chr7	99.01	101	1	0	1	101	34175269	34175169	5.39e-45	182
SNP209	chr7	98.02	101	1	1	1	101	34175232	34175133	9.01e-43	174
SNP210	chr8	97.059	102	2	1	1	101	8439241	8439342	1.17e-41	171
SNP211	chr8	96.667	90	2	1	1	89	8439268	8439357	4.6e-35	148
SNP212	chr8	96.04	101	4	0	1	101	6787865	6787965	5.42e-40	165
SNP213	chr8	96.04	101	4	0	1	101	6787865	6787965	5.42e-40	165
SNP214	chr8	96.04	101	4	0	1	101	6788020	6788120	5.42e-40	165
SNP217	chr9	87.629	97	12	0	3	99	11820604	11820508	1.99e-24	113
SNP218	chr9	87.629	97	12	0	3	99	11820604	11820508	1.99e-24	113
SNP219	chr8	93.548	62	4	0	1	62	22140039	22140100	1.33e-18	93.5
SNP241	chr7	89.423	104	8	1	1	101	34587010	34586907	7.12e-29	128
SNP242	chr7	90.385	52	5	0	3	54	34586914	34586863	1.78e-11	69.4
SNP243	chr5	100	101	0	0	1	101	32607132	32607032	1.16e-46	187
SNP244	chr5	97.03	101	3	0	1	101	32607062	32606962	1.17e-41	171
SNP245	chr5	96.04	101	4	0	1	101	32607041	32606941	5.42e-40	165
SNP246	chr5	97.03	101	3	0	1	101	32607017	32606917	1.17e-41	171
SNP247	chr6	91.489	94	8	0	6	99	15725244	15725151	1.98e-29	130
SNP248	chr3	100	101	0	0	1	101	10240967	10241067	1.16e-46	187
SNP249	chr3	97.895	95	0	1	1	93	10241084	10241178	1.8e-39	163
SNP250	chr2	95.05	101	5	0	1	101	15719355	15719455	2.52e-38	159
SNP251	chr2	96.923	65	2	0	1	65	15719505	15719569	1.39e-23	110
SNP254	chr2	96.04	101	4	0	1	101	7398483	7398583	5.42e-40	165
SNP255	chr2	92.308	91	6	1	1	91	7398565	7398654	7.12e-29	128
SNP261	chr5	99.01	101	1	0	1	101	37150973	37151073	5.39e-45	182
SNP262	chr5	93.069	101	7	0	1	101	37151044	37151144	4.22e-36	152
SNP268	chr8	96.154	52	2	0	1	52	3966701	3966650	4.34e-16	86.1
SNP271	chr3	95.385	65	3	0	1	65	5686930	5686994	6.47e-22	104
SNP276	chr1	100	98	0	0	4	101	10523068	10522971	5.39e-45	182
SNP277	chr5	100	100	0	0	2	101	1621034	1621133	4.16e-46	185
SNP278	chr5	100	80	0	0	22	101	1621175	1621254	5.46e-35	148
SNP279	chr5	98.611	72	1	0	1	72	1621248	1621319	4.49e-29	128
SNP280	chr7	100	101	0	0	1	101	36031346	36031446	1.16e-46	187
SNP281	chr7	99.01	101	1	0	1	101	36031397	36031497	5.39e-45	182
SNP282	chr7	99.01	101	1	0	1	101	36031412	36031512	5.39e-45	182
SNP283	chr7	99.01	101	1	0	1	101	36031487	36031587	5.39e-45	182
SNP284	chr7	99.01	101	1	0	1	101	36031502	36031602	5.39e-45	182
SNP285	chr7	99.01	101	1	0	1	101	36031514	36031614	5.39e-45	182
SNP286	chr7	100	78	0	0	1	78	36031550	36031627	4.93e-34	145
SNP287	chr7	100	64	0	0	1	64	36031564	36031627	2.25e-26	119
SNP288	chr7	100	56	0	0	1	56	36031572	36031627	5.05e-22	104
SNP293	chr4	94.048	84	2	2	8	91	16005944	16005864	9.21e-28	124
SNP294	chr4	96.61	59	0	1	2	60	16005920	16005864	1.53e-19	97.1
SNP301	chr5	99.01	101	1	0	1	101	27414992	27414892	5.39e-45	182
SNP309	chr7	89.041	73	7	1	29	101	55156132	55156203	3.36e-17	89.8
SNP325	chr5	98.02	101	2	0	1	101	32570660	32570760	2.51e-43	176
SNP327	chr2	92.079	101	8	0	1	101	12517727	12517627	2.54e-33	143
SNP328	chr2	94.059	101	6	0	1	101	12517696	12517596	1.17e-36	154
SNP329	chr2	94.898	98	5	0	4	101	12517683	12517586	1.17e-36	154
SNP330	chr2	96.939	98	3	0	4	101	12517673	12517576	5.42e-40	165
SNP331	chr2	98.02	101	2	0	1	101	12517633	12517533	2.51e-43	176
SNP332	chr3	98.02	101	2	0	1	101	10511864	10511964	2.51e-43	176
SNP333	chr3	98.02	101	2	0	1	101	10511869	10511969	2.51e-43	176
SNP334	chr2	98.02	101	2	0	1	101	12517599	12517499	2.51e-43	176
SNP335	chr2	95.146	103	3	1	1	101	12517583	12517481	7.02e-39	161
SNP338	chr4	94.03	67	4	0	1	67	16408745	16408679	4.31e-21	102
SNP339	chr4	94.059	101	6	0	1	101	16408680	16408580	1.17e-36	154
SNP343	chr9	94.175	103	3	3	1	101	8782302	8782403	1.17e-36	154
SNP350	chr6	90.099	101	10	0	1	101	26152620	26152520	5.5e-30	132
SNP353	chr9	91.304	46	4	0	1	46	11983629	11983584	2.04e-09	63.9
SNP354	chr5	93.443	61	4	0	36	96	35243182	35243242	8.72e-18	91.6
SNP355	chr5	93.443	61	4	0	18	78	35243182	35243242	6.51e-18	91.6
SNP360	chr6	93.069	101	7	0	1	101	11325620	11325520	5.46e-35	148
SNP361	chr6	92.079	101	8	0	1	101	11325591	11325491	2.54e-33	143
SNP362	chr6	92.079	101	8	0	1	101	11325589	11325489	2.54e-33	143
SNP363	chr6	94.118	102	4	2	1	100	11325555	11325454	1.17e-36	154
SNP366	chr1	97.03	101	3	0	1	101	31551926	31551826	1.17e-41	171
SNP368	chr1	93.939	99	6	0	1	99	17858728	17858630	1.52e-35	150
SNP369	chr5	91.111	90	8	0	1	90	6329121	6329210	3.31e-27	122
SNP378	chr2	96.04	101	4	0	1	101	11013971	11014071	5.42e-40	165
SNP379	chr2	96.04	101	4	0	1	101	11013984	11014084	5.42e-40	165
SNP380	chr2	96.04	101	4	0	1	101	11013989	11014089	5.42e-40	165
SNP381	chr2	97.03	101	3	0	1	101	11014013	11014113	1.17e-41	171
SNP382	chr2	98.02	101	2	0	1	101	11014025	11014125	2.51e-43	176
SNP383	chr2	98.02	101	2	0	1	101	11014029	11014129	2.51e-43	176
SNP398	chr6	97.03	101	3	0	1	101	2032742	2032842	1.17e-41	171
SNP412	chr1	94.175	103	4	2	1	101	22923200	22923098	3.26e-37	156
SNP413	chr9	97.03	101	3	0	1	101	5653503	5653403	1.17e-41	171
SNP415	chr8	95.96	99	4	0	1	99	24262171	24262073	7.02e-39	161
SNP416	chr8	93.069	101	7	0	1	101	24262143	24262043	5.46e-35	148
SNP417	chr8	91.089	101	9	0	1	101	24262121	24262021	1.18e-31	137
SNP418	chr8	95	100	5	0	2	101	24262071	24261972	9.08e-38	158
SNP419	chr8	95.05	101	5	0	1	101	24262071	24261971	2.52e-38	159
SNP425	chr8	94.203	69	4	0	1	69	36499033	36498965	3.33e-22	106
SNP426	chr2	92.453	106	3	2	1	101	1754461	1754356	1.96e-34	147
SNP427	chr2	95.05	101	5	0	1	101	1754348	1754248	2.52e-38	159
SNP430	chr1	98.99	99	1	0	3	101	34031795	34031893	6.97e-44	178
SNP431	chr1	95.082	61	3	0	1	61	34031878	34031938	9.77e-20	97.1
SNP433	chr6	91.379	58	2	3	22	78	10890257	10890202	2.06e-13	76.8
SNP439	chr1	96.97	99	3	0	3	101	30297575	30297477	1.51e-40	167
SNP454	chr7	99.01	101	1	0	1	101	22576409	22576509	5.39e-45	182
SNP461	chr6	95.05	101	5	0	1	101	10523156	10523256	2.52e-38	159
SNP464	chr2	99	100	1	0	1	100	5511381	5511282	1.94e-44	180
SNP465	chr2	98.02	101	2	0	1	101	5511330	5511230	2.51e-43	176
SNP466	chr2	98.02	101	2	0	1	101	5511262	5511162	2.51e-43	176
SNP467	chr2	98.02	101	2	0	1	101	5511250	5511150	2.51e-43	176
SNP468	chr2	95.181	83	4	0	1	83	5511198	5511116	4.2e-30	132
SNP469	chr7	100	101	0	0	1	101	7654202	7654302	1.16e-46	187
SNP470	chr7	98.02	101	2	0	1	101	7654263	7654363	2.51e-43	176
SNP471	chr1	97.101	69	2	0	3	71	32506077	32506145	9.53e-26	117
SNP472	chr1	96.875	64	2	0	1	64	32506082	32506145	4.88e-23	108
SNP473	chr1	96.552	58	2	0	1	58	32506088	32506145	8.98e-20	97.1
SNP481	chr10	89.333	75	8	0	27	101	9328159	9328233	7.22e-19	95.3
SNP482	chr4	87.879	99	12	0	1	99	5196003	5195905	1.5e-25	117
SNP485	chr8	94.059	101	6	0	1	101	26117605	26117505	1.17e-36	154
SNP487	chr7	95.96	99	4	0	2	100	11094384	11094482	7.02e-39	161
SNP488	chr7	95.192	104	2	1	1	101	11097550	11097447	7.02e-39	161
SNP489	chr7	96.117	103	1	1	2	101	11097540	11097438	5.42e-40	165
SNP490	chr7	96.154	104	1	1	1	101	11097540	11097437	1.51e-40	167
SNP491	chr7	95.192	104	2	1	1	101	11097527	11097424	7.02e-39	161
SNP499	chr10	89.109	101	11	0	1	101	4689835	4689735	2.56e-28	126
SNP508	chr9	98.529	68	1	0	1	68	9968105	9968038	6.89e-27	121
SNP528	chr9	95	100	5	0	2	101	8277770	8277869	9.08e-38	158
SNP529	chr9	92.308	52	1	2	2	50	8305048	8304997	1.22e-11	71.3
SNP535	chr11	86.585	82	8	2	2	83	9753115	9753037	9.22e-17	87.9
SNP536	chr11	97.03	101	3	0	1	101	11436659	11436759	1.17e-41	171
SNP537	chr4	90	100	10	0	2	101	256287	256386	1.98e-29	130
SNP540	chr2	91.892	74	6	0	6	79	19098301	19098374	8.52e-22	104
SNP541	chr6	88.35	103	10	1	1	101	8575058	8574956	3.31e-27	122
SNP542	chr6	94.949	99	5	0	2	100	8574999	8574901	3.26e-37	156
SNP543	chr8	91.781	73	6	0	2	74	6035032	6035104	2.78e-21	102
SNP552	chr2	88.119	101	3	1	1	101	15455512	15455421	7.17e-24	111
SNP554	chr6	95.082	61	3	0	30	90	13418599	13418539	2.01e-19	97.1
SNP555	chr6	94.737	57	3	0	1	57	13418595	13418539	2.74e-17	89.8
SNP562	chr5	83.168	101	14	2	1	101	37069918	37069821	1.55e-20	100
SNP563	chr5	82.828	99	14	2	1	99	37069916	37069821	2.01e-19	97.1
SNP590	chr5	94.949	99	5	0	1	99	8787403	8787305	3.18e-37	156
SNP591	chr8	95.455	88	3	1	4	90	6169400	6169313	2.81e-32	139
SNP592	chr8	95.349	86	3	1	1	85	6169398	6169313	3.36e-31	135
SNP593	chr8	95.238	84	3	1	1	83	6169396	6169313	4.2e-30	132
SNP597	chr6	94.118	51	3	0	1	51	18314202	18314252	7.27e-14	78.7
SNP601	chr7	91.837	98	8	0	2	99	9216495	9216592	1.18e-31	137
SNP602	chr7	95.05	101	5	0	1	101	9216510	9216610	2.52e-38	159
SNP613	chr8	91.489	94	8	0	4	97	23936792	23936699	1.98e-29	130
SNP616	chr9	93.671	79	3	1	1	77	9367629	9367551	1.05e-25	117
SNP621	chr5	95	100	5	0	2	101	6471169	6471070	9.08e-38	158
SNP622	chr5	97.03	101	3	0	1	101	22928318	22928218	1.17e-41	171
SNP623	chr5	94.203	69	4	0	1	69	22928119	22928051	1.97e-22	106
SNP634	chr5	86.139	101	10	1	1	101	25322596	25322692	1.54e-25	117
SNP635	chr5	96.429	84	3	0	18	101	25322631	25322714	3.29e-32	139
SNP636	chr5	98.02	101	2	0	1	101	25322642	25322742	2.51e-43	176
SNP637	chr5	98.02	101	2	0	1	101	25322650	25322750	2.51e-43	176
SNP638	chr5	98.02	101	2	0	1	101	25322655	25322755	2.51e-43	176
SNP639	chr1	94.898	98	5	0	1	98	17858728	17858631	1.17e-36	154
SNP640	chr9	95.699	93	4	0	1	93	12589571	12589479	1.52e-35	150
SNP641	chr1	93.069	101	7	0	1	101	17858713	17858613	5.46e-35	148
SNP643	chr1	90.11	91	8	1	5	95	17858627	17858538	1.54e-25	117
SNP644	chr1	90.11	91	8	1	4	94	17858627	17858538	1.54e-25	117
SNP645	chr1	90.11	91	8	1	3	93	17858627	17858538	1.54e-25	117
SNP667	chr1	82.609	69	12	0	3	71	18661802	18661870	4.53e-09	62.1
SNP670	chr8	98.214	56	1	0	46	101	44783066	44783121	5.58e-20	99
SNP675	chr7	86.022	93	13	0	1	93	12186608	12186516	1.41e-20	100
SNP676	chr2	89.109	101	11	0	1	101	14307152	14307252	2.56e-28	126
SNP677	chr8	99.01	101	1	0	1	101	32668265	32668165	5.39e-45	182
SNP689	chr11	88.119	101	12	0	1	101	13529546	13529446	1.19e-26	121
SNP692	chr8	94	100	4	1	1	98	29964395	29964296	1.52e-35	150
SNP702	chr10	96.04	101	4	0	1	101	5496160	5496060	5.42e-40	165
SNP703	chr10	96.04	101	4	0	1	101	5496160	5496060	5.42e-40	165
SNP704	chr10	95.918	98	4	0	1	98	5496128	5496031	2.52e-38	159
SNP705	chr8	95.05	101	5	0	1	101	9414938	9415038	2.52e-38	159
SNP712	chr1	97.895	95	2	0	1	95	4707157	4707063	5e-40	165
SNP717	chr1	96.04	101	4	0	1	101	20808667	20808567	5.42e-40	165
SNP718	chr9	95.05	101	5	0	1	101	16876050	16876150	2.52e-38	159
SNP720	chr4	97	100	3	0	1	100	7321260	7321359	4.19e-41	169
SNP721	chr4	96.04	101	4	0	1	101	7321268	7321368	5.42e-40	165
SNP729	chr9	89.109	101	11	0	1	101	11467163	11467063	2.56e-28	126
SNP738	chr7	95	60	3	0	2	61	22262740	22262799	7.22e-19	95.3
SNP742	chr10	100	65	0	0	1	65	15508259	15508323	6.42e-27	121
SNP743	chr10	100	58	0	0	1	58	15508266	15508323	4.15e-23	108
SNP750	chr6	96.04	101	4	0	1	101	36193595	36193495	5.42e-40	165
SNP751	chr6	96.04	101	4	0	1	101	36193557	36193457	5.42e-40	165
SNP752	chr6	96.97	99	3	0	1	99	36193518	36193420	1.47e-40	167
SNP753	chr6	96.875	96	3	0	1	96	36193515	36193420	6.56e-39	161
SNP754	chr6	97.701	87	2	0	1	87	36193506	36193420	1.24e-35	150
SNP760	chr10	97.98	99	2	0	3	101	10738698	10738796	3.24e-42	172
SNP764	chr9	95.05	101	5	0	1	101	5479427	5479327	7.02e-39	161
SNP765	chr6	99.01	101	1	0	1	101	19943906	19943806	5.39e-45	182
SNP766	chr7	100	65	0	0	1	65	23676255	23676319	6.42e-27	121
SNP767	chr7	100	63	0	0	1	63	23676257	23676319	7.91e-26	117
SNP768	chr10	95.05	101	5	0	1	101	20354157	20354057	2.52e-38	159
SNP769	chr10	95.05	101	5	0	1	101	6853414	6853514	2.52e-38	159
SNP770	chr10	95.05	101	5	0	1	101	6853414	6853514	2.52e-38	159
SNP771	chr10	95.05	101	5	0	1	101	6853415	6853515	2.52e-38	159
SNP772	chr10	96.04	101	4	0	1	101	6853441	6853541	5.42e-40	165
SNP773	chr10	93.75	80	5	0	17	96	6852138	6852217	1.19e-26	121
SNP774	chr7	94.059	101	6	0	1	101	37828248	37828148	1.17e-36	154
SNP775	chr7	96.939	98	3	0	4	101	37828518	37828421	5.42e-40	165
SNP776	chr7	96.97	99	3	0	3	101	37828518	37828420	1.51e-40	167
SNP777	chr7	96.296	81	3	0	1	81	37828488	37828408	1.13e-30	134
SNP778	chr7	98.571	70	1	0	1	70	37828477	37828408	5.57e-28	124
SNP779	chr6	97.143	35	1	0	1	35	11552612	11552646	2.63e-08	60.2
SNP795	chr10	94.253	87	5	0	15	101	8724069	8724155	1.53e-30	134
SNP798	chr1	92	100	8	0	2	101	27669992	27669893	9.14e-33	141
SNP799	chr1	93.069	101	7	0	1	101	27669985	27669885	5.46e-35	148
SNP800	chr1	93.069	101	7	0	1	101	30418517	30418417	5.46e-35	148
SNP801	chr7	91.837	98	8	0	4	101	10527862	10527765	1.18e-31	137
SNP802	chr7	92.632	95	7	0	7	101	10527832	10527738	1.18e-31	137
SNP803	chr4	97.03	101	3	0	1	101	1174906	1175006	1.17e-41	171
SNP805	chr6	85	100	9	4	1	96	10890203	10890300	2.01e-19	97.1
SNP808	chr7	97.03	101	3	0	1	101	20355521	20355421	1.17e-41	171
SNP811	chr8	97.03	101	3	0	1	101	35204684	35204784	1.17e-41	171
SNP815	chr7	98.361	61	0	1	1	61	28507060	28507119	1.62e-22	106
SNP819	chr8	92.553	94	2	2	13	101	17295293	17295386	1.98e-29	130
SNP821	chr6	98.02	101	2	0	1	101	22364496	22364396	2.51e-43	176
SNP822	chr1	97.5	80	2	0	1	80	30401763	30401842	8.56e-32	137
SNP829	chr5	97.059	34	1	0	1	34	17431912	17431945	9.47e-08	58.4
SNP837	chr11	93.069	101	7	0	1	101	7076449	7076549	5.46e-35	148
SNP838	chr11	93.069	101	7	0	1	101	7076449	7076549	5.46e-35	148
SNP852	chr4	85.149	101	13	2	1	101	1168782	1168880	4.31e-21	102
SNP854	chr7	82.759	87	15	0	15	101	2345545	2345459	7.27e-14	78.7
SNP878	chr8	93.204	103	4	3	1	101	27447756	27447655	5.46e-35	148
SNP880	chr7	93.548	93	5	1	8	100	14754274	14754183	1.18e-31	137
SNP881	chr7	93.548	93	5	1	7	99	14754274	14754183	1.18e-31	137
SNP882	chr1	83.582	67	4	3	1	62	15491488	15491424	2.6e-07	56.5
SNP883	chr1	100	29	0	0	29	57	15491452	15491424	8.54e-07	54.7
SNP884	chr1	100	29	0	0	27	55	15491452	15491424	8.22e-07	54.7
SNP885	chr1	100	29	0	0	14	42	15491452	15491424	6.29e-07	54.7
SNP886	chr1	100	29	0	0	11	39	15491452	15491424	5.8e-07	54.7
SNP887	chr1	100	29	0	0	10	38	15491452	15491424	5.64e-07	54.7
SNP896	chr1	92.647	68	2	1	27	94	22091012	22090948	7.22e-19	95.3
SNP897	chr1	87.129	101	5	7	1	101	23492841	23492749	9.27e-23	108
SNP898	chr1	87.129	101	5	7	1	101	23492840	23492748	9.27e-23	108
SNP899	chr7	95.05	101	3	2	2	101	27791161	27791062	9.08e-38	158
SNP902	chr7	86.139	101	12	2	1	101	20012993	20013091	9.27e-23	108
SNP907	chr1	88	100	11	1	2	101	2269859	2269761	1.54e-25	117
SNP908	chr7	88.298	94	10	1	5	97	36405750	36405657	7.17e-24	111
SNP909	chr7	87.255	102	11	2	1	101	36405729	36405629	5.54e-25	115
SNP913	chr11	98.02	101	2	0	1	101	9768507	9768407	2.51e-43	176
SNP917	chr9	92.929	99	7	0	3	101	20087952	20088050	7.07e-34	145
SNP918	chr3	96.078	102	3	1	1	101	8782401	8782300	5.42e-40	165
SNP919	chr3	97.03	101	3	0	1	101	8782373	8782273	1.17e-41	171
SNP920	chr3	98.02	101	2	0	1	101	8782363	8782263	2.51e-43	176
SNP921	chr3	94.059	101	6	0	1	101	8782308	8782208	1.17e-36	154
SNP922	chr3	92.079	101	7	1	1	100	8792352	8792252	9.14e-33	141
SNP923	chr3	93	100	6	1	2	100	8782230	8782131	6.97e-34	145
SNP924	chr3	92.784	97	6	1	1	96	8782227	8782131	3.07e-32	139
SNP925	chr4	96.97	99	2	1	3	101	8070413	8070316	5.42e-40	165
SNP926	chr6	96.154	104	1	1	1	101	13559760	13559657	1.51e-40	167
SNP934	chr2	97.98	99	2	0	3	101	2663846	2663748	3.24e-42	172
SNP935	chr2	95.05	101	5	0	1	101	2663719	2663619	2.52e-38	159
SNP938	chr8	90.099	101	10	0	1	101	8832911	8833011	5.5e-30	132
SNP939	chr7	97.059	102	2	1	1	101	47869962	47870063	1.17e-41	171
SNP950	chr8	99.01	101	1	0	1	101	34308245	34308145	5.39e-45	182
SNP951	chr8	99.01	101	1	0	1	101	34308226	34308126	5.39e-45	182
SNP952	chr8	93.069	101	0	1	1	101	34308148	34308055	9.14e-33	141
SNP953	chr8	93.069	101	0	1	1	101	34308147	34308054	9.14e-33	141
SNP954	chr8	93.069	101	0	1	1	101	34308146	34308053	9.14e-33	141
SNP955	chr8	98.795	83	1	0	1	83	34308082	34308000	4.17e-35	148
SNP956	chr8	98.611	72	1	0	1	72	34308071	34308000	4.49e-29	128
SNP957	chr8	98.529	68	1	0	1	68	34308067	34308000	6.89e-27	121
SNP972	chr1	98.02	101	2	0	1	101	34032268	34032368	2.51e-43	176
SNP988	chr6	86.957	92	12	0	10	101	11808706	11808615	1.2e-21	104
SNP990	chr7	95.294	85	4	0	4	88	18477246	18477330	3.53e-31	135
SNP992	chr1	91.935	62	4	1	31	92	35878410	35878470	4.34e-16	86.1
SNP993	chr2	90.625	96	8	1	7	101	18795331	18795426	2.56e-28	126
SNP994	chr6	89.583	96	8	2	1	96	6030212	6030305	1.19e-26	121
SNP995	chr7	87.629	97	10	2	1	96	26879514	26879609	7.17e-24	111
SNP996	chr1	83.721	86	10	4	17	101	19143685	19143767	7.27e-14	78.7
SNP1009	chr5	100	77	0	0	1	77	1621252	1621176	2.54e-33	143
SNP1010	chr5	98.837	86	1	0	1	86	1621116	1621031	9.42e-37	154
SNP1011	chr5	91.089	101	9	0	1	101	5256419	5256519	1.18e-31	137
SNP1012	chr11	93.103	87	6	0	1	87	13529526	13529440	7.12e-29	128
SNP1026	chr4	95.05	101	5	0	1	101	3987743	3987643	2.52e-38	159
SNP1027	chr4	96.04	101	4	0	1	101	18011240	18011340	5.42e-40	165
SNP1028	chr4	96.04	101	4	0	1	101	18011240	18011340	5.42e-40	165
SNP1029	chr4	96.04	101	4	0	1	101	18011240	18011340	5.42e-40	165
SNP1030	chr4	100	101	0	0	1	101	18011295	18011395	1.16e-46	187
SNP1031	chr4	98.02	101	2	0	1	101	18011367	18011467	2.51e-43	176
SNP1032	chr4	97.03	101	3	0	1	101	18011403	18011503	1.17e-41	171
SNP1033	chr4	96.04	101	4	0	1	101	18011410	18011510	5.42e-40	165
SNP1034	chr1	94.059	101	6	0	1	101	21590048	21590148	1.17e-36	154
SNP1038	chr7	96.154	78	3	0	1	78	54523168	54523091	4.96e-29	128
SNP1039	chr2	94.915	59	3	0	1	59	23956955	23956897	1.2e-18	93.5
SNP1044	chr7	96.97	99	3	0	1	99	4176226	4176128	1.51e-40	167
SNP1045	chr10	96.04	101	4	0	1	101	8425770	8425670	5.42e-40	165
SNP1054	chr7	94.805	77	4	0	7	83	46657673	46657597	9.09e-27	121
SNP1062	chr8	88.776	98	10	1	1	98	15387515	15387611	4.28e-26	119
SNP1072	chr11	100	99	0	0	1	99	8589393	8589295	1.5e-45	183
SNP1074	chr1	100	101	0	0	1	101	35674788	35674688	1.16e-46	187
SNP1075	chr5	97.03	101	3	0	1	101	30228594	30228694	1.17e-41	171
SNP1076	chr5	97.753	89	2	0	1	89	30214009	30214097	9.89e-37	154
SNP1077	chr1	96.97	99	3	0	3	101	7850084	7850182	1.51e-40	167
SNP1078	chr1	97	100	3	0	1	100	7850085	7850184	4.19e-41	169
SNP1081	chr7	95.05	101	5	0	1	101	14314220	14314120	2.52e-38	159
SNP1082	chr1	95.96	99	4	0	1	99	8949447	8949349	7.02e-39	161
SNP1090	chr8	91.089	101	7	2	3	101	38018689	38018789	4.25e-31	135
SNP1091	chr1	96.296	81	3	0	1	81	35044861	35044941	1.13e-30	134
SNP1096	chr1	93.069	101	7	0	1	101	13656633	13656533	5.46e-35	148
SNP1097	chr1	94.949	99	5	0	3	101	13656609	13656511	3.26e-37	156
SNP1098	chr1	94.949	99	5	0	1	99	13656598	13656500	3.26e-37	156
SNP1101	chr7	94.681	94	5	0	1	94	48278840	48278747	1.96e-34	147
SNP1111	chr2	97.98	99	2	0	1	99	7776516	7776418	3.24e-42	172
SNP1130	chr1	87.234	94	9	2	1	93	14190471	14190380	1.2e-21	104
SNP1131	chr1	87.234	94	9	2	1	93	14190471	14190380	1.2e-21	104
SNP1132	chr7	85.437	103	11	4	1	100	21189070	21188969	1.2e-21	104
SNP1138	chr6	91.954	87	7	0	1	87	13735039	13734953	2.7e-27	122
SNP1150	chr8	97.03	101	3	0	1	101	15018522	15018422	1.17e-41	171
SNP1151	chr1	97.98	99	2	0	1	99	32792943	32793041	3.24e-42	172
SNP1153	chr6	95.05	101	3	2	1	101	11005662	11005760	9.08e-38	158
SNP1154	chr6	94.059	101	3	3	1	101	11005673	11005770	1.52e-35	150
SNP1170	chr4	88.235	102	11	1	1	101	10331814	10331713	1.19e-26	121
SNP1171	chr6	97	100	3	0	2	101	28619980	28620079	4.19e-41	169
SNP1181	chr1	92.079	101	8	0	1	101	27670291	27670391	2.54e-33	143
SNP1187	chr11	92.683	82	5	1	21	101	15286684	15286603	1.54e-25	117
SNP1188	chr11	93.878	98	6	0	1	98	11852798	11852701	5.25e-35	148
SNP1189	chr11	93.939	66	4	0	1	66	11852766	11852701	8.57e-21	100
SNP1190	chr11	95.161	62	3	0	2	63	11852762	11852701	2.86e-20	99
SNP1191	chr6	88.542	96	11	0	1	96	29108929	29109024	1.54e-25	117
SNP1192	chr2	89.583	96	10	0	6	101	20802162	20802257	3.31e-27	122
SNP1207	chr2	91.954	87	6	1	1	87	14074170	14074255	9.72e-27	121
SNP1208	chr8	92.079	101	8	0	1	101	24736070	24735970	2.54e-33	143
SNP1209	chr8	92	100	8	0	2	101	24736050	24735951	9.14e-33	141
SNP1210	chr8	92.079	101	8	0	1	101	24736049	24735949	2.54e-33	143
SNP1236	chr4	92.045	88	7	0	14	101	14000567	14000654	9.21e-28	124
SNP1237	chr4	92.045	88	7	0	14	101	14000567	14000654	9.21e-28	124
SNP1238	chr4	94.059	101	6	0	1	101	14000594	14000694	1.17e-36	154
SNP1247	chr4	92	100	8	0	2	101	14000740	14000839	9.14e-33	141
SNP1248	chr4	92.647	68	5	0	1	68	14000772	14000839	3.23e-20	99
SNP1256	chr10	90.625	64	6	0	1	64	16877313	16877376	3.6e-16	86.1
SNP1259	chr10	95.05	101	5	0	1	101	10363285	10363385	2.52e-38	159
SNP1263	chr2	94.118	102	5	1	1	101	104804	104703	1.17e-36	154
SNP1271	chr7	96.703	91	1	1	1	91	41953198	41953286	1.4e-35	150
SNP1276	chr9	97.297	74	2	0	1	74	6087120	6087047	2.56e-28	126
SNP1277	chr9	98.438	64	1	0	1	64	6087110	6087047	1.99e-24	113
SNP1280	chr1	93.069	101	7	0	1	101	22922649	22922749	5.46e-35	148
SNP1284	chr1	84.884	86	12	1	11	96	1740582	1740666	4.34e-16	86.1
SNP1285	chr1	84.043	94	14	1	8	101	1740582	1740674	3.36e-17	89.8
SNP1286	chr1	84.211	95	14	1	1	95	1740584	1740677	9.34e-18	91.6
SNP1287	chr2	93.056	72	5	0	28	99	13130258	13130187	3.33e-22	106
SNP1288	chr7	94	100	6	0	1	100	9960202	9960103	4.22e-36	152
SNP1294	chr1	99.01	101	1	0	1	101	13408955	13408855	5.39e-45	182
SNP1295	chr1	98.02	101	2	0	1	101	13408897	13408797	2.51e-43	176
SNP1296	chr1	97.938	97	2	0	3	99	13408886	13408790	4.19e-41	169
SNP1297	chr1	96.04	101	4	0	1	101	13408872	13408772	5.42e-40	165
SNP1298	chr1	96.104	77	3	0	2	78	13408844	13408768	1.79e-28	126
SNP1299	chr1	95.775	71	3	0	1	71	13408838	13408768	3.43e-25	115
SNP1300	chr1	94.915	59	3	0	1	59	13408826	13408768	1.2e-18	93.5
SNP1301	chr2	95.192	104	2	1	1	101	1021666	1021563	7.02e-39	161
SNP1316	chr7	91.089	101	7	2	1	101	1005657	1005559	4.25e-31	135
SNP1317	chr8	88.542	96	11	0	1	96	42523791	42523886	1.54e-25	117
SNP1318	chr8	87.879	99	12	0	3	101	42523801	42523899	1.54e-25	117
SNP1319	chr8	89.109	101	11	0	1	101	42523822	42523922	2.56e-28	126
SNP1322	chr7	100	60	0	0	42	101	30407748	30407689	7.17e-24	111
SNP1323	chr7	97.183	71	0	1	31	101	30407748	30407680	4.28e-26	119
SNP1324	chr2	93.59	78	5	0	3	80	18711495	18711418	1.11e-25	117
SNP1325	chr7	94.595	37	0	1	1	37	30407713	30407679	1.3e-07	56.5
SNP1326	chr7	96.04	101	3	1	1	101	14637821	14637722	1.95e-39	163
SNP1327	chr11	92.079	101	8	0	1	101	17138314	17138214	2.54e-33	143
SNP1332	chr9	98.02	101	2	0	1	101	13501536	13501436	2.51e-43	176
SNP1333	chr8	98.02	101	2	0	1	101	5889938	5889838	2.51e-43	176
SNP1338	chr10	91.089	101	9	0	1	101	3756138	3756238	1.18e-31	137
SNP1339	chr10	93.069	101	7	0	1	101	3756166	3756266	5.46e-35	148
SNP1340	chr6	94.059	101	6	0	1	101	6256431	6256531	1.17e-36	154
SNP1341	chr6	94.059	101	6	0	1	101	6256432	6256532	1.17e-36	154
SNP1342	chr6	96.875	96	3	0	1	96	6256915	6256820	7.02e-39	161
SNP1343	chr5	95.455	66	3	0	1	66	26901294	26901359	1.97e-22	106
SNP1344	chr5	95.082	61	3	0	1	61	26901299	26901359	1.06e-19	97.1
SNP1345	chr8	98.148	54	1	0	1	54	20171617	20171564	3.13e-19	95.3
SNP1352	chr6	92.079	101	8	0	1	101	19352111	19352211	2.54e-33	143
SNP1353	chr1	96.04	101	4	0	1	101	22663385	22663285	5.42e-40	165
SNP1354	chr8	91.089	101	9	0	1	101	13744448	13744548	1.18e-31	137
SNP1355	chr9	90.099	101	10	0	1	101	15805928	15805828	5.5e-30	132
SNP1356	chr9	90.099	101	10	0	1	101	15805926	15805826	5.5e-30	132
SNP1368	chr2	97.03	101	2	1	1	101	8913113	8913212	4.19e-41	169
SNP1369	chr2	98.507	67	1	0	1	67	8913313	8913379	2.42e-26	119
SNP1370	chr5	87.826	115	0	7	1	101	27706038	27706152	3.31e-27	122
SNP1371	chr5	97.959	98	2	0	1	98	27706156	27706253	1.17e-41	171
SNP1374	chr11	86.869	99	11	2	1	98	14850490	14850587	2.58e-23	110
SNP1377	chr7	85.714	91	11	2	1	91	20013080	20012992	6.27e-19	95.3
SNP1378	chr7	86.301	73	10	0	1	73	20013064	20012992	1.28e-14	80.5
SNP1379	chr2	97.143	35	0	1	20	53	6158279	6158313	9.47e-08	58.4
SNP1380	chr2	97.143	35	0	1	16	49	6158279	6158313	9.47e-08	58.4
SNP1381	chr6	95.05	101	5	0	1	101	2072604	2072704	2.52e-38	159
SNP1382	chr6	95.05	101	5	0	1	101	2072604	2072704	2.52e-38	159
SNP1383	chr6	95.05	101	5	0	1	101	2072604	2072704	2.52e-38	159
SNP1384	chr6	95.05	101	5	0	1	101	2072604	2072704	2.52e-38	159
SNP1387	chr4	96.939	98	3	0	1	98	2819495	2819398	5.42e-40	165
SNP1388	chr8	98.649	74	1	0	1	74	1785633	1785706	5.5e-30	132
SNP1389	chr8	100	42	0	0	1	42	1785665	1785706	7.27e-14	78.7
SNP1393	chr4	96.364	55	2	0	2	56	9835654	9835708	3.93e-18	91.6
SNP1395	chr4	98.039	102	1	1	1	101	3407123	3407022	2.51e-43	176
SNP1396	chr7	97.03	101	3	0	1	101	19544467	19544567	1.17e-41	171
SNP1397	chr5	92.079	101	8	0	1	101	6388846	6388746	2.54e-33	143
SNP1398	chr9	99.01	101	1	0	1	101	15206340	15206240	5.39e-45	182
SNP1399	chr7	99.01	101	1	0	1	101	27709323	27709423	1.5e-45	183
SNP1400	chr7	99.01	101	1	0	1	101	27709327	27709427	1.5e-45	183
SNP1401	chr6	100	101	0	0	1	101	19943917	19943817	1.16e-46	187
SNP1402	chr7	100	101	0	0	1	101	27709369	27709469	1.16e-46	187
SNP1403	chr7	99.01	101	1	0	1	101	27709382	27709482	5.39e-45	182
SNP1404	chr7	98.947	95	1	0	1	95	27709390	27709484	1.07e-41	171
SNP1405	chr7	98.75	80	1	0	1	80	27709405	27709484	1.84e-33	143
SNP1406	chr7	98.507	67	1	0	1	67	27709418	27709484	2.42e-26	119
SNP1413	chr6	97.03	101	3	0	1	101	13128594	13128694	1.17e-41	171
SNP1414	chr6	97.03	101	3	0	1	101	13128594	13128694	1.17e-41	171
SNP1418	chr7	98.02	101	2	0	1	101	31396399	31396499	2.51e-43	176
SNP1419	chr6	92.308	78	6	0	1	78	29501151	29501228	7.17e-24	111
SNP1422	chr9	97.727	88	2	0	1	88	4502646	4502559	4.22e-36	152
SNP1423	chr6	92.079	101	8	0	1	101	19352209	19352109	2.54e-33	143
SNP1425	chr7	99.01	101	1	0	1	101	36042236	36042336	5.39e-45	182
SNP1432	chr9	94.737	95	5	0	1	95	7179137	7179043	5.03e-35	148
SNP1433	chr2	97.03	101	3	0	1	101	18260277	18260377	1.17e-41	171
SNP1438	chr3	96.04	101	4	0	1	101	12388166	12388266	5.42e-40	165
SNP1440	chr2	94.03	67	4	0	34	100	21824128	21824062	4.31e-21	102
SNP1442	chr2	92.708	96	7	0	6	101	21824128	21824033	3.29e-32	139
SNP1447	chr4	96.078	102	3	1	1	101	1770965	1770864	5.42e-40	165
SNP1448	chr4	96.078	102	3	1	1	101	1770962	1770861	5.42e-40	165
SNP1449	chr10	95.05	101	5	0	1	101	2508848	2508948	2.52e-38	159
SNP1450	chr7	95.05	101	5	0	1	101	6022963	6022863	2.52e-38	159
SNP1452	chr7	97.115	104	0	1	1	101	29199800	29199697	3.24e-42	172
SNP1453	chr7	97.03	101	3	0	1	101	36119979	36120079	1.17e-41	171
SNP1454	chr6	97.03	101	3	0	1	101	14504801	14504701	1.17e-41	171
SNP1455	chr6	94.872	39	2	0	27	65	4831666	4831704	7.32e-09	62.1
SNP1456	chr7	92	50	3	1	19	68	8552417	8552465	2.59e-11	69.4
SNP1459	chr8	87	100	12	1	1	99	15271371	15271470	7.17e-24	111
SNP1476	chr2	98.78	82	1	0	1	82	9770318	9770399	1.47e-34	147
SNP1477	chr8	95.455	88	4	0	1	88	4401168	4401255	9.14e-33	141
SNP1501	chr11	88	100	12	0	1	100	18145448	18145349	4.28e-26	119
SNP1519	chr4	92.079	101	8	0	1	101	8123638	8123538	2.54e-33	143
SNP1520	chr4	92.079	101	8	0	1	101	8123638	8123538	2.54e-33	143
SNP1521	chr4	98.889	90	1	0	1	90	1666215	1666304	7.02e-39	161
SNP1522	chr11	93.939	66	4	0	4	69	1673958	1673893	9.39e-21	100
SNP1523	chr11	93.548	62	4	0	1	62	1673954	1673893	1.33e-18	93.5
SNP1528	chr7	96.04	101	4	0	1	101	24670988	24671088	5.42e-40	165
SNP1553	chr7	95.96	99	3	1	1	99	14637724	14637821	2.52e-38	159
SNP1563	chr9	92.222	90	7	0	1	90	17843376	17843465	7.12e-29	128
SNP1566	chr8	88.298	94	11	0	7	100	15255634	15255727	1.99e-24	113
SNP1567	chr8	92.857	70	5	0	6	75	15255658	15255727	2.89e-21	102
SNP1570	chr2	95.789	95	4	0	1	95	13111268	13111362	1.17e-36	154
SNP1573	chr1	90.667	75	6	1	1	74	30866510	30866584	4.04e-20	99
SNP1574	chr8	94.286	70	4	0	1	70	13596688	13596757	9.27e-23	108
SNP1575	chr8	96.429	56	2	0	3	58	13596702	13596757	2.6e-18	93.5
SNP1587	chr7	90	90	9	0	1	90	11397561	11397472	1.54e-25	117
SNP1591	chr1	98.077	52	1	0	49	100	26672085	26672034	9.34e-18	91.6
SNP1592	chr1	95.05	101	5	0	1	101	26672079	26671979	2.52e-38	159
SNP1593	chr1	94.059	101	6	0	1	101	26672060	26671960	1.17e-36	154
SNP1594	chr1	94.059	101	6	0	1	101	26672036	26671936	1.17e-36	154
SNP1596	chr1	96.04	101	4	0	1	101	26672001	26671901	5.42e-40	165
SNP1597	chr9	95.349	86	4	0	1	86	16886170	16886255	9.8e-32	137
SNP1598	chr8	97.03	101	3	0	1	101	42603142	42603242	1.17e-41	171
SNP1599	chr6	88.235	102	11	1	1	101	33700131	33700232	3.31e-27	122
SNP1600	chr6	89.109	101	10	1	2	101	33700139	33700239	2.56e-28	126
SNP1609	chr1	89.109	101	11	0	1	101	4132260	4132160	2.56e-28	126
SNP1629	chr1	92.727	55	3	1	44	97	22790331	22790385	7.27e-14	78.7
SNP1630	chr11	84.375	96	15	0	3	98	277128	277223	7.22e-19	95.3
SNP1631	chr11	85.263	95	14	0	2	96	277135	277229	5.58e-20	99
SNP1638	chr5	94.253	87	5	0	1	87	25727807	25727721	1.25e-30	134
SNP1639	chr5	95.385	65	3	0	2	66	25727785	25727721	6.63e-22	104
SNP1640	chr7	89.855	69	5	1	9	77	1483700	1483766	1.21e-16	87.9
SNP1651	chr11	94.915	59	3	0	43	101	18021100	18021042	2.6e-18	93.5
SNP1654	chr1	96.907	97	2	1	1	96	4622665	4622761	7.02e-39	161
SNP1655	chr1	97.727	88	2	0	1	88	4622674	4622761	4.22e-36	152
SNP1676	chr6	98.02	101	2	0	1	101	61708	61608	2.51e-43	176
SNP1677	chr1	92.079	101	8	0	1	101	33487538	33487438	2.54e-33	143
SNP1678	chr1	92.079	101	8	0	1	101	33487538	33487438	2.54e-33	143
SNP1679	chr1	92.079	101	8	0	1	101	33487536	33487436	2.54e-33	143
SNP1692	chr2	93.333	90	6	0	3	92	4920624	4920713	1.53e-30	134
SNP1703	chr8	96.97	99	3	0	1	99	12876327	12876229	1.51e-40	167
SNP1707	chr7	83.333	84	14	0	2	85	2345462	2345545	7.27e-14	78.7
SNP1709	chr2	97.03	101	3	0	1	101	12481680	12481780	1.17e-41	171
SNP1712	chr7	95.876	97	4	0	5	101	43328973	43328877	9.08e-38	158
SNP1713	chr7	96.04	101	4	0	1	101	43328960	43328860	5.42e-40	165
SNP1721	chr7	93.617	47	2	1	55	101	23010276	23010231	4.38e-11	69.4
SNP1730	chr5	95.745	94	4	0	3	96	9357064	9356971	3.95e-36	152
SNP1731	chr9	96.226	53	2	0	1	53	9759972	9760024	4.61e-17	87.9
SNP1734	chr8	96.04	101	4	0	1	101	45285733	45285633	5.42e-40	165
SNP1752	chr2	91.86	86	5	2	1	85	7985874	7985958	3.38e-26	119
SNP1760	chr11	95.699	93	4	0	1	93	8561777	8561685	1.36e-35	150
SNP1761	chr11	100	57	0	0	1	57	8561741	8561685	1.45e-22	106
SNP1768	chr9	95.699	93	4	0	9	101	12589479	12589571	1.52e-35	150
SNP1769	chr10	92.079	101	8	0	1	101	402358	402458	2.54e-33	143
SNP1786	chr7	92.079	101	6	1	1	101	30941107	30941009	9.14e-33	141
SNP1787	chr1	97.959	98	2	0	4	101	29128844	29128747	1.17e-41	171
SNP1788	chr1	92.5	80	4	2	1	79	29128783	29128705	1.99e-24	113
SNP1790	chr1	92.308	78	6	0	24	101	29128703	29128626	7.17e-24	111
SNP1791	chr1	94.059	101	6	0	1	101	29128670	29128570	1.17e-36	154
SNP1792	chr1	94.059	101	6	0	1	101	29128669	29128569	1.17e-36	154
SNP1800	chr2	96.04	101	4	0	1	101	9579733	9579633	5.42e-40	165
SNP1802	chr8	92.079	101	8	0	1	101	29062278	29062178	2.54e-33	143
SNP1803	chr8	92.079	101	8	0	1	101	29062278	29062178	2.54e-33	143
SNP1804	chr8	92.079	101	8	0	1	101	29062278	29062178	2.54e-33	143
SNP1805	chr1	91	100	9	0	2	101	18649593	18649692	4.25e-31	135
SNP1806	chr1	91.209	91	8	0	1	91	18649643	18649733	9.21e-28	124
SNP1807	chr1	94.667	75	4	0	12	86	18649659	18649733	1.54e-25	117
SNP1808	chr1	94.667	75	4	0	11	85	18649659	18649733	1.54e-25	117
SNP1817	chr7	88.35	103	9	3	1	101	51260519	51260620	1.19e-26	121
SNP1818	chr11	92.941	85	4	1	19	101	7095515	7095431	3.31e-27	122
SNP1819	chr11	93.258	89	4	1	6	92	7095515	7095427	1.98e-29	130
SNP1825	chr4	94.059	101	6	0	1	101	10861552	10861652	1.17e-36	154
SNP1830	chr1	90.625	64	6	0	6	69	31493569	31493632	2.57e-16	86.1
SNP1834	chr11	98.02	101	2	0	1	101	9020812	9020712	2.51e-43	176
SNP1835	chr11	100	101	0	0	1	101	9020687	9020587	1.16e-46	187
SNP1836	chr8	99.01	101	1	0	1	101	42544623	42544523	5.39e-45	182
SNP1837	chr8	95.556	90	4	0	8	97	5453843	5453932	7.07e-34	145
SNP1838	chr6	96	100	4	0	2	101	21310893	21310992	1.95e-39	163
SNP1839	chr6	95.699	93	4	0	1	93	21310901	21310993	1.42e-35	150
SNP1841	chr9	96.04	101	4	0	1	101	16943874	16943774	5.42e-40	165
SNP1842	chr9	95.05	101	5	0	1	101	16943861	16943761	2.52e-38	159
SNP1843	chr10	93.069	101	7	0	1	101	12771247	12771347	5.46e-35	148
SNP1849	chr6	91.089	101	9	0	1	101	30568396	30568496	1.18e-31	137
SNP1852	chr6	88	100	7	4	1	100	7263761	7263667	1.99e-24	113
SNP1855	chr8	95.455	44	2	0	35	78	26036604	26036561	1.22e-11	71.3
SNP1856	chr8	95.455	44	2	0	35	78	26036604	26036561	1.22e-11	71.3
SNP1857	chr8	95.455	44	2	0	35	78	26036604	26036561	1.22e-11	71.3
SNP1858	chr8	92.308	65	5	0	3	67	29119074	29119010	2.6e-18	93.5
SNP1864	chr7	95.455	88	4	0	1	88	23068053	23067966	7.7e-33	141
SNP1875	chr7	95.181	83	4	0	1	83	3593325	3593407	4.2e-30	132
SNP1877	chr1	96.296	81	3	0	21	101	26672085	26672005	1.53e-30	134
SNP1878	chr1	96.512	86	3	0	16	101	26672085	26672000	2.54e-33	143
SNP1879	chr1	96.842	95	3	0	7	101	26672085	26671991	2.52e-38	159
SNP1880	chr1	96.04	101	4	0	1	101	26672050	26671950	5.42e-40	165
SNP1881	chr1	96.04	101	4	0	1	101	26672037	26671937	5.42e-40	165
SNP1882	chr1	94.949	99	5	0	1	99	26671996	26671898	3.26e-37	156
SNP1883	chr9	93.814	97	6	0	1	97	16886159	16886255	1.91e-34	147
SNP1884	chr9	98.333	60	1	0	1	60	16886196	16886255	1.67e-22	106
SNP1885	chr9	98.246	57	1	0	1	57	16886199	16886255	7.14e-21	100
SNP1891	chr8	98	100	2	0	2	101	43762551	43762452	9.01e-43	174
SNP1892	chr8	97.03	101	3	0	1	101	43762518	43762418	1.17e-41	171
SNP1904	chr7	97.03	101	2	1	1	101	40581873	40581774	4.19e-41	169
SNP1907	chr7	95.775	71	3	0	1	71	40581736	40581666	4.52e-25	115
SNP1911	chr8	97.297	74	2	0	3	76	10700745	10700818	1.72e-28	126
SNP1912	chr8	99.01	101	1	0	1	101	45420551	45420451	5.39e-45	182
SNP1913	chr4	96.04	101	4	0	1	101	102684	102784	5.42e-40	165
SNP1914	chr4	96.04	101	4	0	1	101	102684	102784	5.42e-40	165
SNP1915	chr4	96.04	101	4	0	1	101	102684	102784	5.42e-40	165
SNP1916	chr4	96.04	101	4	0	1	101	102684	102784	5.42e-40	165
SNP1917	chr4	95.05	101	4	1	2	101	102857	102957	9.08e-38	158
SNP1919	chr2	86.667	75	10	0	1	75	14374084	14374158	1.32e-15	84.2
SNP1920	chr6	93.671	79	5	0	2	80	26541616	26541538	4.28e-26	119
SNP1921	chr6	96.97	66	2	0	12	77	26541518	26541453	7.17e-24	111
SNP1935	chr7	85.882	85	12	0	2	86	7005151	7005235	9.34e-18	91.6
SNP1943	chr4	92.473	93	7	0	1	93	6993246	6993154	1.53e-30	134
SNP1944	chr2	93.069	101	7	0	1	101	23754143	23754243	5.46e-35	148
SNP1956	chr7	98.148	54	1	0	37	90	16840171	16840118	7.22e-19	95.3
SNP1958	chr7	96.591	88	3	0	1	88	10669426	10669513	1.96e-34	147
SNP1960	chr9	98.02	101	1	1	1	101	11355418	11355319	9.01e-43	174
SNP1962	chr7	93.069	101	7	0	1	101	4573646	4573746	5.46e-35	148
SNP1972	chr7	93.902	82	4	1	1	82	33691141	33691061	2.83e-27	122
SNP1973	chr7	92.754	69	4	1	1	69	33691128	33691061	3.82e-20	99
SNP1974	chr7	97.674	43	0	1	3	45	33691102	33691061	1.29e-12	73.1
SNP1977	chr1	95.05	101	5	0	1	101	25481117	25481217	2.52e-38	159
SNP1983	chr5	100	51	0	0	8	58	6551741	6551691	7.22e-19	95.3
SNP1984	chr5	91.919	99	8	0	1	99	7982650	7982748	3.29e-32	139
SNP1985	chr6	94.949	99	5	0	1	99	20705692	20705790	3.18e-37	156
SNP1986	chr3	96.04	101	1	1	1	101	6819675	6819772	7.02e-39	161
SNP1987	chr5	97.03	101	3	0	1	101	948400	948500	1.17e-41	171
SNP1988	chr5	97.03	101	3	0	1	101	948425	948525	1.17e-41	171
SNP1989	chr5	98.701	77	1	0	9	85	948476	948552	1.18e-31	137
SNP1990	chr5	95.05	101	3	2	3	101	948574	948674	9.08e-38	158
SNP1996	chr4	90	100	7	3	1	98	5607892	5607990	2.56e-28	126
SNP1999	chr8	96	100	4	0	1	100	271114	271213	1.95e-39	163
SNP2002	chr8	93.069	101	7	0	1	101	25026133	25026233	5.46e-35	148
SNP2006	chr11	95.05	101	5	0	1	101	11411876	11411976	2.52e-38	159
SNP2007	chr11	97.03	101	3	0	1	101	11411911	11412011	1.17e-41	171
SNP2008	chr11	99.01	101	1	0	1	101	11411971	11412071	5.39e-45	182
SNP2009	chr11	100	99	0	0	3	101	11412021	11412119	1.5e-45	183
SNP2010	chr11	100	101	0	0	1	101	11412024	11412124	1.16e-46	187
SNP2011	chr11	100	101	0	0	1	101	11412028	11412128	1.16e-46	187
SNP2012	chr11	100	101	0	0	1	101	11412036	11412136	1.16e-46	187
SNP2013	chr11	100	93	0	0	1	93	11412050	11412142	2.9e-42	172
SNP2014	chr11	100	87	0	0	1	87	11412056	11412142	5.72e-39	161
SNP2015	chr11	99.01	101	1	0	1	101	7904202	7904102	5.39e-45	182
SNP2025	chr8	77.451	102	22	1	1	101	8833174	8833073	2.63e-08	60.2
SNP2026	chr5	98.02	101	2	0	1	101	3284271	3284171	2.51e-43	176
SNP2031	chr4	92.473	93	7	0	3	95	2974151	2974243	1.53e-30	134
SNP2032	chr4	91.463	82	7	0	1	82	2974162	2974243	1.99e-24	113
SNP2033	chr4	91.139	79	7	0	1	79	2974165	2974243	9.27e-23	108
SNP2034	chr9	95.402	87	4	0	15	101	15339700	15339786	3.29e-32	139
SNP2036	chr6	96.939	98	3	0	1	98	6921768	6921865	5.42e-40	165
SNP2041	chr8	92.079	101	8	0	1	101	4838133	4838233	2.54e-33	143
SNP2042	chr8	94.898	98	5	0	4	101	4838169	4838266	1.17e-36	154
SNP2045	chr8	93.617	94	6	0	8	101	11992759	11992666	9.14e-33	141
SNP2046	chr5	99.01	101	1	0	1	101	4377508	4377608	5.39e-45	182
SNP2047	chr5	99.01	101	1	0	1	101	4377515	4377615	5.39e-45	182
SNP2048	chr10	99.01	101	1	0	1	101	15508811	15508711	5.39e-45	182
SNP2058	chr2	90.099	101	8	2	1	100	15861495	15861594	1.98e-29	130
SNP2059	chr2	92.857	98	5	1	3	100	15861533	15861628	9.14e-33	141
SNP2060	chr2	92.857	98	5	1	1	98	15861533	15861628	9.14e-33	141
SNP2061	chr2	92.5	80	4	1	1	80	15861551	15861628	1.55e-24	113
SNP2079	chr8	92.079	101	8	0	1	101	22789718	22789818	2.54e-33	143
SNP2080	chr2	90.909	77	5	2	1	77	19262606	19262532	4.31e-21	102
SNP2088	chr1	97.03	101	3	0	1	101	32506144	32506044	1.17e-41	171
SNP2089	chr1	97.03	101	3	0	1	101	32506144	32506044	1.17e-41	171
SNP2090	chr2	99	100	1	0	2	101	18316592	18316493	1.94e-44	180
SNP2091	chr7	100	101	0	0	1	101	7654300	7654200	1.16e-46	187
SNP2092	chr2	96.04	101	4	0	1	101	16371960	16372060	1.51e-40	167
SNP2098	chr9	96.97	99	3	0	3	101	13704975	13704877	1.51e-40	167
SNP2099	chr9	97.03	101	3	0	1	101	13704934	13704834	1.17e-41	171
SNP2103	chr2	97.468	79	2	0	1	79	7477314	7477236	3.02e-31	135
SNP2104	chr5	97.98	99	2	0	1	99	1124931	1125029	3.24e-42	172
SNP2105	chr5	95.714	70	2	1	1	69	1124989	1125058	5.09e-24	111
SNP2119	chr5	100	101	0	0	1	101	23564986	23565086	1.16e-46	187
SNP2120	chr5	100	101	0	0	1	101	23564986	23565086	1.16e-46	187
SNP2121	chr5	100	101	0	0	1	101	23565005	23565105	1.16e-46	187
SNP2122	chr5	100	101	0	0	1	101	23565062	23565162	1.16e-46	187
SNP2123	chr5	100	101	0	0	1	101	23565112	23565212	1.16e-46	187
SNP2124	chr5	100	101	0	0	1	101	23565121	23565221	1.16e-46	187
SNP2125	chr5	100	101	0	0	1	101	23565124	23565224	1.16e-46	187
SNP2126	chr5	100	101	0	0	1	101	23565134	23565234	1.16e-46	187
SNP2127	chr5	95.833	96	3	1	1	95	23565165	23565260	1.17e-36	154
SNP2128	chr5	94.937	79	3	1	1	78	23565182	23565260	2.61e-27	122
SNP2129	chr5	93.846	65	3	1	1	64	23565196	23565260	1.24e-19	97.1
SNP2130	chr5	93.75	64	3	1	1	63	23565197	23565260	4.37e-19	95.3
SNP2131	chr5	93.443	61	3	1	1	60	23565200	23565260	1.9e-17	89.8
SNP2135	chr8	100	101	0	0	1	101	6019371	6019471	1.16e-46	187
SNP2136	chr8	100	66	0	0	1	66	6019456	6019521	1.92e-27	122
SNP2163	chr8	96.907	97	3	0	5	101	15649824	15649728	1.95e-39	163
SNP2164	chr11	97.03	101	3	0	1	101	14681731	14681831	1.17e-41	171
SNP2165	chr11	97.03	101	3	0	1	101	14681749	14681849	1.17e-41	171
SNP2166	chr11	98.958	96	1	0	4	99	14681759	14681854	3.24e-42	172
SNP2167	chr11	97.03	101	3	0	1	101	14681876	14681976	1.17e-41	171
SNP2168	chr11	99.01	101	1	0	1	101	14681887	14681987	5.39e-45	182
SNP2169	chr11	98.02	101	2	0	1	101	14681908	14682008	2.51e-43	176
SNP2189	chr7	95.05	101	5	0	1	101	19526643	19526543	2.52e-38	159
SNP2190	chr7	95.05	101	5	0	1	101	19526642	19526542	2.52e-38	159
SNP2208	chr2	97.143	35	0	1	38	71	6158313	6158279	9.47e-08	58.4
SNP2209	chr8	97	100	3	0	1	100	3253369	3253468	4.19e-41	169
SNP2215	chr2	96.04	101	4	0	1	101	23758419	23758519	5.42e-40	165
SNP2216	chr3	95.05	101	5	0	1	101	9891600	9891500	2.52e-38	159
SNP2217	chr3	95.05	101	5	0	1	101	9891593	9891493	2.52e-38	159
SNP2222	chr2	100	36	0	0	4	39	2816381	2816416	1.57e-10	67.6
SNP2223	chr1	97.297	37	1	0	65	101	31403784	31403820	2.04e-09	63.9
SNP2224	chr1	88.636	88	10	0	1	88	31403789	31403876	7.69e-23	108
SNP2234	chr4	98.02	101	2	0	1	101	10544390	10544290	2.51e-43	176
SNP2235	chr4	98.02	101	2	0	1	101	10515465	10515365	2.51e-43	176
SNP2236	chr4	99.01	101	1	0	1	101	10515401	10515301	5.39e-45	182
SNP2237	chr4	99.01	101	1	0	1	101	10515318	10515218	5.39e-45	182
SNP2238	chr4	99.01	101	1	0	1	101	10515313	10515213	5.39e-45	182
SNP2239	chr4	99.01	101	1	0	1	101	10515309	10515209	5.39e-45	182
SNP2244	chr8	85.556	90	10	3	1	89	24349319	24349232	8.48e-18	91.6
SNP2245	chr10	93.75	48	2	1	22	69	4138855	4138809	1.22e-11	71.3
SNP2246	chr7	93.939	99	6	0	1	99	50970325	50970423	1.52e-35	150
SNP2247	chr7	93.939	99	6	0	1	99	50970325	50970423	1.52e-35	150
SNP2248	chr7	93.939	99	6	0	3	101	50970334	50970432	1.52e-35	150
SNP2252	chr1	90.196	102	3	2	1	101	21203659	21203754	2.56e-28	126
SNP2253	chr5	99.01	101	1	0	1	101	26441034	26441134	5.39e-45	182
SNP2254	chr5	99.01	101	1	0	1	101	26441037	26441137	5.39e-45	182
SNP2255	chr5	97.98	99	2	0	1	99	26441053	26441151	3.24e-42	172
SNP2256	chr5	89.109	101	6	1	1	101	26462879	26462784	1.98e-29	130
SNP2257	chr5	97.015	67	2	0	35	101	26462808	26462742	1.99e-24	113
SNP2258	chr5	97.619	84	2	0	18	101	26462808	26462725	7.07e-34	145
SNP2259	chr5	98.02	101	2	0	1	101	26462795	26462695	2.51e-43	176
SNP2263	chr4	88.312	77	9	0	1	77	14818307	14818383	2.32e-18	93.5
SNP2264	chr8	97.03	101	3	0	1	101	42603234	42603134	1.17e-41	171
SNP2269	chr7	97.468	79	2	0	1	79	15456566	15456644	3.02e-31	135
SNP2270	chr1	94.059	101	6	0	1	101	31799175	31799275	1.17e-36	154
SNP2271	chr1	94.059	101	6	0	1	101	31799175	31799275	1.17e-36	154
SNP2272	chr1	94.059	101	6	0	1	101	31799175	31799275	1.17e-36	154
SNP2273	chr1	96.907	97	3	0	5	101	31799223	31799319	1.95e-39	163
SNP2274	chr1	96.939	98	3	0	4	101	31799223	31799320	5.42e-40	165
SNP2275	chr1	96.512	86	3	0	1	86	31799296	31799381	2.54e-33	143
SNP2276	chr1	96.471	85	3	0	1	85	31799297	31799381	9.14e-33	141
SNP2277	chr1	87.129	101	10	3	1	101	31799329	31799426	7.17e-24	111
SNP2278	chr1	86.869	99	10	3	1	99	31799333	31799428	9.27e-23	108
SNP2279	chr1	86.735	98	10	3	1	98	31799334	31799428	3.33e-22	106
SNP2280	chr1	86.598	97	10	3	1	97	31799335	31799428	1.2e-21	104
SNP2281	chr1	86.458	96	10	3	1	96	31799336	31799428	4.31e-21	102
SNP2321	chr8	91.954	87	7	0	1	87	26806167	26806081	2.7e-27	122
SNP2324	chr8	92.857	56	4	0	1	56	26806136	26806081	2.37e-15	82.4
SNP2325	chr8	92.727	55	4	0	1	55	26806135	26806081	8.24e-15	80.5
SNP2327	chr11	95.918	98	2	2	2	97	11365091	11364994	8.6e-38	158
SNP2330	chr10	84.746	59	9	0	1	59	16877339	16877281	2.63e-08	60.2
SNP2340	chr1	97.03	101	3	0	1	101	220866	220766	1.17e-41	171
SNP2341	chr1	95.146	103	2	2	1	101	220805	220704	2.52e-38	159
SNP2342	chr6	97.03	101	3	0	1	101	11905467	11905567	1.17e-41	171
SNP2352	chr5	95.652	69	3	0	18	86	7278404	7278336	5.75e-24	111
SNP2353	chr5	95.652	69	3	0	14	82	7278404	7278336	5.38e-24	111
SNP2354	chr5	95.652	69	3	0	13	81	7278404	7278336	5.28e-24	111
SNP2355	chr5	96.875	64	2	0	1	64	7278399	7278336	4.88e-23	108
SNP2363	chr2	100	101	0	0	1	101	9963966	9964066	1.16e-46	187
SNP2364	chr2	95.192	104	2	1	1	101	1021565	1021668	7.02e-39	161
SNP2377	chr10	97.98	99	2	0	1	99	5445673	5445771	3.24e-42	172
SNP2383	chr4	97.727	44	0	1	3	45	790500	790457	9.4e-13	75
SNP2388	chr8	91.304	69	5	1	7	74	8987628	8987560	2.6e-18	93.5
SNP2389	chr2	92.857	98	7	0	2	99	19884294	19884197	2.54e-33	143
SNP2395	chr10	90.099	101	2	1	1	101	4073857	4073949	9.21e-28	124
SNP2396	chr10	97.368	76	2	0	26	101	4073887	4073962	1.98e-29	130
SNP2397	chr11	94.059	101	6	0	1	101	14423855	14423955	1.17e-36	154
SNP2400	chr8	93.103	87	6	0	14	100	7426299	7426385	7.12e-29	128
SNP2401	chr2	95.556	90	2	1	1	90	3512127	3512040	2.17e-33	143
SNP2402	chr2	93.939	66	2	1	1	66	3512103	3512040	3.08e-20	99
SNP2414	chr7	97.03	101	3	0	1	101	33894253	33894153	1.17e-41	171
SNP2415	chr3	95.918	98	4	0	1	98	12930004	12930101	2.52e-38	159
SNP2425	chr8	95.05	101	4	1	1	101	37756832	37756931	9.08e-38	158
SNP2426	chr8	94.059	101	6	0	1	101	7380757	7380657	1.17e-36	154
SNP2431	chr9	96.04	101	4	0	1	101	16512561	16512661	5.42e-40	165
SNP2433	chr8	98.969	97	1	0	5	101	15642872	15642968	9.01e-43	174
SNP2437	chr10	94.059	101	6	0	1	101	6853504	6853604	1.17e-36	154
SNP2438	chr7	93.827	81	5	0	1	81	37828205	37828125	2.44e-27	122
SNP2439	chr9	95.714	70	3	0	1	70	16875662	16875731	1.21e-24	113
SNP2440	chr7	96.552	58	2	0	1	58	37828465	37828408	8.98e-20	97.1
SNP2442	chr6	90.909	55	5	0	47	101	20126812	20126866	9.4e-13	75
SNP2445	chr8	82.653	98	16	1	3	100	13960688	13960784	4.29e-16	86.1
SNP2446	chr8	97.03	101	3	0	1	101	42686881	42686781	1.17e-41	171
SNP2447	chr8	98.02	101	2	0	1	101	42686777	42686677	2.51e-43	176
SNP2452	chr2	94.231	104	1	3	1	101	3512041	3512142	1.17e-36	154
SNP2460	chr11	95.05	101	5	0	1	101	7813318	7813418	2.52e-38	159
SNP2461	chr5	95.385	65	1	2	29	92	5431273	5431336	3.8e-21	102
SNP2473	chr7	93.137	102	6	1	1	101	37828450	37828551	5.46e-35	148
SNP2476	chr10	93.902	82	5	0	20	101	6853556	6853475	9.21e-28	124
SNP2477	chr10	96.907	97	3	0	4	100	6853535	6853439	1.95e-39	163
SNP2478	chr10	96.04	101	4	0	1	101	6853517	6853417	5.42e-40	165
SNP2486	chr10	94.059	101	6	0	1	101	992223	992123	1.17e-36	154
SNP2487	chr10	87.129	101	13	0	1	101	992149	992049	5.54e-25	115
SNP2488	chr1	87.129	101	13	0	1	101	33425965	33426065	5.54e-25	115
SNP2489	chr4	97.03	101	3	0	1	101	11869318	11869218	1.17e-41	171
SNP2490	chr4	97.03	101	3	0	1	101	11869318	11869218	1.17e-41	171
SNP2491	chr4	97.03	101	3	0	1	101	11869316	11869216	1.17e-41	171
SNP2492	chr8	98.058	103	0	1	1	101	6400718	6400616	6.97e-44	178
SNP2496	chr8	97.03	101	3	0	1	101	9995359	9995259	1.17e-41	171
SNP2497	chr8	98	100	2	0	2	101	9995344	9995245	9.01e-43	174
SNP2498	chr4	97.03	101	3	0	1	101	11868886	11868786	1.17e-41	171
SNP2500	chr9	95.05	101	5	0	1	101	14827719	14827619	2.52e-38	159
SNP2507	chr7	93.617	47	3	0	43	89	49704298	49704344	1.1e-11	71.3
SNP2519	chr11	100	101	0	0	1	101	8589295	8589395	1.16e-46	187
SNP2547	chr7	99.01	101	1	0	1	101	31659062	31658962	5.39e-45	182
SNP2548	chr7	99.01	101	1	0	1	101	31659036	31658936	5.39e-45	182
SNP2549	chr7	98.98	98	1	0	1	98	31659030	31658933	2.51e-43	176
SNP2550	chr7	97.101	69	2	0	1	69	31658979	31658911	2.54e-26	119
SNP2551	chr9	92.079	101	8	0	1	101	2946015	2946115	2.54e-33	143
SNP2552	chr9	92.079	101	8	0	1	101	2946021	2946121	2.54e-33	143
SNP2556	chr4	89.412	85	8	1	1	85	10417721	10417638	2.63e-22	106
SNP2562	chr5	98.99	99	1	0	1	99	19819105	19819007	6.97e-44	178
SNP2577	chr8	96.04	101	4	0	1	101	31891455	31891555	5.42e-40	165
SNP2578	chr8	96.04	101	4	0	1	101	31891465	31891565	5.42e-40	165
SNP2579	chr8	97.03	101	3	0	1	101	31891535	31891635	1.17e-41	171
SNP2580	chr8	97.03	101	3	0	1	101	31891541	31891641	1.17e-41	171
SNP2581	chr8	96.04	101	4	0	1	101	31891578	31891678	5.42e-40	165
SNP2582	chr8	96.04	101	4	0	1	101	31891598	31891698	5.42e-40	165
SNP2583	chr8	96.04	101	4	0	1	101	31891599	31891699	5.42e-40	165
SNP2584	chr8	97.03	101	3	0	1	101	31891631	31891731	1.17e-41	171
SNP2585	chr8	96.774	93	3	0	1	93	31891643	31891735	2.92e-37	156
SNP2586	chr8	98.851	87	1	0	5	91	31891649	31891735	2.84e-37	156
SNP2587	chr8	98.851	87	1	0	1	87	31891649	31891735	2.66e-37	156
SNP2588	chr8	98.413	63	1	0	1	63	31891673	31891735	3.68e-24	111
SNP2589	chr8	98.305	59	1	0	1	59	31891677	31891735	5.52e-22	104
SNP2592	chr9	96.04	101	4	0	1	101	2929778	2929878	5.42e-40	165
SNP2599	chr9	88.235	102	11	1	1	101	16386920	16386819	1.19e-26	121
SNP2603	chr1	90.909	99	9	0	3	101	24730619	24730521	1.53e-30	134
SNP2604	chr6	97.98	99	2	0	1	99	23456708	23456610	3.24e-42	172
SNP2605	chr9	96.04	101	4	0	1	101	15339844	15339744	5.42e-40	165
SNP2606	chr9	96.04	101	4	0	1	101	15339844	15339744	5.42e-40	165
SNP2607	chr9	96.078	102	3	1	1	101	15339843	15339742	5.42e-40	165
SNP2608	chr10	98.765	81	1	0	21	101	2966462	2966542	7.07e-34	145
SNP2609	chr6	92.308	91	5	1	1	89	21342972	21343062	7.12e-29	128
SNP2610	chr11	86.905	84	8	2	21	101	9965107	9965024	7.22e-19	95.3
SNP2611	chr11	87.5	88	8	2	13	97	9965107	9965020	4.31e-21	102
SNP2612	chr11	84.615	104	13	2	1	101	9965107	9965004	3.33e-22	106
SNP2613	chr4	90.244	82	6	1	1	80	9720553	9720472	2.5e-22	106
SNP2615	chr9	96.154	104	1	1	1	101	11355147	11355044	1.51e-40	167
SNP2616	chr7	98.02	101	2	0	1	101	41889722	41889622	2.51e-43	176
SNP2617	chr7	98.02	101	2	0	1	101	41889720	41889620	2.51e-43	176
SNP2618	chr7	98.02	101	2	0	1	101	41889607	41889507	2.51e-43	176
SNP2619	chr7	98.02	101	2	0	1	101	41889583	41889483	2.51e-43	176
SNP2620	chr4	92.079	101	5	1	1	101	18100350	18100253	3.29e-32	139
SNP2621	chr4	96.04	101	4	0	1	101	18100314	18100214	5.42e-40	165
SNP2622	chr4	96.386	83	3	0	19	101	18089989	18090071	1.18e-31	137
SNP2623	chr4	96.591	88	3	0	14	101	18089989	18090076	1.96e-34	147
SNP2624	chr4	96.04	101	4	0	1	101	18090014	18090114	5.42e-40	165
SNP2625	chr4	95.699	93	4	0	1	93	18067013	18067105	1.36e-35	150
SNP2626	chr4	96.341	82	3	0	1	82	18067024	18067105	3.19e-31	135
SNP2627	chr4	98.413	63	1	0	1	63	18067043	18067105	3.68e-24	111
SNP2628	chr1	99.01	101	1	0	1	101	2909656	2909756	5.39e-45	182
SNP2639	chr5	92.929	99	6	1	1	98	17175827	17175729	2.51e-33	143
SNP2641	chr6	95.96	99	4	0	3	101	37175907	37175809	7.02e-39	161
SNP2653	chr2	98.02	101	2	0	1	101	23164183	23164283	2.51e-43	176
SNP2656	chr2	88.35	103	10	2	1	101	19249124	19249022	3.31e-27	122
SNP2659	chr4	84.091	88	12	2	1	87	1359145	1359231	1.27e-15	84.2
SNP2664	chr9	93.939	99	4	1	3	101	3599546	3599450	5.46e-35	148
SNP2666	chr9	98.02	101	2	0	1	101	3599512	3599412	2.51e-43	176
SNP2667	chr8	100	38	0	0	1	38	9343014	9343051	4.64e-12	71.3
SNP2669	chr1	86.139	101	4	1	1	101	25822298	25822208	4.31e-21	102
SNP2670	chr1	100	97	0	0	1	97	5029432	5029528	1.94e-44	180
SNP2671	chr11	94.949	99	5	0	1	99	10330830	10330928	3.26e-37	156
SNP2672	chr7	91.919	99	7	1	4	101	13361364	13361266	1.18e-31	137
SNP2676	chr8	96.04	101	4	0	1	101	3283408	3283508	5.42e-40	165
SNP2677	chr8	97.03	101	3	0	1	101	3283415	3283515	1.17e-41	171
SNP2678	chr7	99.01	101	1	0	1	101	4065119	4065019	5.39e-45	182
SNP2679	chr7	99.01	101	1	0	1	101	4065089	4064989	5.39e-45	182
SNP2681	chr8	95.833	96	4	0	1	96	14500018	14499923	3.26e-37	156
SNP2682	chr8	91.304	92	8	0	1	92	14499997	14499906	2.56e-28	126
SNP2685	chr5	97.727	88	2	0	14	101	7798918	7799005	4.22e-36	152
SNP2686	chr5	97.959	98	2	0	1	98	7798919	7799016	1.17e-41	171
SNP2704	chr5	97.917	48	1	0	54	101	17431945	17431898	1.56e-15	84.2
SNP2705	chr8	93.069	101	7	0	1	101	26309570	26309470	5.46e-35	148
SNP2714	chr6	99.02	102	0	1	1	101	31983492	31983593	5.39e-45	182
SNP2719	chr10	93	100	7	0	1	100	4727211	4727112	1.96e-34	147
SNP2724	chr4	85.366	82	11	1	19	99	11868901	11868820	1.56e-15	84.2
SNP2731	chr1	95.05	101	5	0	1	101	6898593	6898693	2.52e-38	159
SNP2736	chr2	97.03	101	3	0	1	101	2663750	2663850	1.17e-41	171
SNP2737	chr2	97.03	101	3	0	1	101	2663755	2663855	1.17e-41	171
SNP2738	chr2	96.04	101	4	0	1	101	5770197	5770297	5.42e-40	165
SNP2773	chr9	97.403	77	2	0	25	101	6087046	6087122	5.5e-30	132
SNP2774	chr9	97.436	78	2	0	24	101	6087046	6087123	1.53e-30	134
SNP2782	chr8	96.04	101	4	0	1	101	44458206	44458106	5.42e-40	165
SNP2790	chr7	83.544	79	13	0	21	99	14978591	14978513	9.4e-13	75
SNP2791	chr7	80.682	88	16	1	1	87	14978576	14978489	1.33e-10	67.6
SNP2798	chr5	96.04	101	4	0	1	101	6978653	6978553	5.42e-40	165
SNP2801	chr2	94.872	78	3	1	25	101	21186382	21186305	1.19e-26	121
SNP2802	chr2	95.238	84	3	1	19	101	21186382	21186299	5.5e-30	132
SNP2809	chr9	92.537	67	5	0	1	67	12074561	12074627	1.14e-19	97.1
SNP2812	chr5	98.485	66	1	0	36	101	30789386	30789451	1.54e-25	117
SNP2813	chr9	96.386	83	3	0	19	101	19353703	19353621	1.18e-31	137
SNP2815	chr1	99.01	101	1	0	1	101	2460957	2460857	5.39e-45	182
SNP2816	chr1	98.02	101	2	0	1	101	2460945	2460845	2.51e-43	176
SNP2817	chr1	98.99	99	1	0	3	101	2460935	2460837	6.97e-44	178
SNP2821	chr3	94	100	4	1	2	101	8577101	8577198	1.52e-35	150
SNP2822	chr2	97.03	101	3	0	1	101	1784227	1784327	1.17e-41	171
SNP2829	chr6	93.069	101	7	0	1	101	10523278	10523178	5.46e-35	148
SNP2830	chr6	93.069	101	7	0	1	101	10523277	10523177	5.46e-35	148
SNP2831	chr6	93.069	101	7	0	1	101	10523270	10523170	5.46e-35	148
SNP2832	chr6	94.059	101	6	0	1	101	10523263	10523163	1.17e-36	154
SNP2833	chr6	95	100	5	0	2	101	10523259	10523160	9.08e-38	158
SNP2834	chr6	100	89	0	0	3	91	10523210	10523122	4.71e-40	165
SNP2835	chr6	100	69	0	0	1	69	10523190	10523122	4.21e-29	128
SNP2836	chr6	100	68	0	0	1	68	10523189	10523122	1.48e-28	126
SNP2837	chr6	100	66	0	0	1	66	10523187	10523122	1.83e-27	122
SNP2845	chr7	86.869	99	13	0	1	99	33381154	33381056	7.17e-24	111
SNP2850	chr8	97.03	101	3	0	1	101	4206409	4206309	1.17e-41	171
SNP2851	chr8	99.01	101	1	0	1	101	1661654	1661554	5.39e-45	182
SNP2852	chr8	97.03	101	3	0	1	101	1661574	1661474	1.17e-41	171
SNP2853	chr1	94.118	51	3	0	51	101	24015241	24015191	7.27e-14	78.7
SNP2856	chr7	98.925	93	1	0	1	93	34876976	34877068	1.35e-40	167
SNP2857	chr7	98.361	61	1	0	1	61	34877008	34877068	4.51e-23	108
SNP2858	chr7	98.305	59	1	0	1	59	34877010	34877068	5.52e-22	104
SNP2859	chr6	91.667	84	7	0	14	97	26952839	26952756	1.54e-25	117
SNP2860	chr9	87.356	87	10	1	1	86	2849210	2849124	5.58e-20	99
SNP2861	chr8	95	100	5	0	2	101	18504336	18504237	9.08e-38	158
SNP2862	chr9	97.778	90	2	0	12	101	9548730	9548641	3.26e-37	156
SNP2863	chr2	88.119	101	12	0	1	101	14306848	14306948	1.19e-26	121
SNP2869	chr7	93.069	101	7	0	1	101	15121349	15121249	5.46e-35	148
SNP2870	chr2	92.473	93	1	1	9	101	3015766	3015852	7.12e-29	128
SNP2871	chr9	94.059	101	6	0	1	101	16876013	16875913	1.17e-36	154
SNP2872	chr9	94.059	101	6	0	1	101	16876013	16875913	1.17e-36	154
SNP2873	chr9	94.059	101	6	0	1	101	16876013	16875913	1.17e-36	154
SNP2874	chr10	94.059	101	6	0	1	101	6853602	6853502	1.17e-36	154
SNP2875	chr10	94.643	56	3	0	1	56	6852053	6851998	5.09e-17	87.9
SNP2877	chr11	100	101	0	0	1	101	9020589	9020689	1.16e-46	187
SNP2878	chr11	98.02	101	2	0	1	101	9020714	9020814	2.51e-43	176
SNP2879	chr11	98.02	101	2	0	1	101	9020741	9020841	2.51e-43	176
SNP2885	chr1	96.629	89	3	0	1	89	19202793	19202705	4.74e-35	148
SNP2886	chr1	96.25	80	3	0	1	80	19202784	19202705	4.13e-30	132
SNP2887	chr7	93.22	59	4	0	1	59	9860454	9860512	5.56e-17	87.9
SNP2891	chr8	84.615	78	10	2	7	83	24672081	24672005	2.61e-13	76.8
SNP2896	chr10	91.089	101	8	1	1	101	8018540	8018639	4.25e-31	135
SNP2906	chr5	89.412	85	8	1	1	84	12896002	12895918	3.12e-22	106
SNP2907	chr5	92.727	55	4	0	2	56	12895972	12895918	1.17e-14	80.5
SNP2908	chr5	97.619	42	1	0	3	44	12895959	12895918	1.42e-12	73.1
SNP2909	chr8	95.05	101	5	0	1	101	10264195	10264295	2.52e-38	159
SNP2910	chr8	95.05	101	5	0	1	101	10264195	10264295	2.52e-38	159
SNP2924	chr1	97.826	46	1	0	55	100	12274615	12274660	2.02e-14	80.5
SNP2928	chr4	96.629	89	3	0	13	101	3700766	3700854	5.46e-35	148
SNP2929	chr4	96.97	99	3	0	3	101	3700766	3700864	1.51e-40	167
SNP2932	chr5	96	100	4	0	2	101	9049126	9049225	1.95e-39	163
SNP2935	chr6	99.01	101	1	0	1	101	17977056	17976956	5.39e-45	182
SNP2937	chr2	99.01	101	1	0	1	101	16910146	16910246	5.39e-45	182
SNP2938	chr8	91.089	101	9	0	1	101	6918707	6918607	1.18e-31	137
SNP2939	chr1	93	100	7	0	2	101	17183310	17183409	1.96e-34	147
SNP2940	chr1	93.75	96	6	0	3	98	17183361	17183456	6.79e-34	145
SNP2944	chr7	91.579	95	8	0	1	95	32984276	32984370	5.36e-30	132
SNP2952	chr10	97.03	101	3	0	1	101	6852247	6852147	1.17e-41	171
SNP2953	chr10	95.05	101	5	0	1	101	6852206	6852106	2.52e-38	159
SNP2954	chr9	95.05	101	5	0	1	101	16875914	16875814	2.52e-38	159
SNP2955	chr9	93.069	101	7	0	1	101	16875902	16875802	5.46e-35	148
SNP2956	chr9	95.05	101	5	0	1	101	16875887	16875787	2.52e-38	159
SNP2957	chr9	94.059	101	6	0	1	101	16875856	16875756	1.17e-36	154
SNP2958	chr9	94.949	99	5	0	3	101	16875845	16875747	3.26e-37	156
SNP2959	chr9	95.05	101	5	0	1	101	16875840	16875740	2.52e-38	159
SNP2960	chr9	93.671	79	4	1	1	79	3525038	3525115	1.09e-25	117
SNP2961	chr8	100	101	0	0	1	101	9742231	9742131	1.16e-46	187
SNP2962	chr8	99.01	101	1	0	1	101	9742198	9742098	5.39e-45	182
SNP2963	chr8	99.01	101	1	0	1	101	9742185	9742085	5.39e-45	182
SNP2964	chr2	99.01	101	1	0	1	101	17469851	17469751	5.39e-45	182
SNP2965	chr2	99.01	101	1	0	1	101	17469850	17469750	5.39e-45	182
SNP2966	chr2	99.01	101	1	0	1	101	17469846	17469746	5.39e-45	182
SNP2967	chr2	97.03	101	3	0	1	101	1190592	1190492	1.17e-41	171
SNP2968	chr2	99.01	101	1	0	1	101	1190480	1190380	5.39e-45	182
SNP2971	chr8	97.26	73	2	0	1	73	17855237	17855309	5.81e-28	124
SNP2972	chr8	97.143	70	2	0	1	70	17855240	17855309	2.59e-26	119
SNP2980	chr2	95.833	96	4	0	5	100	13111362	13111267	3.22e-37	156
SNP2982	chr11	98.913	92	1	0	10	101	8581605	8581696	5.42e-40	165
SNP2983	chr11	99.01	101	1	0	1	101	8581609	8581709	5.39e-45	182
SNP2985	chr9	98.02	101	2	0	1	101	8530003	8530103	2.51e-43	176
SNP2986	chr9	98.02	101	2	0	1	101	8530115	8530215	2.51e-43	176
SNP2988	chr6	96.97	66	2	0	23	88	26541453	26541518	7.17e-24	111
SNP2989	chr6	93.671	79	5	0	20	98	26541538	26541616	4.28e-26	119
SNP2994	chr7	98.02	101	1	1	1	101	28507118	28507019	9.01e-43	174
SNP2998	chr5	93.878	98	5	1	5	101	12015060	12014963	1.96e-34	147
SNP2999	chr9	95.05	101	5	0	1	101	19377020	19377120	2.52e-38	159
SNP3019	chr7	95.05	101	5	0	1	101	17498802	17498902	2.52e-38	159
SNP3020	chr5	88.119	101	12	0	1	101	7775553	7775653	1.19e-26	121
SNP3021	chr10	87	100	11	2	1	99	2482222	2482320	7.17e-24	111
SNP3022	chr10	86.869	99	11	2	1	98	2482223	2482320	2.58e-23	110
SNP3023	chr1	94.059	101	6	0	1	101	27670416	27670316	1.17e-36	154
SNP3024	chr1	92.929	99	7	0	3	101	27670387	27670289	7.07e-34	145
SNP3027	chr1	88.235	102	10	2	1	100	17856484	17856585	1.19e-26	121
SNP3028	chr1	89.655	87	8	1	5	90	17856499	17856585	2.58e-23	110
SNP3029	chr7	94.872	39	2	0	11	49	7668682	7668720	4.53e-09	62.1
SNP3030	chr7	94.872	39	2	0	8	46	7668682	7668720	4.24e-09	62.1
SNP3031	chr6	91.919	99	8	0	1	99	16931385	16931287	3.29e-32	139
SNP3032	chr6	91.919	99	8	0	1	99	16931385	16931287	3.29e-32	139
SNP3033	chr6	91.089	101	9	0	1	101	16931384	16931284	1.18e-31	137
SNP3060	chr1	93.069	101	7	0	1	101	22922747	22922647	5.46e-35	148
SNP3061	chr1	91.919	99	8	0	1	99	22922731	22922633	3.29e-32	139
SNP3062	chr6	97.03	101	3	0	1	101	33421795	33421895	1.17e-41	171
SNP3063	chr6	94.34	53	3	0	49	101	18314252	18314200	5.62e-15	82.4
SNP3064	chr9	98.02	101	2	0	1	101	5128217	5128317	2.51e-43	176
SNP3066	chr9	92.188	64	3	1	1	64	17033581	17033520	3.36e-17	89.8
SNP3074	chr9	97.03	101	3	0	1	101	13704836	13704936	1.17e-41	171
SNP3075	chr9	96.04	101	4	0	1	101	13704879	13704979	5.42e-40	165
SNP3088	chr6	83	100	17	0	1	100	19383920	19383821	9.34e-18	91.6
SNP3089	chr1	85	80	10	2	1	79	28161386	28161464	2.02e-14	80.5
SNP3099	chr9	95.05	101	4	1	1	101	17055999	17056098	9.08e-38	158
SNP3100	chr9	95.05	101	4	1	1	101	17055999	17056098	9.08e-38	158
SNP3101	chr9	95.05	101	4	1	1	101	17055999	17056098	9.08e-38	158
SNP3102	chr9	92.079	101	7	1	1	101	17056035	17056134	9.14e-33	141
SNP3103	chr9	91.304	92	7	1	1	92	17056050	17056140	9.21e-28	124
SNP3104	chr9	94.872	78	4	0	5	82	17056063	17056140	3.31e-27	122
SNP3105	chr9	93.548	62	4	0	1	62	17056079	17056140	2.6e-18	93.5
SNP3106	chr9	96.825	63	2	0	15	77	17056137	17056199	3.33e-22	106
SNP3111	chr7	97.872	47	1	0	55	101	14438270	14438224	5.62e-15	82.4
SNP3112	chr7	96.825	63	2	0	38	100	14438270	14438208	3.33e-22	106
SNP3113	chr8	92.188	64	5	0	1	64	8828531	8828594	5.28e-18	91.6
SNP3118	chr2	96.97	66	2	0	36	101	344455	344520	7.17e-24	111
SNP3119	chr2	96.97	66	2	0	36	101	344455	344520	7.17e-24	111
SNP3120	chr7	94.828	58	3	0	1	58	17969277	17969334	1.16e-18	93.5
SNP3121	chr7	94.059	101	6	0	1	101	6180308	6180208	1.17e-36	154
SNP3126	chr5	94.737	76	4	0	19	94	35590802	35590877	4.28e-26	119
SNP3132	chr1	98.333	60	1	0	1	60	33428117	33428176	1.58e-22	106
SNP3136	chr6	94.667	75	4	0	1	75	36682932	36683006	1.54e-25	117
SNP3137	chr6	95.918	49	2	0	1	49	36682958	36683006	2.02e-14	80.5
SNP3163	chr6	94.915	59	3	0	42	100	13343297	13343355	2.6e-18	93.5
SNP3164	chr1	97.015	67	0	1	1	65	22890538	22890472	3.87e-24	111
SNP3170	chr8	96.04	101	4	0	1	101	7725213	7725313	5.42e-40	165
SNP3171	chr7	85.294	68	10	0	19	86	11308883	11308950	1.22e-11	71.3
SNP3172	chr7	91.304	46	4	0	1	46	11308905	11308950	2.04e-09	63.9
SNP3175	chr11	97.03	101	3	0	1	101	1081781	1081681	1.17e-41	171
SNP3176	chr11	97.03	101	3	0	1	101	1081773	1081673	1.17e-41	171
SNP3177	chr7	92.593	81	5	1	1	80	22212775	22212695	5.54e-25	115
SNP3178	chr10	91.549	71	5	1	1	70	6887906	6887976	2.01e-19	97.1
SNP3179	chr1	85.567	97	14	0	1	97	21098741	21098837	4.31e-21	102
SNP3183	chr2	96.25	80	3	0	1	80	22147974	22147895	3.98e-30	132
SNP3189	chr1	93.333	75	5	0	27	101	9080955	9080881	7.17e-24	111
SNP3193	chr7	85.882	85	12	0	3	87	7005235	7005151	7.99e-18	91.6
SNP3197	chr9	97.03	101	3	0	1	101	14827621	14827721	1.17e-41	171
SNP3198	chr6	100	101	0	0	1	101	28054522	28054422	1.16e-46	187
SNP3199	chr6	100	87	0	0	1	87	28054502	28054416	5.72e-39	161
SNP3200	chr8	91.089	101	8	1	2	101	3553321	3553221	4.25e-31	135
SNP3201	chr10	89.362	94	10	0	8	101	8446607	8446514	4.28e-26	119
SNP3202	chr8	92.553	94	6	1	8	101	3553188	3553096	1.53e-30	134
SNP3203	chr2	94.118	68	4	0	7	74	21638804	21638737	7.73e-22	104
SNP3204	chr9	96.512	86	2	1	17	101	9764145	9764060	9.14e-33	141
SNP3210	chr5	95.238	105	1	3	1	101	22496433	22496329	1.95e-39	163
SNP3211	chr10	95.098	102	3	2	1	101	1905821	1905721	2.52e-38	159
SNP3212	chr10	96.078	102	2	2	1	101	1905811	1905711	5.42e-40	165
SNP3213	chr10	95.098	102	3	2	1	101	1905802	1905702	2.52e-38	159
SNP3215	chr1	90.099	101	10	0	1	101	33487438	33487538	5.5e-30	132
SNP3216	chr1	88.776	98	11	0	1	98	33487453	33487550	1.19e-26	121
SNP3223	chr10	93.939	99	6	0	3	101	4727115	4727213	1.52e-35	150
SNP3226	chr10	96.61	59	2	0	1	59	15114249	15114191	5.58e-20	99
SNP3227	chr8	96.364	55	2	0	1	55	7293795	7293741	3.81e-18	91.6
SNP3233	chr11	95.312	64	3	0	2	65	13303809	13303746	4.31e-21	102
SNP3234	chr8	97.03	101	3	0	1	101	5698560	5698460	1.17e-41	171
SNP3235	chr7	93.333	105	3	1	1	101	54884768	54884872	4.22e-36	152
SNP3242	chr4	98.02	101	2	0	1	101	5080626	5080526	2.51e-43	176
SNP3248	chr8	92.941	85	6	0	17	101	30286186	30286102	9.21e-28	124
SNP3249	chr8	94	100	6	0	2	101	2709732	2709831	4.22e-36	152
SNP3252	chr8	92.045	88	6	1	14	100	18257660	18257573	3.31e-27	122
SNP3253	chr8	89.899	99	9	1	4	101	18257660	18257562	2.56e-28	126
SNP3254	chr8	89.691	97	9	1	1	96	18257656	18257560	3.31e-27	122
SNP3255	chr6	92.188	64	5	0	15	78	15447487	15447550	6.63e-18	91.6
SNP3256	chr6	92.188	64	5	0	8	71	15447487	15447550	5.9e-18	91.6
SNP3260	chr2	99.01	101	1	0	1	101	12361271	12361371	5.39e-45	182
SNP3270	chr8	98.99	99	1	0	1	99	32668167	32668265	6.97e-44	178
SNP3272	chr8	98.551	69	1	0	1	69	43554027	43553959	9.21e-28	124
SNP3273	chr8	100	83	0	0	19	101	43553957	43553875	1.17e-36	154
SNP3274	chr8	100	77	0	0	1	77	43553890	43553814	1.74e-33	143
SNP3277	chr11	98	100	2	0	1	100	3448860	3448761	9.01e-43	174
SNP3278	chr10	94.915	59	1	2	12	70	8001328	8001384	5.65e-18	91.6
SNP3282	chr6	97.436	78	2	0	1	78	28811745	28811668	1.53e-30	134
SNP3283	chr6	97.959	49	1	0	1	49	28811716	28811668	4.34e-16	86.1
SNP3288	chr2	96.04	101	4	0	1	101	10730821	10730921	1.51e-40	167
SNP3289	chr2	95.05	101	5	0	1	101	10730942	10731042	2.52e-38	159
SNP3299	chr8	97.03	101	3	0	1	101	42783177	42783277	1.17e-41	171
SNP3300	chr8	98.02	101	2	0	1	101	42783318	42783418	2.51e-43	176
SNP3301	chr8	95.588	68	0	1	1	65	42783378	42783445	1.8e-22	106
SNP3302	chr1	93.407	91	5	1	5	95	17858538	17858627	1.53e-30	134
SNP3318	chr1	97.03	101	3	0	1	101	9141702	9141802	1.17e-41	171
SNP3319	chr1	96.078	102	3	1	1	101	9141798	9141899	5.42e-40	165
SNP3320	chr1	89.109	101	11	0	1	101	9141860	9141960	2.56e-28	126
SNP3323	chr4	95.833	96	4	0	1	96	12557338	12557433	3.26e-37	156
SNP3324	chr7	96.04	101	4	0	1	101	39926812	39926712	5.42e-40	165
SNP3325	chr7	96.809	94	3	0	6	99	39926798	39926705	9.08e-38	158
SNP3328	chr8	97.03	101	3	0	1	101	4522392	4522492	1.17e-41	171
SNP3330	chr6	94	100	6	0	2	101	19019917	19019818	4.22e-36	152
SNP3333	chr4	93	100	7	0	1	100	3875446	3875545	1.96e-34	147
SNP3335	chr7	84.043	94	12	3	1	93	10575438	10575529	1.21e-16	87.9
SNP3336	chr7	82.022	89	14	2	13	100	10575466	10575553	9.4e-13	75
SNP3337	chr7	82.022	89	14	2	12	99	10575466	10575553	9.4e-13	75
SNP3338	chr7	85.057	87	13	0	15	101	10575497	10575583	3.36e-17	89.8
SNP3341	chr7	100	69	0	0	33	101	33933882	33933950	7.12e-29	128
SNP3344	chr8	95.05	101	5	0	1	101	9994930	9994830	2.52e-38	159
SNP3345	chr10	95.96	99	4	0	1	99	12167187	12167089	7.02e-39	161
SNP3348	chr10	94.059	101	6	0	1	101	12168222	12168122	1.17e-36	154
SNP3349	chr9	92.079	101	8	0	1	101	9823105	9823005	2.54e-33	143
SNP3350	chr10	90.805	87	8	0	1	87	12168188	12168102	1.26e-25	117
SNP3351	chr8	94.366	71	4	0	11	81	9415358	9415428	1.9e-23	110
SNP3352	chr8	96.226	53	2	0	2	54	9415376	9415428	4.77e-17	87.9
SNP3353	chr6	95.876	97	4	0	5	101	29999440	29999344	9.08e-38	158
SNP3354	chr9	97.959	98	2	0	1	98	15805593	15805690	1.17e-41	171
SNP3355	chr9	91	100	9	0	1	100	14486663	14486564	4.25e-31	135
SNP3356	chr9	93.814	97	6	0	5	101	14486644	14486548	1.96e-34	147
SNP3359	chr6	85.859	99	10	4	1	98	15529981	15530076	4.31e-21	102
SNP3362	chr5	94.444	54	3	0	48	101	26090255	26090308	1.56e-15	84.2
SNP3363	chr2	91.667	72	4	2	23	92	19341698	19341769	5.58e-20	99
SNP3364	chr6	95.098	102	3	1	1	100	30703426	30703527	2.52e-38	159
SNP3369	chr11	89.796	98	8	2	1	96	4276530	4276627	9.21e-28	124
SNP3376	chr5	97.03	101	3	0	1	101	25766753	25766653	1.17e-41	171
SNP3377	chr5	96.667	60	2	0	1	60	25766549	25766490	7.35e-21	100
SNP3380	chr1	93.75	64	4	0	38	101	22921251	22921188	2.01e-19	97.1
SNP3389	chr7	92	100	8	0	2	101	33903660	33903759	9.14e-33	141
SNP3390	chr7	94.059	101	6	0	1	101	33903684	33903784	1.17e-36	154
SNP3391	chr5	96.04	101	4	0	1	101	26105637	26105737	5.42e-40	165
SNP3392	chr5	96.04	101	4	0	1	101	26105637	26105737	5.42e-40	165
SNP3393	chr5	97.959	98	2	0	4	101	26105686	26105783	1.17e-41	171
SNP3394	chr5	96.97	99	3	0	1	99	26089654	26089752	1.51e-40	167
SNP3395	chr5	96.907	97	3	0	1	97	26089656	26089752	1.95e-39	163
SNP3396	chr5	95.05	101	5	0	1	101	26105776	26105876	2.52e-38	159
SNP3397	chr5	88.095	84	8	2	4	87	26105840	26105921	4.55e-20	99
SNP3398	chr5	88.095	84	8	2	1	84	26105840	26105921	4.33e-20	99
SNP3403	chr5	97.03	101	3	0	1	101	25766491	25766591	1.17e-41	171
SNP3404	chr5	97.03	101	3	0	1	101	25766655	25766755	1.17e-41	171
SNP3407	chr10	98.02	101	2	0	1	101	15508322	15508222	2.51e-43	176
SNP3408	chr5	100	101	0	0	1	101	4378279	4378379	1.16e-46	187
SNP3409	chr10	100	68	0	0	1	68	10211300	10211367	1.48e-28	126
SNP3416	chr9	99.01	101	1	0	1	101	2424536	2424636	5.39e-45	182
SNP3417	chr8	80.208	96	11	4	4	99	7207697	7207610	5.66e-10	65.8
SNP3421	chr11	99.01	101	1	0	1	101	4467307	4467207	5.39e-45	182
SNP3422	chr11	99.01	101	1	0	1	101	4467307	4467207	5.39e-45	182
SNP3423	chr11	99.01	101	1	0	1	101	4467258	4467158	5.39e-45	182
SNP3424	chr1	99.01	101	1	0	1	101	1230084	1229984	5.39e-45	182
SNP3425	chr11	97.468	79	2	0	1	79	4467123	4467045	3.02e-31	135
SNP3426	chr11	98.592	71	1	0	1	71	4467115	4467045	1.58e-28	126
SNP3433	chr8	96.875	96	3	0	6	101	4865198	4865103	7.02e-39	161
SNP3434	chr2	95.455	66	3	0	1	66	18677796	18677861	1.84e-22	106
SNP3435	chr1	87.755	98	11	1	1	98	2269763	2269859	1.99e-24	113
SNP3439	chr7	94.898	98	5	0	4	101	10678843	10678746	1.17e-36	154
SNP3444	chr11	97.674	86	2	0	1	86	793750	793835	4.38e-35	148
SNP3451	chr8	95.05	101	5	0	1	101	10264195	10264295	2.52e-38	159
SNP3464	chr9	87.059	85	9	2	15	98	15057800	15057883	7.22e-19	95.3
SNP3465	chr8	95	60	3	0	42	101	13596757	13596698	7.22e-19	95.3
SNP3466	chr8	94.444	72	4	0	30	101	13596757	13596686	7.17e-24	111
SNP3467	chr3	97.468	79	2	0	23	101	4149999	4149921	4.25e-31	135
SNP3469	chr8	88.66	97	10	1	6	101	17575003	17575099	1.54e-25	117
SNP3477	chr1	91.262	103	5	3	1	101	30152327	30152227	1.18e-31	137
SNP3478	chr9	96.154	104	1	1	1	101	11355046	11355149	1.51e-40	167
SNP3483	chr4	91.954	87	7	0	1	87	11926611	11926697	3.31e-27	122
SNP3487	chr8	95.789	95	4	0	1	95	23996062	23996156	1.17e-36	154
SNP3488	chr8	91.089	101	9	0	1	101	24221862	24221762	1.18e-31	137
SNP3493	chr6	98	100	2	0	1	100	2811712	2811811	9.01e-43	174
SNP3494	chr6	97.03	101	3	0	1	101	2811716	2811816	1.17e-41	171
SNP3495	chr6	97.03	101	3	0	1	101	2811720	2811820	1.17e-41	171
SNP3496	chr6	97.059	102	2	1	1	101	28716792	28716893	1.17e-41	171
SNP3497	chr6	98.02	101	2	0	1	101	28716801	28716901	2.51e-43	176
SNP3498	chr6	98.795	83	1	0	1	83	28716822	28716904	4.74e-35	148
SNP3499	chr4	94.737	57	3	0	1	57	1883608	1883664	1.46e-17	89.8
SNP3500	chr4	94.643	56	3	0	1	56	1883609	1883664	5.09e-17	87.9
SNP3501	chr4	94.444	54	3	0	1	54	1883611	1883664	6.17e-16	84.2
SNP3507	chr8	88.75	80	7	2	4	81	18325075	18325154	1.51e-19	97.1
SNP3510	chr8	100	101	0	0	1	101	45796	45896	1.16e-46	187
SNP3511	chr8	100	101	0	0	1	101	45814	45914	1.16e-46	187
SNP3512	chr6	96.774	93	3	0	1	93	475372	475464	2.92e-37	156
SNP3513	chr8	96.552	58	2	0	1	58	46017	46074	8.98e-20	97.1
SNP3514	chr5	98.02	101	2	0	1	101	26548318	26548418	2.51e-43	176
SNP3515	chr5	98.02	101	2	0	1	101	26548349	26548449	2.51e-43	176
SNP3516	chr5	97.959	98	2	0	1	98	26548359	26548456	1.17e-41	171
SNP3517	chr5	99.01	101	1	0	1	101	26548408	26548508	5.39e-45	182
SNP3518	chr8	100	52	0	0	1	52	343233	343182	7.39e-20	97.1
SNP3519	chr7	96.04	101	4	0	1	101	31416317	31416417	5.42e-40	165
SNP3520	chr10	87.129	101	13	0	1	101	992051	992151	5.54e-25	115
SNP3521	chr10	94.059	101	6	0	1	101	992125	992225	1.17e-36	154
SNP3522	chr8	96.552	87	3	0	1	87	26117530	26117616	5.86e-34	145
SNP3523	chr7	98.02	101	2	0	1	101	4828956	4829056	2.51e-43	176
SNP3534	chr2	98.02	101	2	0	1	101	18260271	18260371	2.51e-43	176
SNP3535	chr2	98.02	101	2	0	1	101	18260271	18260371	2.51e-43	176
SNP3536	chr2	98.99	99	1	0	1	99	18260297	18260395	6.97e-44	178
SNP3537	chr10	97.015	67	2	0	1	67	2966528	2966462	1.99e-24	113
SNP3539	chr9	97.03	101	3	0	1	101	15339733	15339833	1.17e-41	171
SNP3544	chr5	98.214	56	1	0	1	56	32666555	32666500	2.35e-20	99
SNP3548	chr6	94.059	101	6	0	1	101	23433322	23433422	1.17e-36	154
SNP3549	chr4	97.368	76	2	0	1	76	8420817	8420892	1.35e-29	130
SNP3550	chr1	98.182	55	1	0	1	55	17408077	17408023	8.45e-20	97.1
SNP3551	chr6	99.01	101	1	0	1	101	30537095	30536995	5.39e-45	182
SNP3558	chr6	89.474	57	4	2	46	101	18619963	18620018	1.22e-11	71.3
SNP3559	chr6	92.683	82	4	2	21	101	18619963	18620043	1.54e-25	117
SNP3563	chr9	96.04	101	4	0	1	101	12966290	12966390	5.42e-40	165
SNP3566	chr10	90.099	101	10	0	1	101	6869330	6869430	5.5e-30	132
SNP3567	chr10	90.11	91	9	0	1	91	6869343	6869433	4.28e-26	119
SNP3573	chr1	96.552	58	2	0	1	58	22120466	22120409	8.98e-20	97.1
SNP3578	chr11	98.592	71	1	0	1	71	12027598	12027528	2.56e-28	126
SNP3579	chr11	98.485	66	1	0	1	66	12027593	12027528	1.54e-25	117
SNP3580	chr11	98.113	53	1	0	1	53	12027580	12027528	2.6e-18	93.5
SNP3591	chr1	94.845	97	5	0	5	101	5388574	5388478	4.22e-36	152
SNP3592	chr1	95.918	98	4	0	4	101	4898655	4898752	2.52e-38	159
SNP3593	chr1	96.667	60	0	2	1	58	4905391	4905450	5.58e-20	99
SNP3595	chr8	90.099	101	10	0	1	101	24084472	24084572	5.5e-30	132
SNP3596	chr8	90.099	101	10	0	1	101	24084472	24084572	5.5e-30	132
SNP3597	chr8	92.857	98	7	0	1	98	24084493	24084590	2.54e-33	143
SNP3605	chr3	84.615	78	11	1	1	78	411159	411235	2.61e-13	76.8
SNP3606	chr3	87.692	65	7	1	6	70	411172	411235	9.4e-13	75
SNP3607	chr3	87.692	65	7	1	2	66	411172	411235	9.4e-13	75
SNP3608	chr3	91.667	48	3	1	1	48	411189	411235	5.66e-10	65.8
SNP3618	chr8	98.113	53	1	0	1	53	4206358	4206410	9.91e-19	93.5
SNP3619	chr4	94.805	77	4	0	1	77	10156442	10156518	1.19e-26	121
SNP3633	chr2	98.02	101	2	0	1	101	23164281	23164181	2.51e-43	176
SNP3634	chr7	99.01	101	1	0	1	101	32848274	32848174	5.39e-45	182
SNP3635	chr9	95.833	96	4	0	1	96	12589574	12589479	3.26e-37	156
SNP3636	chr1	83.168	101	17	0	1	101	30647747	30647847	2.6e-18	93.5
SNP3643	chr8	94.565	92	5	0	1	92	18615945	18616036	2.37e-33	143
SNP3644	chr1	98.039	102	1	1	1	101	2460839	2460940	2.51e-43	176
SNP3645	chr1	98.99	99	1	0	3	101	2460849	2460947	6.97e-44	178
SNP3646	chr1	98.611	72	1	0	1	72	2460887	2460958	4.49e-29	128
SNP3647	chr1	89.474	57	5	1	43	99	9072987	9072932	1.22e-11	71.3
SNP3650	chr4	95.05	101	5	0	1	101	8788863	8788963	2.52e-38	159
SNP3651	chr4	95.05	101	5	0	1	101	8788863	8788963	2.52e-38	159
SNP3652	chr4	95.96	99	4	0	3	101	8788876	8788974	7.02e-39	161
SNP3653	chr4	96.04	101	4	0	1	101	8788968	8789068	5.42e-40	165
SNP3654	chr4	96.04	101	4	0	1	101	8788990	8789090	5.42e-40	165
SNP3655	chr4	96.04	101	4	0	1	101	8788992	8789092	5.42e-40	165
SNP3656	chr4	96.04	101	4	0	1	101	8788993	8789093	5.42e-40	165
SNP3657	chr4	95.96	99	4	0	1	99	8788998	8789096	7.02e-39	161
SNP3658	chr4	94	100	6	0	1	100	8789006	8789105	4.22e-36	152
SNP3659	chr4	92.079	101	8	0	1	101	8789013	8789113	2.54e-33	143
SNP3660	chr4	91.954	87	7	0	1	87	8789030	8789116	2.7e-27	122
SNP3661	chr4	91.358	81	7	0	1	81	8789036	8789116	5.28e-24	111
SNP3662	chr4	91.25	80	7	0	1	80	8789037	8789116	1.87e-23	110
SNP3663	chr4	92.424	66	5	0	1	66	8789051	8789116	3.99e-19	95.3
SNP3677	chr5	94.059	101	3	1	1	101	6915632	6915729	1.52e-35	150
SNP3678	chr6	97	100	3	0	2	101	12468452	12468353	4.19e-41	169
SNP3679	chr6	99.01	101	1	0	1	101	12468360	12468260	5.39e-45	182
SNP3682	chr5	91.176	102	8	1	1	101	13852739	13852840	1.18e-31	137
SNP3683	chr5	92.157	102	7	1	1	101	13852746	13852847	2.54e-33	143
SNP3684	chr5	93.75	96	6	0	6	101	13852810	13852905	7.07e-34	145
SNP3685	chr5	93.069	101	7	0	1	101	13852811	13852911	5.46e-35	148
SNP3689	chr8	88.172	93	11	0	4	96	13643489	13643581	7.17e-24	111
SNP3690	chr8	87.879	99	12	0	1	99	13643513	13643611	1.54e-25	117
SNP3692	chr1	84.375	96	13	2	5	99	28161370	28161464	2.6e-18	93.5
SNP3705	chr6	97.03	101	3	0	1	101	30984487	30984587	1.17e-41	171
SNP3706	chr6	98.02	101	2	0	1	101	30984520	30984620	2.51e-43	176
SNP3707	chr6	97.826	92	2	0	1	92	30984595	30984686	2.22e-38	159
SNP3708	chr6	96.226	53	2	0	1	53	30984634	30984686	4.61e-17	87.9
SNP3709	chr5	97.03	101	3	0	1	101	9869786	9869886	1.17e-41	171
SNP3715	chr10	100	101	0	0	1	101	16671637	16671737	1.16e-46	187
SNP3716	chr10	98.901	91	1	0	1	91	16671689	16671779	1.95e-39	163
SNP3717	chr10	98.876	89	1	0	1	89	16671691	16671779	2.52e-38	159
SNP3718	chr10	97.015	67	2	0	35	101	16671773	16671839	1.99e-24	113
SNP3719	chr10	97.647	85	2	0	1	85	16671833	16671917	1.55e-34	147
SNP3720	chr10	96.97	66	2	0	1	66	16671852	16671917	3.96e-24	111
SNP3725	chr8	96.842	95	3	0	1	95	15649730	15649824	2.52e-38	159
SNP3742	chr9	89.815	108	3	6	1	101	17396945	17396839	5.5e-30	132
SNP3750	chr1	98.02	101	2	0	1	101	1406847	1406947	2.51e-43	176
SNP3751	chr10	100	100	0	0	1	100	9161515	9161614	4.11e-46	185
SNP3752	chr9	94.059	101	6	0	1	101	9548643	9548743	1.17e-36	154
SNP3758	chr1	93.939	99	6	0	1	99	18257777	18257875	1.52e-35	150
SNP3759	chr9	91.111	90	8	0	1	90	19931906	19931995	2.96e-27	122
SNP3760	chr9	91.139	79	7	0	1	79	19931917	19931995	6.95e-23	108
SNP3761	chr5	93.069	101	7	0	1	101	14317069	14316969	5.46e-35	148
SNP3762	chr5	93.069	101	7	0	1	101	14317069	14316969	5.46e-35	148
SNP3763	chr5	93.069	101	7	0	1	101	14317069	14316969	5.46e-35	148
SNP3771	chr1	93.478	92	6	0	1	92	3653419	3653510	1.12e-31	137
SNP3775	chr9	89	100	11	0	1	100	13342948	13342849	9.21e-28	124
SNP3776	chr9	87.129	101	13	0	1	101	13342943	13342843	5.54e-25	115
SNP3777	chr5	90.805	87	8	0	1	87	12971026	12971112	1.26e-25	117
SNP3780	chr5	92.857	98	7	0	1	98	11842934	11843031	2.44e-33	143
SNP3781	chr3	88.679	106	7	1	1	101	10107289	10107394	9.21e-28	124
SNP3783	chr10	98	100	2	0	1	100	10530665	10530764	9.01e-43	174
SNP3784	chr5	95.699	93	3	1	10	101	1125058	1124966	5.46e-35	148
SNP3785	chr5	98.02	101	2	0	1	101	1125029	1124929	2.51e-43	176
SNP3813	chr1	97.03	101	3	0	1	101	31551791	31551891	1.17e-41	171
SNP3814	chr1	97.03	101	3	0	1	101	31551838	31551938	1.17e-41	171
SNP3815	chr1	98.02	101	2	0	1	101	31551865	31551965	2.51e-43	176
SNP3816	chr1	100	98	0	0	1	98	31551921	31552018	5.39e-45	182
SNP3820	chr10	96.429	56	2	0	2	57	20354103	20354158	1.13e-18	93.5
SNP3825	chr5	89	100	9	2	3	101	7775681	7775583	3.31e-27	122
SNP3826	chr5	89	100	9	2	3	101	7775681	7775583	3.31e-27	122
SNP3827	chr5	89	100	9	2	3	101	7775681	7775583	3.31e-27	122
SNP3828	chr2	95	100	5	0	2	101	104707	104806	9.08e-38	158
SNP3830	chr9	96.386	83	3	0	1	83	17534569	17534651	9.02e-32	137
SNP3831	chr9	95.652	69	3	0	1	69	17534583	17534651	4.24e-24	111
SNP3839	chr5	87.379	103	10	3	1	101	18896533	18896634	5.54e-25	115
SNP3840	chr5	88.235	102	10	2	1	101	18896543	18896643	1.19e-26	121
SNP3841	chr5	89.796	98	9	1	5	101	18896549	18896646	9.21e-28	124
SNP3842	chr5	89.109	101	10	1	2	101	18896566	18896666	9.21e-28	124
SNP3843	chr9	93.069	101	7	0	1	101	19108149	19108049	5.46e-35	148
SNP3844	chr10	98.876	89	1	0	11	99	15583953	15584041	2.46e-38	159
SNP3855	chr7	97.059	102	2	1	1	101	43575811	43575710	1.17e-41	171
SNP3856	chr7	97.03	101	3	0	1	101	43575677	43575577	1.17e-41	171
SNP3861	chr5	95.833	96	3	1	6	101	32317677	32317583	1.17e-36	154
SNP3862	chr8	95.05	101	5	0	1	101	28271128	28271228	2.52e-38	159
SNP3865	chr7	91.089	101	9	0	1	101	9216592	9216492	1.18e-31	137
SNP3869	chr2	95.05	101	5	0	1	101	1754250	1754350	2.52e-38	159
SNP3870	chr2	92.453	106	3	2	1	101	1754358	1754463	1.96e-34	147
SNP3871	chr6	91.045	67	6	0	3	69	12204651	12204717	5.53e-18	91.6
SNP3874	chr5	94.737	57	2	1	1	56	7536107	7536163	5.56e-17	87.9
SNP3875	chr1	100	82	0	0	1	82	6251150	6251069	4.22e-36	152
SNP3876	chr5	98.02	101	2	0	1	101	695369	695269	2.51e-43	176
SNP3877	chr5	96.774	62	2	0	1	62	695305	695244	6.31e-22	104
SNP3878	chr8	97.03	101	3	0	1	101	43762420	43762520	1.17e-41	171
SNP3879	chr8	97.98	99	2	0	1	99	43762454	43762552	3.24e-42	172
SNP3885	chr5	97.959	49	1	0	43	91	30676347	30676395	4.34e-16	86.1
SNP3886	chr5	93.258	89	6	0	13	101	30676421	30676509	5.5e-30	132
SNP3887	chr5	93.878	98	6	0	4	101	30676421	30676518	5.46e-35	148
SNP3888	chr5	93.069	101	7	0	1	101	30676427	30676527	5.46e-35	148
SNP3894	chr8	95.918	98	4	0	4	101	40747529	40747432	2.52e-38	159
SNP3897	chr9	96.04	101	4	0	1	101	20316531	20316431	5.42e-40	165
SNP3898	chr9	95	100	5	0	1	100	20316473	20316374	9.08e-38	158
SNP3899	chr9	94.059	101	6	0	1	101	20316428	20316328	1.17e-36	154
SNP3917	chr11	96.667	60	2	0	1	60	8781664	8781723	1.55e-20	100
SNP3942	chr6	97.03	101	3	0	1	101	7912324	7912424	1.17e-41	171
SNP3943	chr6	99.01	101	1	0	1	101	7912373	7912473	5.39e-45	182
SNP3944	chr6	98.99	99	1	0	1	99	7912380	7912478	6.78e-44	178
SNP3945	chr6	98.276	58	1	0	1	58	7912421	7912478	1.93e-21	102
SNP3946	chr1	100	101	0	0	1	101	5200902	5201002	1.16e-46	187
SNP3947	chr8	94.059	101	6	0	1	101	10264195	10264295	1.17e-36	154
SNP3948	chr8	94.059	101	6	0	1	101	10264195	10264295	1.17e-36	154
SNP3949	chr8	92.929	99	7	0	1	99	10264217	10264315	7.07e-34	145
SNP3959	chr4	97.03	101	3	0	1	101	4433432	4433332	1.17e-41	171
SNP3963	chr9	98.02	101	2	0	1	101	10323062	10323162	2.51e-43	176
SNP3964	chr10	100	55	0	0	47	101	18441657	18441711	4.31e-21	102
SNP3965	chr9	98.02	101	2	0	1	101	4887100	4887200	2.51e-43	176
SNP3967	chr2	95.96	99	4	0	1	99	18485234	18485136	7.02e-39	161
SNP3980	chr6	87.912	91	11	0	5	95	27164020	27163930	9.27e-23	108
SNP3981	chr6	98.02	101	2	0	1	101	11713381	11713481	2.51e-43	176
SNP3983	chr6	95.789	95	4	0	1	95	11713436	11713530	1.17e-36	154
SNP3991	chr8	97.059	102	1	2	1	101	29676335	29676235	1.17e-41	171
SNP3992	chr8	95.098	102	3	2	1	101	29676303	29676203	2.52e-38	159
SNP4008	chr11	91.919	99	8	0	1	99	12120330	12120428	3.29e-32	139
SNP4016	chr9	97.826	46	1	0	1	46	7101012	7101057	1.17e-14	80.5
SNP4021	chr11	94.231	104	3	2	1	101	14121145	14121042	3.26e-37	156
SNP4022	chr8	89.796	98	7	2	1	97	24214388	24214483	3.31e-27	122
SNP4025	chr1	82.828	99	13	1	3	101	26284640	26284546	4.34e-16	86.1
SNP4027	chr4	89.13	92	9	1	11	101	8929936	8929845	1.99e-24	113
SNP4028	chr1	86.275	102	6	5	1	100	18006003	18005908	1.2e-21	104
SNP4029	chr6	95.833	96	4	0	4	99	27037005	27037100	3.26e-37	156
SNP4033	chr6	91.089	101	8	1	1	101	10562589	10562688	4.25e-31	135
SNP4041	chr4	95.312	64	2	1	1	63	17122384	17122447	1.55e-20	100
SNP4042	chr4	96.25	80	3	0	19	98	17122424	17122503	5.5e-30	132
SNP4043	chr4	96.04	101	4	0	1	101	17122438	17122538	5.42e-40	165
SNP4044	chr5	95.96	99	4	0	1	99	8059850	8059752	7.02e-39	161
SNP4045	chr5	95.918	98	4	0	4	101	8059836	8059739	2.52e-38	159
SNP4046	chr5	97	100	3	0	1	100	8059800	8059701	4.19e-41	169
SNP4047	chr4	91.765	85	7	0	1	85	17122538	17122622	3.38e-26	119
SNP4048	chr4	91.667	84	7	0	1	84	17122539	17122622	1.2e-25	117
SNP4049	chr7	97.03	101	3	0	1	101	31405901	31406001	1.17e-41	171
SNP4050	chr7	97.98	99	2	0	1	99	31406034	31406132	3.24e-42	172
SNP4070	chr2	95.918	98	4	0	2	99	16573186	16573283	2.52e-38	159
SNP4071	chr6	92.647	68	5	0	1	68	21949799	21949732	5.58e-20	99
SNP4077	chr1	97.03	101	2	1	1	100	32782544	32782644	4.19e-41	169
SNP4078	chr1	95.506	89	3	1	1	88	19311331	19311419	9.14e-33	141
SNP4099	chr3	97.059	102	2	1	1	101	8392368	8392267	1.17e-41	171
SNP4100	chr3	97.059	102	2	1	1	101	8392368	8392267	1.17e-41	171
SNP4113	chr4	92.5	80	6	0	1	80	7338996	7339075	4.01e-25	115
SNP4119	chr8	95.082	61	3	0	1	61	2135506	2135566	1.08e-19	97.1
SNP4125	chr9	91	100	9	0	2	101	15786040	15785941	4.25e-31	135
SNP4131	chr8	97.059	34	1	0	25	58	14452607	14452574	9.47e-08	58.4
SNP4132	chr8	95	100	5	0	1	100	40747434	40747533	9.08e-38	158
SNP4133	chr5	97.03	101	2	1	1	101	50196	50097	4.19e-41	169
SNP4134	chr5	96.04	101	4	0	1	101	50132	50032	5.42e-40	165
SNP4135	chr5	95.96	99	4	0	1	99	49237	49139	6.83e-39	161
SNP4136	chr5	97.222	72	2	0	1	72	49210	49139	2.09e-27	122
SNP4137	chr5	96.875	64	2	0	1	64	49202	49139	4.88e-23	108
SNP4139	chr8	93.939	66	4	0	2	67	2793641	2793706	8.78e-21	100
SNP4140	chr1	93.333	90	6	0	2	91	17858627	17858538	1.53e-30	134
SNP4145	chr7	92.079	101	8	0	1	101	49201157	49201057	2.54e-33	143
SNP4150	chr10	98.02	101	2	0	1	101	6852059	6852159	2.51e-43	176
SNP4151	chr10	97.03	101	3	0	1	101	6852071	6852171	1.17e-41	171
SNP4152	chr10	97.03	101	3	0	1	101	6852115	6852215	1.17e-41	171
SNP4153	chr10	98.02	101	2	0	1	101	6852124	6852224	2.51e-43	176
SNP4154	chr10	98.02	101	2	0	1	101	6852128	6852228	2.51e-43	176
SNP4155	chr10	96.04	101	4	0	1	101	6852151	6852251	5.42e-40	165
SNP4156	chr10	95.789	95	4	0	1	95	6852159	6852253	1.17e-36	154
SNP4157	chr7	95.96	99	4	0	3	101	37828233	37828135	7.02e-39	161
SNP4158	chr7	96	100	4	0	1	100	37828224	37828125	1.93e-39	163
SNP4159	chr10	96.552	58	2	0	1	58	6853357	6853414	8.98e-20	97.1
SNP4160	chr10	96.429	56	2	0	1	56	6853359	6853414	1.09e-18	93.5
SNP4163	chr4	98.02	101	2	0	1	101	15198331	15198431	2.51e-43	176
SNP4164	chr1	93.069	101	5	1	1	101	124256	124354	1.96e-34	147
SNP4196	chr8	95.05	101	5	0	1	101	9415036	9414936	2.52e-38	159
SNP4200	chr6	95.05	101	5	0	1	101	34946354	34946454	2.52e-38	159
SNP4201	chr6	94	100	5	1	1	100	34946362	34946460	1.52e-35	150
SNP4202	chr9	91.089	101	9	0	1	101	20244604	20244504	1.18e-31	137
SNP4203	chr9	95.833	96	4	0	6	101	20244552	20244457	3.26e-37	156
SNP4208	chr3	100	101	0	0	1	101	9877348	9877248	1.16e-46	187
SNP4209	chr3	99.01	101	1	0	1	101	9877292	9877192	5.39e-45	182
SNP4210	chr3	97.03	101	3	0	1	101	9877233	9877133	1.17e-41	171
SNP4211	chr1	95.833	96	4	0	6	101	23209162	23209067	3.26e-37	156
SNP4212	chr1	95.789	95	4	0	1	95	23209157	23209063	1.17e-36	154
SNP4213	chr8	93.069	101	7	0	1	101	17031736	17031636	5.46e-35	148
SNP4214	chr2	97.143	35	1	0	21	55	14206486	14206520	2.63e-08	60.2
SNP4227	chr1	95.122	82	4	0	4	85	28944581	28944500	1.98e-29	130
SNP4238	chr8	97.727	44	1	0	1	44	35136458	35136415	2.61e-13	76.8
SNP4243	chr1	93.069	101	7	0	1	101	20821856	20821956	5.46e-35	148
SNP4244	chr1	95.789	95	4	0	1	95	20821902	20821996	1.17e-36	154
SNP4256	chr9	89.423	104	8	3	1	101	18257870	18257973	7.12e-29	128
SNP4265	chr7	93	100	6	1	3	101	22212695	22212794	7.07e-34	145
SNP4266	chr2	95.082	61	3	0	1	61	493849	493789	1.03e-19	97.1
SNP4267	chr1	95.833	48	0	2	2	48	18272028	18271982	2.61e-13	76.8
SNP4270	chr2	96.04	101	3	1	1	101	18708862	18708763	1.95e-39	163
SNP4271	chr2	96.04	101	3	1	1	101	18708850	18708751	1.95e-39	163
SNP4272	chr2	97.03	101	2	1	1	101	18708825	18708726	4.19e-41	169
SNP4273	chr2	95.05	101	4	1	1	101	18708815	18708716	9.08e-38	158
SNP4274	chr6	90.099	101	8	1	1	101	29946572	29946670	1.98e-29	130
SNP4275	chr6	90.099	101	8	1	1	101	29946574	29946672	1.98e-29	130
SNP4277	chr7	94.059	101	6	0	1	101	12257719	12257819	1.17e-36	154
SNP4278	chr6	96.875	96	3	0	6	101	29946603	29946698	7.02e-39	161
SNP4279	chr6	97.03	101	3	0	1	101	29946610	29946710	1.17e-41	171
SNP4280	chr6	97.03	101	3	0	1	101	29946613	29946713	1.17e-41	171
SNP4281	chr2	96.907	97	3	0	1	97	18708664	18708568	1.85e-39	163
SNP4282	chr2	97.872	94	1	1	2	94	18708661	18708568	6.37e-39	161
SNP4290	chr8	95	100	5	0	1	100	12499245	12499146	9.08e-38	158
SNP4291	chr8	94.949	99	5	0	1	99	12223760	12223858	3.26e-37	156
SNP4292	chr8	94.059	101	6	0	1	101	12223775	12223875	1.17e-36	154
SNP4293	chr8	95.05	101	5	0	1	101	21824183	21824283	2.52e-38	159
SNP4294	chr8	95.833	96	4	0	1	96	12223801	12223896	3.26e-37	156
SNP4295	chr8	93.651	63	4	0	1	63	21824261	21824323	3.8e-19	95.3
SNP4296	chr8	89.908	109	3	4	1	101	26347217	26347109	1.53e-30	134
SNP4299	chr7	92	100	7	1	3	101	53693900	53693801	3.29e-32	139
SNP4300	chr7	83.516	91	15	0	2	92	22644357	22644447	4e-16	86.1
SNP4301	chr7	85.185	81	12	0	1	81	22644367	22644447	1.21e-15	84.2
SNP4302	chr7	85	60	9	0	1	60	22644388	22644447	3.76e-09	62.1
SNP4303	chr7	84.746	59	9	0	1	59	22644389	22644447	1.32e-08	60.2
SNP4304	chr7	92.683	41	3	0	14	54	22644407	22644447	1.14e-08	60.2
SNP4313	chr7	95.181	83	4	0	19	101	12457448	12457366	5.5e-30	132
SNP4314	chr7	89.109	101	10	1	1	101	12457396	12457297	9.21e-28	124
SNP4316	chr2	96.97	99	3	0	1	99	4982657	4982559	1.51e-40	167
SNP4317	chr9	93.269	104	4	2	1	101	6645928	6646031	3.26e-37	156
SNP4318	chr9	93.137	102	4	2	1	99	6645930	6646031	4.22e-36	152
SNP4319	chr9	92.308	104	5	2	1	101	6645946	6646049	4.22e-36	152
SNP4320	chr9	92.308	104	5	2	1	101	6645959	6646062	4.22e-36	152
SNP4327	chr4	88.889	99	11	0	1	99	9717595	9717497	3.31e-27	122
SNP4328	chr4	88.119	101	12	0	1	101	9717591	9717491	1.19e-26	121
SNP4329	chr4	86.905	84	11	0	1	84	9717574	9717491	5.7e-19	95.3
SNP4332	chr11	96	100	4	0	2	101	8422061	8422160	1.95e-39	163
SNP4333	chr6	99	100	1	0	2	101	11270163	11270064	1.94e-44	180
SNP4334	chr11	98.99	99	1	0	1	99	13931472	13931570	6.97e-44	178
SNP4345	chr8	97.03	101	3	0	1	101	5973472	5973572	1.17e-41	171
SNP4346	chr1	92.045	88	5	2	9	95	9822047	9822133	3.31e-27	122
SNP4351	chr1	92.222	90	7	0	8	97	20275241	20275330	6.74e-29	128
SNP4356	chr7	98.02	101	2	0	1	101	8254642	8254742	2.51e-43	176
SNP4357	chr7	86.076	79	9	2	20	97	42223808	42223731	1.56e-15	84.2
SNP4359	chr8	97.03	101	3	0	1	101	25333357	25333457	1.17e-41	171
SNP4360	chr8	97.03	101	3	0	1	101	25333357	25333457	1.17e-41	171
SNP4361	chr8	98	100	2	0	2	101	25333379	25333478	9.01e-43	174
SNP4362	chr8	99.01	101	1	0	1	101	25333400	25333500	5.39e-45	182
SNP4365	chr7	95.05	101	5	0	1	101	25844012	25843912	2.52e-38	159
SNP4366	chr6	97.03	101	3	0	1	101	3742952	3742852	1.17e-41	171
SNP4381	chr6	92.929	99	7	0	3	101	31468332	31468430	7.07e-34	145
SNP4387	chr5	98.925	93	1	0	1	93	16083150	16083058	1.35e-40	167
SNP4392	chr4	98.98	98	1	0	1	98	15414876	15414973	2.51e-43	176
SNP4399	chr5	87.129	101	13	0	1	101	6330387	6330487	5.54e-25	115
SNP4402	chr9	84.444	90	14	0	1	90	17223807	17223896	2.87e-17	89.8
SNP4403	chr9	83.721	86	14	0	1	86	17223811	17223896	4.51e-15	82.4
SNP4415	chr4	86.364	88	10	2	1	87	7899519	7899605	7.22e-19	95.3
SNP4419	chr2	99.01	101	1	0	1	101	7698009	7697909	5.39e-45	182
SNP4420	chr11	100	101	0	0	1	101	15657542	15657642	1.16e-46	187
SNP4422	chr11	98.02	101	2	0	1	101	11196343	11196243	2.51e-43	176
SNP4425	chr10	99.01	101	1	0	1	101	15508713	15508813	5.39e-45	182
SNP4426	chr5	99.01	101	1	0	1	101	4377613	4377513	5.39e-45	182
SNP4427	chr5	98.667	75	1	0	1	75	4377581	4377507	1.01e-30	134
SNP4428	chr8	95.05	101	5	0	1	101	36265413	36265513	2.52e-38	159
SNP4429	chr8	93.069	101	7	0	1	101	36265434	36265534	5.46e-35	148
SNP4444	chr10	94.444	54	3	0	8	61	14648293	14648346	8.02e-16	84.2
SNP4453	chr2	91.176	102	8	1	1	101	17563487	17563588	1.18e-31	137
SNP4456	chr6	89.109	101	11	0	1	101	10237622	10237522	2.56e-28	126
SNP4457	chr11	95	80	4	0	1	80	18144166	18144245	1.85e-28	126
SNP4458	chr9	96.939	98	3	0	4	101	19353564	19353661	5.42e-40	165
SNP4459	chr9	97.5	80	2	0	2	81	19353624	19353703	1.18e-31	137
SNP4460	chr5	98.438	64	1	0	1	64	30789449	30789386	1.99e-24	113
SNP4472	chr4	96.04	101	4	0	1	101	4433276	4433376	5.42e-40	165
SNP4475	chr4	96.04	101	4	0	1	101	4433379	4433479	5.42e-40	165
SNP4476	chr4	95.918	98	4	0	1	98	4433403	4433500	2.52e-38	159
SNP4477	chr1	89.13	92	10	0	1	92	31403875	31403784	5.54e-25	115
SNP4478	chr1	100	33	0	0	3	35	31403816	31403784	7.32e-09	62.1
SNP4479	chr2	100	36	0	0	61	96	2816416	2816381	1.57e-10	67.6
SNP4480	chr6	97.436	78	2	0	1	78	11905542	11905465	1.07e-30	134
SNP4482	chr2	100	69	0	0	1	69	1084362	1084294	4.21e-29	128
SNP4490	chr1	93.684	95	6	0	5	99	3653510	3653416	2.54e-33	143
SNP4492	chr8	95.05	101	5	0	1	101	17729173	17729073	2.52e-38	159
SNP4493	chr8	96.774	93	3	0	3	95	17729160	17729068	3.26e-37	156
SNP4494	chr8	96.774	93	3	0	1	93	17729160	17729068	3.26e-37	156
SNP4495	chr8	88.235	102	9	3	1	101	17729130	17729031	4.28e-26	119
SNP4496	chr2	83.838	99	15	1	3	101	13087506	13087409	2.6e-18	93.5
SNP4497	chr2	84.158	101	15	1	1	101	13087506	13087407	2.01e-19	97.1
SNP4505	chr4	98.214	56	1	0	46	101	20726269	20726324	5.58e-20	99
SNP4508	chr10	88.889	54	6	0	14	67	5495407	5495460	1.57e-10	67.6
SNP4509	chr10	88.889	54	6	0	10	63	5495407	5495460	1.57e-10	67.6
SNP4518	chr5	98.02	101	2	0	1	101	32951636	32951736	2.51e-43	176
SNP4519	chr5	97.333	75	2	0	1	75	32951663	32951737	4.68e-29	128
SNP4520	chr6	98.02	101	2	0	1	101	7854424	7854524	2.51e-43	176
SNP4521	chr6	98.02	101	2	0	1	101	7854464	7854564	2.51e-43	176
SNP4522	chr6	96.552	87	2	1	1	86	7854554	7854640	2.04e-33	143
SNP4526	chr6	95.918	98	4	0	1	98	33411988	33411891	2.52e-38	159
SNP4527	chr6	95.918	98	4	0	1	98	33411988	33411891	2.52e-38	159
SNP4528	chr6	99.01	101	1	0	1	101	33411873	33411773	5.39e-45	182
SNP4529	chr6	99.01	101	1	0	1	101	33411865	33411765	5.39e-45	182
SNP4530	chr5	99.01	101	1	0	1	101	24800266	24800366	5.39e-45	182
SNP4531	chr5	99.01	101	1	0	1	101	24800274	24800374	5.39e-45	182
SNP4532	chr9	98.78	82	1	0	1	82	7829966	7830047	1.47e-34	147
SNP4534	chr2	95.05	101	5	0	1	101	10731040	10730940	2.52e-38	159
SNP4535	chr2	96.04	101	4	0	1	101	10730919	10730819	1.51e-40	167
SNP4536	chr2	96.04	101	4	0	1	101	10730906	10730806	1.51e-40	167
SNP4545	chr8	88.776	98	11	0	4	101	25772991	25772894	1.19e-26	121
SNP4562	chr1	96.154	78	3	0	24	101	13881844	13881921	7.12e-29	128
SNP4563	chr7	99.01	101	1	0	1	101	44127010	44127110	5.39e-45	182
SNP4564	chr7	99.01	101	1	0	1	101	44127010	44127110	5.39e-45	182
SNP4565	chr7	100	101	0	0	1	101	44127066	44127166	1.16e-46	187
SNP4566	chr7	100	98	0	0	1	98	44127081	44127178	5.39e-45	182
SNP4567	chr7	99.01	101	1	0	1	101	44127083	44127183	5.39e-45	182
SNP4568	chr7	99.01	101	1	0	1	101	44127104	44127204	5.39e-45	182
SNP4569	chr7	99.01	101	1	0	1	101	44127114	44127214	5.39e-45	182
SNP4570	chr7	99.01	101	1	0	1	101	44127155	44127255	5.39e-45	182
SNP4571	chr7	100	73	0	0	1	73	44127212	44127284	2.69e-31	135
SNP4572	chr7	100	67	0	0	1	67	44127218	44127284	5.21e-28	124
SNP4573	chr7	100	63	0	0	1	63	44127222	44127284	7.91e-26	117
SNP4574	chr7	100	61	0	0	1	61	44127224	44127284	9.7e-25	113
SNP4575	chr7	100	56	0	0	1	56	44127229	44127284	5.05e-22	104
SNP4587	chr8	96.154	104	1	1	1	101	42783442	42783339	1.51e-40	167
SNP4588	chr8	98.02	101	2	0	1	101	42783416	42783316	2.51e-43	176
SNP4589	chr8	97.03	101	3	0	1	101	42783275	42783175	1.17e-41	171
SNP4590	chr8	98.485	66	1	0	1	66	42783209	42783144	8.92e-26	117
SNP4591	chr6	95.96	99	4	0	3	101	21310993	21310895	7.02e-39	161
SNP4592	chr6	95.918	98	4	0	1	98	21310990	21310893	2.52e-38	159
SNP4593	chr8	95.556	90	4	0	3	92	5453932	5453843	7.07e-34	145
SNP4597	chr4	98.02	101	2	0	1	101	14908070	14907970	2.51e-43	176
SNP4598	chr4	97.895	95	1	1	1	94	14907921	14907827	1.77e-39	163
SNP4602	chr3	87.692	65	7	1	30	94	411235	411172	9.4e-13	75
SNP4604	chr8	91.525	59	2	2	1	56	20757446	20757504	3.06e-14	78.7
SNP4610	chr11	97.03	101	2	1	1	101	6327243	6327342	4.19e-41	169
SNP4611	chr8	92.157	102	6	2	1	101	8832956	8833056	2.54e-33	143
SNP4612	chr9	96.04	101	4	0	1	101	14592048	14591948	5.42e-40	165
SNP4613	chr9	96.04	101	4	0	1	101	14592048	14591948	5.42e-40	165
SNP4615	chr1	93.137	102	4	1	3	101	34926946	34927047	1.96e-34	147
SNP4616	chr1	91	100	8	1	1	99	34927012	34927111	1.53e-30	134
SNP4617	chr1	92.079	101	7	1	2	101	34927028	34927128	9.14e-33	141
SNP4618	chr1	92.157	102	7	1	1	101	34927034	34927135	2.54e-33	143
SNP4619	chr1	91.176	102	8	1	1	101	34927055	34927156	1.18e-31	137
SNP4620	chr1	91.176	102	8	1	1	101	34927059	34927160	1.18e-31	137
SNP4621	chr6	100	45	0	0	57	101	3815895	3815851	1.56e-15	84.2
SNP4622	chr8	97.03	101	3	0	1	101	4522490	4522390	1.17e-41	171
SNP4632	chr5	95.604	91	4	0	11	101	25835890	25835980	1.96e-34	147
SNP4637	chr10	98.02	101	2	0	1	101	19504332	19504232	2.51e-43	176
SNP4638	chr1	99.01	101	1	0	1	101	36047836	36047736	5.39e-45	182
SNP4639	chr1	94	100	6	0	2	101	36047706	36047607	4.22e-36	152
SNP4640	chr1	92.929	99	7	0	1	99	36047698	36047600	7.07e-34	145
SNP4641	chr1	92.079	101	8	0	1	101	36047695	36047595	2.54e-33	143
SNP4650	chr5	93.204	103	5	2	1	101	948672	948570	1.52e-35	150
SNP4651	chr5	95.402	87	4	0	15	101	948552	948466	3.29e-32	139
SNP4652	chr5	97.03	101	3	0	1	101	948523	948423	1.17e-41	171
SNP4653	chr5	100	69	0	0	1	69	948466	948398	4.4e-29	128
SNP4654	chr9	96.04	101	3	1	1	101	10407634	10407733	1.95e-39	163
SNP4668	chr4	98.02	101	2	0	1	101	15588219	15588319	2.51e-43	176
SNP4669	chr4	97.03	101	3	0	1	101	15588265	15588365	1.17e-41	171
SNP4670	chr4	98.02	101	2	0	1	101	15588282	15588382	2.51e-43	176
SNP4671	chr4	98.02	101	2	0	1	101	15588297	15588397	2.51e-43	176
SNP4672	chr4	98.02	101	2	0	1	101	15588298	15588398	2.51e-43	176
SNP4673	chr4	98.02	101	2	0	1	101	15588312	15588412	2.51e-43	176
SNP4674	chr4	99.01	101	1	0	1	101	15588316	15588416	5.39e-45	182
SNP4675	chr4	99.01	101	1	0	1	101	15588318	15588418	5.39e-45	182
SNP4676	chr4	99.01	101	1	0	1	101	15588321	15588421	5.39e-45	182
SNP4677	chr4	97.778	90	2	0	1	90	15588378	15588467	2.79e-37	156
SNP4678	chr4	97.143	70	2	0	1	70	15588398	15588467	2.59e-26	119
SNP4683	chr4	98.02	101	2	0	1	101	18074560	18074460	2.51e-43	176
SNP4684	chr4	98.02	101	2	0	1	101	18074551	18074451	2.51e-43	176
SNP4685	chr4	99.01	101	1	0	1	101	18116267	18116167	5.39e-45	182
SNP4686	chr4	96.04	101	4	0	1	101	18116212	18116112	5.42e-40	165
SNP4687	chr4	96	100	4	0	1	100	18116210	18116111	1.95e-39	163
SNP4688	chr4	95.05	101	5	0	1	101	18090456	18090356	2.52e-38	159
SNP4689	chr4	95.05	101	5	0	1	101	18090443	18090343	2.52e-38	159
SNP4690	chr4	95.05	101	5	0	1	101	18090438	18090338	2.52e-38	159
SNP4691	chr4	96.04	101	4	0	1	101	18090422	18090322	5.42e-40	165
SNP4692	chr4	96.04	101	4	0	1	101	18090413	18090313	5.42e-40	165
SNP4693	chr4	94.681	94	5	0	1	94	18090391	18090298	1.78e-34	147
SNP4694	chr4	95.89	73	3	0	1	73	18090370	18090298	2.71e-26	119
SNP4695	chr4	95.385	65	3	0	1	65	18090362	18090298	6.47e-22	104
SNP4697	chr1	94.444	54	3	0	1	54	4092022	4092075	1.56e-15	84.2
SNP4698	chr10	96	100	4	0	2	101	5496148	5496049	1.95e-39	163
SNP4699	chr10	96.04	101	4	0	1	101	5495175	5495075	5.42e-40	165
SNP4700	chr9	95.05	101	5	0	1	101	19905018	19905118	2.52e-38	159
SNP4701	chr1	96.04	101	4	0	1	101	24377639	24377539	5.42e-40	165
SNP4704	chr5	94.059	101	6	0	1	101	36998162	36998262	1.17e-36	154
SNP4705	chr5	94.565	92	5	0	5	96	36998211	36998302	2.37e-33	143
SNP4709	chr6	97.872	94	2	0	1	94	15442129	15442222	1.77e-39	163
SNP4710	chr7	100	101	0	0	1	101	4093464	4093364	1.16e-46	187
SNP4720	chr7	96.774	62	2	0	40	101	51009637	51009576	1.2e-21	104
SNP4721	chr7	96.04	101	4	0	1	101	51009633	51009533	5.42e-40	165
SNP4722	chr7	97.03	101	3	0	1	101	51009621	51009521	1.17e-41	171
SNP4723	chr7	97.03	101	3	0	1	101	51009618	51009518	1.17e-41	171
SNP4724	chr7	98.765	81	1	0	1	81	51009564	51009484	5.21e-34	145
SNP4731	chr8	99.01	101	1	0	1	101	16092114	16092214	5.39e-45	182
SNP4745	chr9	97.98	99	2	0	1	99	16769863	16769765	3.24e-42	172
SNP4749	chr4	92.079	101	8	0	1	101	10649727	10649827	2.54e-33	143
SNP4750	chr9	87.879	99	10	2	1	98	6851585	6851682	5.54e-25	115
SNP4754	chr2	96.04	101	4	0	1	101	5720463	5720563	5.42e-40	165
SNP4755	chr2	100	101	0	0	1	101	5720573	5720673	1.16e-46	187
SNP4756	chr7	99.01	101	1	0	1	101	31509575	31509675	5.39e-45	182
SNP4757	chr7	99.01	101	1	0	1	101	31509580	31509680	5.39e-45	182
SNP4758	chr4	97.03	101	3	0	1	101	94366	94466	1.17e-41	171
SNP4759	chr4	96.04	101	4	0	1	101	94381	94481	5.42e-40	165
SNP4760	chr4	96.04	101	4	0	1	101	94393	94493	5.42e-40	165
SNP4761	chr7	96.739	92	3	0	1	92	31509716	31509807	1.04e-36	154
SNP4762	chr7	96.667	60	2	0	1	60	31509748	31509807	7.35e-21	100
SNP4770	chr10	88.172	93	11	0	1	93	6698144	6698236	7.17e-24	111
SNP4771	chr10	89.773	88	9	0	1	88	6698176	6698263	1.99e-24	113
SNP4772	chr2	87.654	81	10	0	1	81	11103631	11103551	7.22e-19	95.3
SNP4773	chr4	90.909	55	5	0	3	57	12443693	12443639	6.19e-13	75
SNP4774	chr4	100	33	0	0	10	42	12443671	12443639	3.47e-09	62.1
SNP4775	chr8	89.109	101	6	2	1	101	41261301	41261206	1.19e-26	121
SNP4776	chr7	97.03	101	3	0	1	101	43575579	43575679	1.17e-41	171
SNP4777	chr7	97.059	102	2	1	1	101	43575712	43575813	1.17e-41	171
SNP4778	chr7	97.619	84	1	1	1	83	43575732	43575815	1.94e-33	143
SNP4786	chr1	90.526	95	9	0	1	95	23188233	23188327	2.56e-28	126
SNP4795	chr4	95.238	42	2	0	15	56	15173177	15173218	6.63e-11	67.6
SNP4797	chr7	93.548	62	4	0	1	62	19371357	19371418	1.3e-18	93.5
SNP4804	chr4	98.99	99	1	0	3	101	14378047	14378145	6.97e-44	178
SNP4807	chr1	93.069	101	7	0	1	101	28523342	28523442	5.46e-35	148
SNP4818	chr9	97.917	96	1	1	5	100	7961065	7960971	5.42e-40	165
SNP4819	chr9	97.917	96	1	1	5	100	7961065	7960971	5.42e-40	165
SNP4820	chr9	97.03	101	2	1	1	101	7961060	7960961	4.19e-41	169
SNP4821	chr9	95.05	101	4	1	1	101	7961001	7960902	9.08e-38	158
SNP4822	chr9	94.059	101	5	1	1	101	7960962	7960863	4.22e-36	152
SNP4826	chr9	97.03	101	3	0	1	101	7960896	7960796	1.17e-41	171
SNP4827	chr9	97.895	95	2	0	1	95	7960883	7960789	5e-40	165
SNP4828	chr9	100	59	0	0	1	59	7960847	7960789	1.19e-23	110
SNP4829	chr9	100	58	0	0	1	58	7960846	7960789	4.15e-23	108
SNP4846	chr7	94.643	56	3	0	1	56	26879535	26879590	1.21e-16	87.9
SNP4852	chr6	86.207	87	8	3	1	85	10583821	10583737	7.37e-18	91.6
SNP4858	chr6	98.98	98	1	0	1	98	33481592	33481689	2.51e-43	176
SNP4859	chr6	99.01	101	1	0	1	101	33481680	33481780	5.39e-45	182
SNP4860	chr6	99.01	101	1	0	1	101	33481707	33481807	5.39e-45	182
SNP4861	chr6	99.01	101	1	0	1	101	33481743	33481843	5.39e-45	182
SNP4862	chr6	97.59	83	2	0	1	83	33481785	33481867	1.97e-33	143
SNP4863	chr6	98.182	55	1	0	1	55	33481813	33481867	8.45e-20	97.1
SNP4864	chr2	97.03	101	3	0	1	101	18484806	18484906	1.17e-41	171
SNP4865	chr2	97.03	101	3	0	1	101	18484809	18484909	1.17e-41	171
SNP4868	chr2	96.04	101	4	0	1	101	18484954	18485054	5.42e-40	165
SNP4869	chr2	97.826	92	2	0	1	92	18484985	18485076	2.22e-38	159
SNP4870	chr2	97.5	80	2	0	1	80	18484997	18485076	8.56e-32	137
SNP4871	chr5	97.03	101	3	0	1	101	14414811	14414911	1.17e-41	171
SNP4872	chr10	96.04	101	4	0	1	101	14338355	14338455	5.42e-40	165
SNP4873	chr10	97.03	101	3	0	1	101	14338465	14338565	1.17e-41	171
SNP4874	chr7	98.02	101	2	0	1	101	1762522	1762422	2.51e-43	176
SNP4875	chr7	98.02	101	2	0	1	101	1762491	1762391	2.51e-43	176
SNP4886	chr7	92.079	101	7	1	1	101	36378802	36378901	9.14e-33	141
SNP4910	chr5	96.04	101	4	0	1	101	32800251	32800351	5.42e-40	165
SNP4918	chr8	96.939	98	3	0	4	101	2119022	2118925	5.42e-40	165
SNP4919	chr8	98.02	101	2	0	1	101	2118959	2118859	2.51e-43	176
SNP4920	chr8	98.98	98	1	0	4	101	2118938	2118841	2.51e-43	176
SNP4922	chr1	96.078	102	1	2	1	101	643212	643311	1.95e-39	163
SNP4923	chr4	85.437	103	13	2	1	101	9321662	9321560	3.33e-22	106
SNP4928	chr1	89.831	59	6	0	22	80	32801983	32802041	1.89e-13	76.8
SNP4940	chr9	100	101	0	0	1	101	16941563	16941463	1.16e-46	187
SNP4941	chr9	100	101	0	0	1	101	16941561	16941461	1.16e-46	187
SNP4943	chr1	89.109	101	10	1	1	101	2395156	2395255	9.21e-28	124
SNP4944	chr9	100	78	0	0	24	101	15339702	15339779	7.07e-34	145
SNP4950	chr6	92.784	97	7	0	1	97	30302698	30302602	8.66e-33	141
SNP4951	chr6	92.632	95	7	0	1	95	30302696	30302602	1.09e-31	137
SNP4954	chr6	90.805	87	8	0	3	89	10749835	10749921	1.54e-25	117
SNP4956	chr4	95.098	102	3	2	1	101	8135719	8135619	2.52e-38	159
SNP4957	chr4	95.506	89	2	2	2	89	8135699	8135612	7.7e-33	141
SNP4958	chr1	97.03	101	3	0	1	101	5294120	5294220	1.17e-41	171
SNP4972	chr8	99.01	101	1	0	1	101	45420453	45420553	5.39e-45	182
SNP4974	chr6	100	32	0	0	2	33	17141622	17141591	2.63e-08	60.2
SNP4975	chr6	100	32	0	0	2	33	17141622	17141591	2.63e-08	60.2
SNP4976	chr6	100	32	0	0	2	33	17141622	17141591	2.63e-08	60.2
SNP4977	chr1	93.939	99	6	0	1	99	29134696	29134794	1.48e-35	150
SNP4978	chr1	93.478	92	6	0	1	92	29134703	29134794	1.04e-31	137
SNP4979	chr6	92.929	99	7	0	1	99	15125271	15125173	7.07e-34	145
SNP4989	chr11	93.258	89	6	0	13	101	13529440	13529528	5.5e-30	132
SNP4990	chr5	91.089	101	9	0	1	101	5256517	5256417	1.18e-31	137
SNP4991	chr10	95.05	101	5	0	1	101	10363383	10363283	2.52e-38	159
SNP4992	chr10	94.624	93	5	0	1	93	10363374	10363282	7.07e-34	145
SNP4996	chr2	84.314	102	15	1	1	101	21136861	21136962	5.58e-20	99
SNP5001	chr6	84.848	99	14	1	1	98	17677677	17677775	5.58e-20	99
SNP5005	chr8	94.595	37	2	0	37	73	20958481	20958517	9.47e-08	58.4
SNP5010	chr11	98.02	101	2	0	1	101	793834	793734	2.51e-43	176
SNP5011	chr11	96.364	55	1	1	1	55	793611	793558	1.41e-17	89.8
SNP5012	chr5	99.01	101	1	0	1	101	27414894	27414994	5.39e-45	182
SNP5013	chr5	100	101	0	0	1	101	27415005	27415105	1.16e-46	187
SNP5014	chr8	94.059	101	6	0	1	101	45289171	45289271	1.17e-36	154
SNP5015	chr8	96.774	62	2	0	1	62	45289332	45289393	6e-22	104
SNP5026	chr2	100	100	0	0	1	100	3791883	3791784	4.16e-46	185
SNP5029	chr2	99.01	101	1	0	1	101	3791761	3791661	5.39e-45	182
SNP5030	chr2	99.01	101	1	0	1	101	3791760	3791660	5.39e-45	182
SNP5031	chr2	95.789	95	4	0	1	95	12461185	12461279	1.08e-36	154
SNP5032	chr2	91.667	60	2	1	1	60	3791669	3791613	9.57e-15	80.5
SNP5033	chr2	91.071	56	2	1	1	56	3791665	3791613	1.42e-12	73.1
SNP5034	chr2	90.566	53	2	1	1	53	3791662	3791613	6e-11	67.6
SNP5036	chr8	98.765	81	1	0	1	81	14019861	14019781	5.21e-34	145
SNP5037	chr8	98.276	58	1	0	1	58	14019838	14019781	1.93e-21	102
SNP5056	chr4	95.098	102	3	2	1	101	3987704	3987804	2.52e-38	159
SNP5061	chr3	99.01	101	1	0	1	101	11767098	11767198	5.39e-45	182
SNP5062	chr3	100	101	0	0	1	101	11767150	11767250	1.16e-46	187
SNP5063	chr3	100	101	0	0	1	101	11767181	11767281	1.16e-46	187
SNP5064	chr3	100	101	0	0	1	101	11767215	11767315	1.16e-46	187
SNP5065	chr3	100	101	0	0	1	101	11767219	11767319	1.16e-46	187
SNP5066	chr3	100	101	0	0	1	101	11767231	11767331	1.16e-46	187
SNP5067	chr3	100	101	0	0	1	101	11767240	11767340	1.16e-46	187
SNP5068	chr3	100	101	0	0	1	101	11767241	11767341	1.16e-46	187
SNP5069	chr3	100	90	0	0	1	90	11767289	11767378	1.29e-40	167
SNP5070	chr3	100	60	0	0	1	60	11767319	11767378	3.4e-24	111
SNP5077	chr8	84.158	101	8	2	1	101	39570881	39570789	2.01e-19	97.1
SNP5078	chr1	93.069	101	7	0	1	101	30655993	30655893	5.46e-35	148
SNP5079	chr7	93.069	101	7	0	1	101	54009965	54009865	5.46e-35	148
SNP5080	chr7	96.341	82	3	0	1	82	5790760	5790679	4.25e-31	135
SNP5083	chr7	88.66	97	11	0	3	99	19871244	19871148	4.28e-26	119
SNP5084	chr7	90.667	75	7	0	12	86	19871211	19871137	1.45e-20	100
SNP5088	chr9	94.737	95	4	1	1	95	6954045	6954138	1.96e-34	147
SNP5093	chr10	96.04	101	4	0	1	101	6809091	6808991	5.42e-40	165
SNP5103	chr5	98	100	2	0	2	101	26548456	26548357	9.01e-43	174
SNP5104	chr5	98.02	101	2	0	1	101	26548416	26548316	2.51e-43	176
SNP5110	chr9	94.737	95	5	0	1	95	5815054	5814960	5.25e-35	148
SNP5111	chr9	94.681	94	5	0	1	94	5815053	5814960	1.86e-34	147
SNP5112	chr9	94.366	71	4	0	1	71	5815030	5814960	1.66e-23	110
SNP5113	chr9	93.75	64	4	0	1	64	5815023	5814960	1.14e-19	97.1
SNP5114	chr9	93.333	60	4	0	1	60	5815019	5814960	1.72e-17	89.8
SNP5118	chr6	96.875	96	3	0	1	96	28288661	28288756	7.02e-39	161
SNP5119	chr5	92.079	101	8	0	1	101	34794158	34794058	2.54e-33	143
SNP5125	chr7	86.139	101	13	1	1	101	20034252	20034351	9.27e-23	108
SNP5128	chr7	94.059	101	6	0	1	101	24352585	24352685	1.17e-36	154
SNP5129	chr1	97.03	101	3	0	1	101	1401541	1401441	1.17e-41	171
SNP5130	chr1	97.03	101	3	0	1	101	1401435	1401335	1.17e-41	171
SNP5131	chr1	94.059	101	6	0	1	101	1401385	1401285	1.17e-36	154
SNP5132	chr1	93.056	72	5	0	1	72	1401356	1401285	2.11e-22	106
SNP5135	chr1	98.02	101	2	0	1	101	12890668	12890568	2.51e-43	176
SNP5136	chr1	98.98	98	1	0	4	101	12890640	12890543	2.51e-43	176
SNP5137	chr1	99.01	101	1	0	1	101	12890594	12890494	5.39e-45	182
SNP5138	chr1	98.889	90	1	0	1	90	12890551	12890462	6e-39	161
SNP5139	chr1	98.718	78	1	0	1	78	12890539	12890462	2.29e-32	139
SNP5140	chr1	98.276	58	1	0	1	58	12890519	12890462	1.93e-21	102
SNP5141	chr7	89.474	95	9	1	1	94	32709338	32709432	4.28e-26	119
SNP5144	chr7	96.842	95	3	0	1	95	31650312	31650406	2.52e-38	159
SNP5151	chr2	92.941	85	6	0	9	93	18795415	18795331	9.21e-28	124
SNP5152	chr1	91.803	61	4	1	9	69	35878469	35878410	1.56e-15	84.2
SNP5153	chr7	91.667	84	5	2	19	101	21432748	21432830	5.54e-25	115
SNP5154	chr7	91.667	84	5	2	19	101	21432748	21432830	5.54e-25	115
SNP5156	chr1	92.079	101	5	1	1	101	6598496	6598593	3.29e-32	139
SNP5159	chr8	87	100	10	3	1	97	22513480	22513579	2.58e-23	110
SNP5165	chr7	92.079	101	8	0	1	101	11728289	11728389	2.54e-33	143
SNP5166	chr7	91.489	94	8	0	1	94	11728299	11728392	1.98e-29	130
SNP5167	chr10	94.667	75	4	0	27	101	12451876	12451802	1.54e-25	117
SNP5168	chr9	95.506	89	4	0	5	93	8073397	8073309	2.54e-33	143
SNP5169	chr9	92.857	98	7	0	4	101	8073397	8073300	2.54e-33	143
SNP5170	chr1	90.588	85	8	0	1	85	24622399	24622315	1.57e-24	113
SNP5171	chr1	90.361	83	8	0	1	83	24622397	24622315	1.97e-23	110
SNP5172	chr1	89.333	75	8	0	1	75	24622389	24622315	4.75e-19	95.3
SNP5173	chr1	91.176	68	6	0	7	74	24622382	24622315	1.67e-18	93.5
SNP5174	chr1	91.176	68	6	0	5	72	24622382	24622315	1.64e-18	93.5
SNP5177	chr6	92.308	91	5	2	12	101	26147257	26147168	7.12e-29	128
SNP5178	chr6	93	100	5	2	2	100	26147257	26147159	7.07e-34	145
SNP5179	chr2	91.86	86	6	1	13	97	16963480	16963565	4.06e-26	119
SNP5180	chr2	99.01	101	1	0	1	101	9746852	9746952	5.39e-45	182
SNP5185	chr6	94.059	101	6	0	1	101	13420778	13420878	1.17e-36	154
SNP5194	chr1	94.643	56	3	0	46	101	8215503	8215448	1.21e-16	87.9
SNP5195	chr9	90.099	101	10	0	1	101	17775845	17775745	5.5e-30	132
SNP5206	chr8	97.03	101	3	0	1	101	731892	731792	1.17e-41	171
SNP5207	chr8	97.03	101	3	0	1	101	731891	731791	1.17e-41	171
SNP5212	chr5	95.455	88	4	0	14	101	4941205	4941118	9.14e-33	141
SNP5213	chr5	95.161	62	3	0	38	99	35735211	35735150	5.58e-20	99
SNP5219	chr8	95.098	102	4	1	1	101	11939392	11939291	2.52e-38	159
SNP5220	chr6	96.04	101	4	0	1	101	24870868	24870768	5.42e-40	165
SNP5221	chr6	96.04	101	4	0	1	101	24870845	24870745	5.42e-40	165
SNP5223	chr7	97.403	77	2	0	1	77	18491213	18491137	5.5e-30	132
SNP5224	chr7	93.939	66	4	0	36	101	18491140	18491075	1.55e-20	100
SNP5240	chr7	98.02	101	2	0	1	101	47870107	47870007	2.51e-43	176
SNP5241	chr11	96.04	101	4	0	1	101	9387937	9387837	5.42e-40	165
SNP5242	chr11	95.96	99	4	0	3	101	9387929	9387831	7.02e-39	161
SNP5243	chr11	95	100	5	0	1	100	9387914	9387815	8.96e-38	158
SNP5244	chr11	94.949	99	5	0	1	99	9387913	9387815	3.18e-37	156
SNP5245	chr11	94.898	98	5	0	1	98	9387912	9387815	1.13e-36	154
SNP5246	chr11	94.792	96	5	0	1	96	9387910	9387815	1.42e-35	150
SNP5247	chr11	94.681	94	5	0	1	94	9387908	9387815	1.78e-34	147
SNP5248	chr11	94.444	90	5	0	1	90	9387904	9387815	2.81e-32	139
SNP5253	chr4	84.932	73	11	0	25	97	1219768	1219840	9.4e-13	75
SNP5254	chr4	84.932	73	11	0	25	97	1219768	1219840	9.4e-13	75
SNP5255	chr4	84.615	91	14	0	1	91	1219768	1219858	9.34e-18	91.6
SNP5272	chr8	95.652	46	2	0	38	83	17069665	17069620	9.4e-13	75
SNP5273	chr8	87.342	79	4	1	23	101	17069665	17069593	4.34e-16	86.1
SNP5274	chr8	88.636	88	4	1	12	99	17069665	17069584	4.31e-21	102
SNP5279	chr8	87.013	77	4	1	1	77	17069595	17069665	5.62e-15	82.4
SNP5280	chr8	95.238	42	2	0	21	62	17069624	17069665	1.57e-10	67.6
SNP5289	chr2	96.907	97	3	0	1	97	7171979	7171883	1.85e-39	163
SNP5290	chr2	96.429	84	3	0	1	84	7171966	7171883	2.55e-32	139
SNP5293	chr1	86.207	87	1	1	15	101	1940401	1940476	1.56e-15	84.2
SNP5294	chr5	100	51	0	0	42	92	6551691	6551741	7.22e-19	95.3
SNP5297	chr8	94.949	99	5	0	1	99	8270237	8270335	3.26e-37	156
SNP5298	chr8	94.949	99	5	0	1	99	8270237	8270335	3.26e-37	156
SNP5299	chr8	96.04	101	4	0	1	101	8270289	8270389	5.42e-40	165
SNP5300	chr8	96.04	101	4	0	1	101	8270309	8270409	5.42e-40	165
SNP5301	chr8	98.02	101	2	0	1	101	8270411	8270511	2.51e-43	176
SNP5302	chr8	97.98	99	2	0	1	99	8270414	8270512	3.16e-42	172
SNP5303	chr9	84	100	14	2	2	100	15057883	15057785	7.22e-19	95.3
SNP5304	chr9	89.394	66	7	0	4	69	15057843	15057778	1.56e-15	84.2
SNP5307	chr7	90.217	92	9	0	10	101	11397472	11397563	1.19e-26	121
SNP5314	chr11	90	80	8	0	3	82	14975698	14975777	9.31e-22	104
SNP5315	chr3	99.01	101	1	0	1	101	6983249	6983349	5.39e-45	182
SNP5316	chr6	88.608	79	9	0	3	81	23712613	23712535	2.01e-19	97.1
SNP5318	chr5	97.03	101	3	0	1	101	32606919	32607019	1.17e-41	171
SNP5319	chr5	96.04	101	4	0	1	101	32606943	32607043	5.42e-40	165
SNP5320	chr5	97.03	101	3	0	1	101	32606964	32607064	1.17e-41	171
SNP5321	chr5	100	101	0	0	1	101	32607034	32607134	1.16e-46	187
SNP5322	chr5	94.231	52	3	0	1	52	26090306	26090255	2.02e-14	80.5
SNP5327	chr3	86.957	46	6	0	1	46	5275541	5275496	4.41e-06	52.8
SNP5331	chr8	94.595	37	2	0	22	58	23578237	23578201	9.47e-08	58.4
SNP5332	chr8	94.595	37	2	0	11	47	23578237	23578201	8.97e-08	58.4
SNP5335	chr7	98.148	54	1	0	10	63	16840118	16840171	7.22e-19	95.3
SNP5336	chr8	94.595	37	2	0	27	63	20958517	20958481	9.47e-08	58.4
SNP5339	chr7	90.361	83	8	0	4	86	27203131	27203049	2.58e-23	110
SNP5340	chr7	95.05	101	5	0	1	101	25942784	25942884	2.52e-38	159
SNP5341	chr7	95.05	101	5	0	1	101	25942784	25942884	2.52e-38	159
SNP5342	chr7	95.05	101	5	0	1	101	25942784	25942884	2.52e-38	159
SNP5344	chr7	94.792	96	5	0	6	101	48278747	48278842	1.52e-35	150
SNP5345	chr9	98.148	54	1	0	1	54	8196721	8196774	2.85e-19	95.3
SNP5346	chr5	94.565	92	5	0	1	92	10513702	10513793	2.24e-33	143
SNP5347	chr5	94.898	98	5	0	1	98	6471072	6471169	1.17e-36	154
SNP5348	chr8	95.918	49	2	0	1	49	23093542	23093494	1.28e-14	80.5
SNP5349	chr1	91.089	101	9	0	1	101	4244819	4244919	1.18e-31	137
SNP5354	chr2	89.744	78	3	3	27	101	277967	277892	7.22e-19	95.3
SNP5355	chr2	96.907	97	3	0	5	101	277927	277831	1.95e-39	163
SNP5356	chr2	96.078	102	3	1	1	101	277923	277822	5.42e-40	165
SNP5357	chr2	95.294	85	3	1	1	84	277905	277821	1.19e-30	134
SNP5358	chr2	96.154	78	2	1	2	78	277898	277821	1.79e-28	126
SNP5359	chr2	96.104	77	2	1	1	76	277897	277821	6.18e-28	124
SNP5360	chr2	96.053	76	2	1	1	75	277896	277821	2.18e-27	122
SNP5361	chr8	85.149	101	14	1	1	101	9508	9607	4.31e-21	102
SNP5362	chr8	86.17	94	12	1	8	101	9525	9617	1.55e-20	100
SNP5365	chr9	84.483	58	9	0	1	58	3788936	3788993	9.47e-08	58.4
SNP5367	chr7	95.946	74	3	0	3	76	4692721	4692648	7.99e-27	121
SNP5368	chr1	91.579	95	8	0	7	101	23011065	23010971	5.5e-30	132
SNP5369	chr1	91.579	95	8	0	7	101	23011065	23010971	5.5e-30	132
SNP5370	chr1	94.059	101	6	0	1	101	23011058	23010958	1.17e-36	154
SNP5380	chr1	89.899	99	10	0	1	99	3653387	3653485	7.12e-29	128
SNP5381	chr1	90.625	96	9	0	4	99	3653397	3653492	7.12e-29	128
SNP5382	chr1	88.764	89	10	0	1	89	3653422	3653510	2.34e-23	110
SNP5383	chr1	88.636	88	10	0	1	88	3653423	3653510	8.3e-23	108
SNP5384	chr1	88.506	87	10	0	1	87	3653424	3653510	2.94e-22	106
SNP5385	chr1	87.838	74	9	0	1	74	3653437	3653510	8.58e-17	87.9
SNP5386	chr1	86.957	69	9	0	1	69	3653442	3653510	4.69e-14	78.7
SNP5396	chr7	93.069	101	7	0	1	101	18714408	18714308	5.46e-35	148
SNP5404	chr6	90.099	101	10	0	1	101	15125173	15125273	5.5e-30	132
SNP5405	chr6	90.099	101	10	0	1	101	15125174	15125274	5.5e-30	132
SNP5406	chr6	90.099	101	10	0	1	101	15125176	15125276	5.5e-30	132
SNP5407	chr6	90.722	97	9	0	2	98	15125183	15125279	1.98e-29	130
SNP5408	chr6	90.11	91	9	0	3	93	15125206	15125296	4.06e-26	119
SNP5409	chr6	93.056	72	5	0	5	76	15125225	15125296	2.41e-22	106
SNP5410	chr4	95.89	73	3	0	1	73	18332197	18332125	4.28e-26	119
SNP5413	chr8	98.02	101	2	0	1	101	24710460	24710360	2.51e-43	176
SNP5414	chr5	94	100	6	0	2	101	6831604	6831505	4.22e-36	152
SNP5415	chr5	94.059	101	6	0	1	101	6831589	6831489	1.17e-36	154
SNP5416	chr6	94.949	99	5	0	3	101	36748643	36748741	3.26e-37	156
SNP5417	chr5	97.368	76	2	0	1	76	6831479	6831404	1.33e-29	130
SNP5418	chr5	96.61	59	2	0	1	59	6831462	6831404	2.57e-20	99
SNP5428	chr3	98.02	101	2	0	1	101	12304397	12304497	2.51e-43	176
SNP5430	chr1	97.03	101	3	0	1	101	30699672	30699772	1.17e-41	171
SNP5434	chr7	90.244	82	8	0	20	101	22841675	22841594	9.27e-23	108
SNP5438	chr11	91.262	103	6	2	1	101	9905884	9905783	1.18e-31	137
SNP5439	chr8	93.137	102	5	1	1	100	31437077	31436976	5.46e-35	148
SNP5440	chr5	95.506	89	4	0	13	101	12169572	12169660	2.54e-33	143
SNP5461	chr10	93.939	99	5	1	3	101	13173240	13173337	5.46e-35	148
SNP5484	chr1	98.02	101	2	0	1	101	4707064	4707164	2.51e-43	176
SNP5488	chr6	93.443	61	0	4	43	101	24617693	24617635	1.21e-16	87.9
SNP5499	chr6	96.04	101	4	0	1	101	35412702	35412602	5.42e-40	165
SNP5508	chr4	98.02	101	2	0	1	101	10515365	10515465	2.51e-43	176
SNP5509	chr4	98.246	57	1	0	1	57	10533405	10533461	6.74e-21	100
SNP5510	chr4	94.949	99	5	0	1	99	9832391	9832489	3.26e-37	156
SNP5513	chr3	96.04	101	1	1	1	101	6819770	6819673	7.02e-39	161
SNP5520	chr10	94.898	98	5	0	1	98	553886	553983	1.17e-36	154
SNP5521	chr10	94.059	101	6	0	1	101	553889	553989	1.17e-36	154
SNP5522	chr2	98.02	101	2	0	1	101	783861	783961	2.51e-43	176
SNP5527	chr7	82.353	102	10	5	1	101	10489471	10489377	5.62e-15	82.4
SNP5528	chr8	80.723	83	13	3	20	101	29852063	29852143	7.32e-09	62.1
SNP5529	chr2	88.776	98	11	0	4	101	19098364	19098267	1.19e-26	121
SNP5533	chr6	97.03	101	3	0	1	101	4008550	4008650	1.17e-41	171
SNP5534	chr6	97.03	101	3	0	1	101	4008550	4008650	1.17e-41	171
SNP5535	chr6	100	101	0	0	1	101	4030451	4030551	1.16e-46	187
SNP5536	chr6	100	100	0	0	1	100	4030479	4030578	4.16e-46	185
SNP5537	chr6	100	70	0	0	1	70	4030509	4030578	1.59e-29	130
SNP5538	chr6	100	50	0	0	1	50	4030529	4030578	1.43e-18	93.5
SNP5539	chr6	100	40	0	0	1	40	4030539	4030578	3.96e-13	75
SNP5540	chr4	96.04	101	4	0	1	101	18067104	18067004	5.42e-40	165
SNP5541	chr4	96	100	4	0	1	100	18067099	18067000	1.95e-39	163
SNP5544	chr1	100	101	0	0	1	101	27343143	27343243	1.16e-46	187
SNP5549	chr4	95.349	43	2	0	51	93	14072346	14072304	4.38e-11	69.4
SNP5550	chr1	94.118	85	5	0	1	85	21590123	21590039	1.56e-29	130
SNP5554	chr4	91.86	86	7	0	1	86	368793	368708	9.72e-27	121
SNP5555	chr4	89.474	57	6	0	1	57	2292589	2292533	1.51e-12	73.1
SNP5556	chr5	90.769	65	6	0	37	101	6362338	6362402	1.21e-16	87.9
SNP5572	chr7	95.05	101	5	0	1	101	5317220	5317320	7.02e-39	161
SNP5573	chr7	94.898	98	5	0	1	98	5317383	5317480	1.13e-36	154
SNP5581	chr6	100	43	0	0	1	43	3815853	3815895	2.02e-14	80.5
SNP5582	chr1	94.949	99	5	0	1	99	3400396	3400494	3.26e-37	156
SNP5583	chr1	93.103	58	4	0	1	58	15224615	15224558	2e-16	86.1
SNP5584	chr5	85.714	98	13	1	1	98	27546147	27546243	4.31e-21	102
SNP5590	chr6	94.828	58	3	0	1	58	13343354	13343297	9.34e-18	91.6
SNP5597	chr9	97	100	3	0	2	101	5256155	5256254	4.19e-41	169
SNP5598	chr9	96.04	101	3	1	1	100	5256258	5256358	1.95e-39	163
SNP5608	chr4	96	100	4	0	2	101	151989	151890	1.95e-39	163
SNP5609	chr4	96.04	101	4	0	1	101	151989	151889	5.42e-40	165
SNP5612	chr7	94.949	99	4	1	3	101	19422809	19422712	1.17e-36	154
SNP5613	chr8	93.478	92	5	1	1	92	13011520	13011610	3.75e-31	135
SNP5623	chr10	99.01	101	1	0	1	101	10035763	10035863	5.39e-45	182
SNP5624	chr9	96.97	99	3	0	3	101	8202956	8203054	1.51e-40	167
SNP5635	chr8	89.655	58	5	1	1	58	6700464	6700408	1.51e-12	73.1
SNP5638	chr7	89.109	101	3	2	1	101	20253720	20253628	4.28e-26	119
SNP5654	chr2	91.489	94	8	0	8	101	10465943	10466036	1.98e-29	130
SNP5655	chr2	91.489	94	8	0	1	94	10465945	10466038	1.98e-29	130
SNP5656	chr1	96.774	62	2	0	40	101	22593147	22593086	1.2e-21	104
SNP5657	chr1	96.825	63	2	0	30	92	22593147	22593085	3.33e-22	106
SNP5658	chr1	96.825	63	2	0	8	70	22593147	22593085	3.33e-22	106
SNP5659	chr4	98.148	54	1	0	1	54	20726322	20726269	7.22e-19	95.3
SNP5660	chr4	89.041	73	5	1	1	70	20726177	20726105	7.31e-17	87.9
SNP5661	chr5	97.03	101	3	0	1	101	4288266	4288366	1.17e-41	171
SNP5664	chr8	86.275	102	12	2	1	101	29062023	29062123	2.58e-23	110
SNP5665	chr1	87.879	99	12	0	1	99	18649746	18649648	1.54e-25	117
SNP5666	chr1	88.235	102	11	1	1	101	18649731	18649630	1.19e-26	121
SNP5667	chr8	88.636	88	10	0	12	99	29062146	29062233	9.27e-23	108
SNP5668	chr8	91	100	9	0	2	101	29062167	29062266	4.25e-31	135
SNP5672	chr1	96.842	95	3	0	1	95	36114477	36114383	2.32e-38	159
SNP5679	chr7	83.505	97	14	1	4	100	26386007	26386101	3.36e-17	89.8
SNP5682	chr8	98.02	101	2	0	1	101	31084456	31084356	2.51e-43	176
SNP5691	chr10	88.421	95	11	0	1	95	7636169	7636075	5.54e-25	115
SNP5692	chr8	93.506	77	5	0	1	77	31748233	31748157	4.08e-25	115
SNP5694	chr9	86.905	84	11	0	15	98	18831506	18831589	7.12e-19	95.3
SNP5695	chr9	86.905	84	11	0	4	87	18831506	18831589	6.08e-19	95.3
SNP5696	chr5	94.059	101	3	1	1	101	6915727	6915630	1.52e-35	150
SNP5697	chr5	94.059	101	3	1	1	101	6915707	6915610	1.52e-35	150
SNP5698	chr6	99.01	101	1	0	1	101	1570568	1570468	5.39e-45	182
SNP5699	chr8	91.667	48	3	1	26	72	21154203	21154250	5.66e-10	65.8
SNP5700	chr3	89.535	86	9	0	1	86	12415677	12415592	2.58e-23	110
SNP5707	chr5	97.03	101	3	0	1	101	18176505	18176605	1.17e-41	171
SNP5708	chr7	96.939	98	3	0	4	101	1612572	1612475	5.42e-40	165
SNP5709	chr4	98.02	101	2	0	1	101	10380196	10380096	2.51e-43	176
SNP5710	chr4	98.02	101	2	0	1	101	10380195	10380095	2.51e-43	176
SNP5711	chr4	98.02	101	2	0	1	101	10380192	10380092	2.51e-43	176
SNP5712	chr6	99.01	101	1	0	1	101	15039074	15038974	5.39e-45	182
SNP5713	chr6	100	66	0	0	1	66	15039036	15038971	1.83e-27	122
SNP5714	chr6	100	59	0	0	1	59	15039029	15038971	1.19e-23	110
SNP5723	chr2	92.188	64	5	0	1	64	13130195	13130258	9.34e-18	91.6
SNP5737	chr9	92.079	101	8	0	1	101	6903624	6903724	2.54e-33	143
SNP5750	chr1	93.069	101	7	0	1	101	22426835	22426935	5.46e-35	148
SNP5751	chr2	100	36	0	0	52	87	14414762	14414797	1.28e-10	67.6
SNP5759	chr8	92.222	90	3	4	3	89	8697751	8697839	9.21e-28	124
SNP5760	chr9	91.176	102	2	6	1	99	10114558	10114655	5.5e-30	132
SNP5764	chr5	90.667	75	7	0	7	81	11190979	11191053	1.2e-20	100
SNP5765	chr5	90.278	72	7	0	1	72	11190982	11191053	4.75e-19	95.3
SNP5768	chr8	93.269	104	4	1	1	101	35531604	35531707	1.52e-35	150
SNP5772	chr9	88.66	97	11	0	5	101	13342849	13342945	4.28e-26	119
SNP5773	chr9	89.109	101	11	0	1	101	13342850	13342950	2.56e-28	126
SNP5777	chr5	98.02	101	2	0	1	101	50196	50096	2.51e-43	176
SNP5778	chr5	99.01	101	1	0	1	101	49280	49180	5.39e-45	182
SNP5790	chr9	96.667	90	3	0	7	96	10331465	10331376	1.42e-35	150
SNP5796	chr11	96	100	4	0	2	101	8541223	8541124	1.95e-39	163
SNP5797	chr11	96.04	101	4	0	1	101	8541205	8541105	5.42e-40	165
SNP5798	chr11	96.552	87	3	0	1	87	8541170	8541084	5.76e-34	145
SNP5799	chr7	93.548	62	4	0	40	101	10522272	10522211	2.6e-18	93.5
SNP5800	chr2	97	100	3	0	2	101	23173900	23173801	4.19e-41	169
SNP5801	chr9	99.01	101	1	0	1	101	4887340	4887240	5.39e-45	182
SNP5802	chr9	97.5	80	2	0	1	80	4887178	4887099	8.56e-32	137
SNP5803	chr9	96.923	65	2	0	1	65	4887163	4887099	1.39e-23	110
SNP5804	chr5	88.542	96	11	0	1	96	13454473	13454378	1.54e-25	117
SNP5807	chr8	90.361	83	4	2	23	101	5594597	5594515	3.33e-22	106
SNP5808	chr8	96.429	84	3	0	2	85	5594552	5594469	3.29e-32	139
SNP5812	chr8	96.386	83	3	0	19	101	5594483	5594401	1.18e-31	137
SNP5813	chr3	99.01	101	1	0	1	101	5882821	5882921	5.39e-45	182
SNP5814	chr3	99.01	101	1	0	1	101	5882883	5882983	5.39e-45	182
SNP5815	chr6	93.684	95	3	3	1	93	631158	631251	3.29e-32	139
SNP5816	chr7	94.059	101	6	0	1	101	47798238	47798338	1.17e-36	154
SNP5817	chr7	94.059	101	6	0	1	101	47798238	47798338	1.17e-36	154
SNP5818	chr7	98.837	86	1	0	1	86	47798345	47798430	1.17e-36	154
SNP5825	chr5	99.01	101	1	0	1	101	19846231	19846331	5.39e-45	182
SNP5826	chr4	95.312	64	3	0	1	64	17442846	17442909	4.31e-21	102
SNP5830	chr3	98.81	84	1	0	1	84	6982681	6982598	1.2e-35	150
SNP5831	chr3	97.03	101	3	0	1	101	10450681	10450781	1.17e-41	171
SNP5832	chr2	96.939	98	3	0	1	98	23173803	23173900	5.42e-40	165
SNP5833	chr11	96.552	58	1	1	1	58	12357731	12357787	7.22e-19	95.3
SNP5842	chr11	88.095	84	5	3	9	87	15297950	15297867	7.22e-19	95.3
SNP5843	chr8	89.583	96	10	0	4	99	32366299	32366204	3.31e-27	122
SNP5844	chr8	89.474	95	10	0	4	98	32366288	32366194	1.19e-26	121
SNP5845	chr8	87.013	77	7	2	2	78	32366232	32366159	1.56e-15	84.2
SNP5846	chr6	92.157	51	4	0	26	76	16727221	16727271	2.27e-12	73.1
SNP5847	chr6	92.157	51	4	0	10	60	16727221	16727271	1.6e-12	73.1
SNP5848	chr6	92.157	51	4	0	5	55	16727221	16727271	1.38e-12	73.1
SNP5855	chr8	99.01	101	1	0	1	101	39361876	39361776	5.39e-45	182
SNP5856	chr8	99.01	101	1	0	1	101	39361874	39361774	5.39e-45	182
SNP5857	chr5	98.02	101	2	0	1	101	35369255	35369155	2.51e-43	176
SNP5858	chr5	97.849	93	2	0	1	93	35369220	35369128	6.46e-39	161
SNP5875	chr8	100	101	0	0	1	101	43553815	43553915	1.16e-46	187
SNP5876	chr8	100	81	0	0	1	81	43553877	43553957	1.52e-35	150
SNP5877	chr8	98.592	71	1	0	31	101	43553959	43554029	7.12e-29	128
SNP5881	chr8	92.857	56	4	0	1	56	11963114	11963059	2.37e-15	82.4
SNP5884	chr6	98.02	101	2	0	1	101	7867094	7867194	2.51e-43	176
SNP5885	chr6	98.02	101	2	0	1	101	7867118	7867218	2.51e-43	176
SNP5888	chr7	96.04	101	4	0	1	101	19623856	19623756	5.42e-40	165
SNP5889	chr7	95.05	101	5	0	1	101	19623802	19623702	2.52e-38	159
SNP5892	chr10	99.01	101	1	0	1	101	10926245	10926345	5.39e-45	182
SNP5893	chr10	99.01	101	1	0	1	101	10926256	10926356	5.39e-45	182
SNP5894	chr10	99.01	101	1	0	1	101	10926320	10926420	5.39e-45	182
SNP5895	chr10	98.958	96	1	0	1	96	10926329	10926424	3.11e-42	172
SNP5896	chr10	97.03	101	3	0	1	101	14338563	14338463	1.17e-41	171
SNP5897	chr10	97.727	88	2	0	1	88	14338440	14338353	3.5e-36	152
SNP5899	chr3	100	34	0	0	2	35	8174245	8174278	2.04e-09	63.9
SNP5902	chr9	100	97	0	0	5	101	16512684	16512588	1.94e-44	180
SNP5903	chr9	97.03	101	3	0	1	101	16512659	16512559	1.17e-41	171
SNP5906	chr8	100	90	0	0	1	90	14988203	14988114	1.37e-40	167
SNP5914	chr8	97.03	101	3	0	1	101	1869958	1870058	1.17e-41	171
SNP5923	chr2	92.771	83	6	0	1	83	19143185	19143103	2.53e-27	122
SNP5928	chr8	89.13	46	5	0	1	46	5661894	5661849	9.47e-08	58.4
SNP5931	chr9	96.04	101	4	0	1	101	16161491	16161591	5.42e-40	165
SNP5932	chr8	97.03	101	3	0	1	101	3253467	3253367	1.17e-41	171
SNP5938	chr7	98.02	101	2	0	1	101	51083397	51083497	2.51e-43	176
SNP5945	chr2	99.01	101	1	0	1	101	9746950	9746850	5.39e-45	182
SNP5946	chr6	96.04	101	4	0	1	101	8267190	8267090	5.42e-40	165
SNP5947	chr1	94.059	101	6	0	1	101	24394051	24393951	1.17e-36	154
SNP5948	chr1	89.773	88	9	0	1	88	16170485	16170572	1.99e-24	113
SNP5952	chr1	96.053	76	3	0	1	76	13881919	13881844	9.21e-28	124
SNP5953	chr1	98.039	51	1	0	51	101	13881845	13881795	3.36e-17	89.8
SNP5958	chr1	96.386	83	3	0	19	101	25850542	25850460	1.18e-31	137
SNP5959	chr7	96.053	76	3	0	1	76	4160317	4160242	6.18e-28	124
SNP5960	chr5	97.03	101	3	0	1	101	22352116	22352216	1.17e-41	171
[truncated: 1,808 more rows]

## Sheet: Vigna_umbellata
query_id	subject_id	%_identity	aln_length	n_of_mismatches	gap_openings	q_start	q_end	s_start	s_end	e_value	bit_score
SNP1	chr5	83.582	67	6	5	17	81	12439567	12439630	9.73e-08	58.4
SNP14	chr6	92	75	3	3	28	101	25023240	25023168	4.43e-21	102
SNP15	chr6	100	32	0	0	66	97	31221775	31221744	2.7e-08	60.2
SNP40	chr3	99.01	101	1	0	1	101	10947445	10947345	5.53e-45	182
SNP41	chr3	97.03	101	3	0	1	101	10947323	10947223	1.2e-41	171
SNP42	chr3	95.062	81	4	0	1	81	10947284	10947204	5.58e-29	128
SNP45	chr1	90.526	95	9	0	6	100	55602225	55602319	2.59e-28	126
SNP46	chr1	89.286	56	6	0	1	56	55602264	55602319	5.26e-12	71.3
SNP54	chr11	97.03	101	3	0	1	101	16711549	16711449	1.2e-41	171
SNP55	chr11	98.02	101	2	0	1	101	16711522	16711422	2.57e-43	176
SNP56	chr11	98.02	101	2	0	1	101	16711505	16711405	2.57e-43	176
SNP63	chr1	93.878	98	6	0	4	101	40393955	40393858	5.61e-35	148
SNP64	chr1	93.939	99	6	0	3	101	40393955	40393857	1.56e-35	150
SNP87	chr7	90.323	93	1	4	1	92	23605114	23605199	5.69e-25	115
SNP88	chr7	90.323	93	1	4	1	92	23605114	23605199	5.69e-25	115
SNP89	chr7	90.323	93	1	4	1	92	23605114	23605199	5.69e-25	115
SNP90	chr11	89.109	101	7	3	1	101	8003669	8003765	3.4e-27	122
SNP105	chr6	96.078	102	3	1	1	101	36004546	36004445	5.57e-40	165
SNP106	chr6	95.098	102	4	1	1	101	36004523	36004422	2.59e-38	159
SNP107	chr6	97.03	101	3	0	1	101	36004486	36004386	1.2e-41	171
SNP108	chr6	96.04	101	4	0	1	101	36004469	36004369	5.57e-40	165
SNP109	chr6	94.505	91	4	1	1	91	36004450	36004361	2.93e-32	139
SNP110	chr6	94.805	77	3	1	1	77	36004436	36004361	3.01e-26	119
SNP111	chr6	93.939	66	3	1	1	66	36004425	36004361	3.17e-20	99
SNP112	chr6	94.643	56	2	1	2	57	36004415	36004361	1.94e-16	86.1
SNP115	chr1	88	100	10	2	3	101	7341124	7341026	1.58e-25	117
SNP116	chr7	93.75	96	6	0	6	101	29532057	29532152	7.26e-34	145
SNP117	chr7	88.235	102	10	2	1	101	7855002	7854902	1.22e-26	121
SNP118	chr7	88.235	102	10	2	1	101	7855001	7854901	1.22e-26	121
SNP119	chr4	89	100	11	0	1	100	41354739	41354640	9.45e-28	124
SNP129	chr8	97.03	101	3	0	1	101	11108320	11108220	1.2e-41	171
SNP130	chr8	97.03	101	3	0	1	101	11108313	11108213	1.2e-41	171
SNP131	chr8	96.04	101	4	0	1	101	11108253	11108153	5.57e-40	165
SNP132	chr8	95.604	91	4	0	1	91	11108234	11108144	1.75e-34	147
SNP136	chr10	90.909	99	8	1	3	101	20431579	20431482	5.65e-30	132
SNP142	chr9	98.901	91	1	0	1	91	43248	43158	1.74e-39	163
SNP143	chr9	99.01	101	1	0	1	101	31579285	31579385	5.53e-45	182
SNP144	chr9	99.02	102	0	1	1	101	31579393	31579494	5.53e-45	182
SNP145	chr9	100	76	0	0	1	76	31579470	31579545	6.3e-33	141
SNP146	chr11	97.03	101	3	0	1	101	28935457	28935357	1.2e-41	171
SNP147	chr11	96.774	93	3	0	1	93	12542612	12542520	3e-37	156
SNP152	chr1	94.059	101	6	0	1	101	42642106	42642006	1.21e-36	154
SNP153	chr4	93.939	99	6	0	2	100	52408296	52408394	1.56e-35	150
SNP154	chr3	90.323	62	6	0	1	62	873919	873858	2.89e-15	82.4
SNP161	chr11	94.059	101	6	0	1	101	33241173	33241273	1.21e-36	154
SNP162	chr10	95.652	69	3	0	3	71	6823389	6823457	4.55e-24	111
SNP163	chr4	95.05	101	5	0	1	101	10555089	10555189	2.59e-38	159
SNP164	chr8	95.05	101	5	0	1	101	33496876	33496776	2.59e-38	159
SNP165	chr8	96	100	4	0	2	101	33496860	33496761	2e-39	163
SNP166	chr3	95.789	95	4	0	7	101	9877947	9877853	1.21e-36	154
SNP167	chr10	95.05	101	5	0	1	101	20531744	20531844	2.59e-38	159
SNP168	chr10	95.05	101	5	0	1	101	20531746	20531846	2.59e-38	159
SNP169	chr5	95.05	101	5	0	1	101	31172444	31172344	2.59e-38	159
SNP170	chr5	95.05	101	5	0	1	101	31172442	31172342	2.59e-38	159
SNP171	chr5	95.05	101	5	0	1	101	31172441	31172341	2.59e-38	159
SNP172	chr10	96.04	101	4	0	1	101	20531771	20531871	5.57e-40	165
SNP173	chr11	95.05	101	5	0	1	101	13879666	13879766	2.59e-38	159
SNP174	chr10	94.059	101	6	0	1	101	20531798	20531898	1.21e-36	154
SNP175	chr10	94.681	94	5	0	3	96	20531806	20531899	2.02e-34	147
SNP176	chr6	94.624	93	5	0	6	98	9337931	9337839	6.97e-34	145
SNP177	chr11	93.407	91	6	0	1	91	26281339	26281249	3.79e-31	135
SNP178	chr11	92.5	80	6	0	1	80	26281328	26281249	4.12e-25	115
SNP187	chr3	95	100	3	2	2	101	7545092	7544995	3.35e-37	156
SNP188	chr3	95.96	99	3	1	1	99	7545082	7544985	2.59e-38	159
SNP189	chr3	95.05	101	4	1	1	101	7545057	7544958	9.32e-38	158
SNP203	chr8	97.03	101	3	0	1	101	45512635	45512535	1.2e-41	171
SNP204	chr8	98.529	68	1	0	1	68	45512524	45512457	7.08e-27	121
SNP205	chr9	96.809	94	3	0	3	96	7144371	7144278	8.71e-38	158
SNP206	chr1	99.01	101	1	0	1	101	12990736	12990836	5.53e-45	182
SNP207	chr1	99.01	101	1	0	1	101	12990736	12990836	5.53e-45	182
SNP208	chr1	99.01	101	1	0	1	101	12990754	12990854	5.53e-45	182
SNP209	chr1	97.03	101	2	1	1	101	12990791	12990890	4.31e-41	169
SNP210	chr1	95.05	101	5	0	1	101	12990905	12991005	2.59e-38	159
SNP213	chr8	95.789	95	4	0	7	101	39342521	39342427	1.21e-36	154
SNP214	chr8	96.04	101	1	1	1	101	39285599	39285502	7.21e-39	161
SNP218	chr5	88.66	97	8	3	5	101	33215807	33215714	5.69e-25	115
SNP219	chr5	94.737	57	2	1	7	62	38324554	38324498	6.37e-17	87.9
SNP241	chr11	92.405	79	6	0	23	101	226909	226831	2.05e-24	113
SNP244	chr7	98.02	101	2	0	1	101	21738317	21738217	2.57e-43	176
SNP245	chr7	97.03	101	3	0	1	101	21738296	21738196	1.2e-41	171
SNP246	chr7	97.03	101	3	0	1	101	21738272	21738172	1.2e-41	171
SNP249	chr4	96.842	95	1	1	1	93	51796588	51796682	8.59e-38	158
SNP250	chr4	96.04	101	4	0	1	101	19894783	19894683	5.57e-40	165
SNP251	chr4	100	65	0	0	1	65	20659823	20659759	6.6e-27	121
SNP255	chr6	98.864	88	1	0	4	91	30222203	30222116	9.32e-38	158
SNP261	chr11	97.03	101	3	0	1	101	23107521	23107621	1.2e-41	171
SNP262	chr10	89.109	101	11	0	1	101	15046658	15046758	2.63e-28	126
SNP265	chr11	91.667	60	4	1	1	60	23107653	23107711	2.81e-15	82.4
SNP266	chr11	92.593	54	3	1	3	56	23107659	23107711	1.17e-13	76.8
SNP267	chr11	92.453	53	3	1	1	53	23107660	23107711	3.81e-13	75
SNP268	chr8	90	100	8	2	3	101	41890755	41890853	7.31e-29	128
SNP269	chr8	88	100	10	2	1	99	41890790	41890888	1.58e-25	117
SNP270	chr10	89.286	56	5	1	16	70	2183864	2183919	3.19e-11	69.4
SNP271	chr4	96.923	65	2	0	1	65	46679975	46680039	1.43e-23	110
SNP277	chr2	97	100	1	1	2	101	45891595	45891498	1.55e-40	167
SNP278	chr2	98.75	80	1	0	22	101	45891456	45891377	2.61e-33	143
SNP279	chr2	97.143	70	2	0	1	70	45891383	45891314	2.72e-26	119
SNP280	chr1	98.02	101	2	0	1	101	12602841	12602741	2.57e-43	176
SNP281	chr1	99.01	101	1	0	1	101	12628482	12628382	5.53e-45	182
SNP282	chr1	99.01	101	1	0	1	101	12628467	12628367	5.53e-45	182
SNP283	chr1	98.02	101	2	0	1	101	12628392	12628292	2.57e-43	176
SNP284	chr1	97.03	101	3	0	1	101	12628377	12628277	1.2e-41	171
SNP285	chr1	96.97	99	3	0	1	99	12628365	12628267	1.55e-40	167
SNP286	chr1	97.368	76	2	0	3	78	12602635	12602560	1.42e-29	130
SNP287	chr1	96.875	64	2	0	1	64	12602623	12602560	5.01e-23	108
SNP301	chr7	97.03	101	3	0	1	101	25150837	25150737	1.2e-41	171
SNP302	chr8	90.141	71	5	2	1	70	33832894	33832825	6.43e-18	91.6
SNP303	chr8	95.556	45	0	2	6	49	33832868	33832825	5.1e-12	71.3
SNP324	chr7	83.333	78	6	4	1	78	22582437	22582507	5.81e-10	65.8
SNP325	chr8	93.396	106	2	1	1	101	43334822	43334927	4.34e-36	152
SNP338	chr4	98.387	62	1	0	1	62	5456464	5456525	2.65e-23	110
SNP339	chr4	95.745	94	4	0	6	99	5456526	5456619	4.34e-36	152
SNP340	chr4	97.619	84	2	0	1	84	5456592	5456675	5.63e-34	145
SNP341	chr4	97.59	83	2	0	1	83	5456593	5456675	1.99e-33	143
SNP342	chr8	90.625	96	7	2	1	96	44079450	44079357	2.63e-28	126
SNP347	chr7	86.139	101	14	0	1	101	11894856	11894956	2.65e-23	110
SNP350	chr9	83.333	96	7	2	1	96	4093424	4093510	2.08e-14	80.5
SNP354	chr1	95.082	61	3	0	36	96	42964755	42964815	1.93e-19	97.1
SNP355	chr1	95.082	61	3	0	18	78	42964755	42964815	1.44e-19	97.1
SNP361	chr4	88.119	101	12	0	1	101	9775271	9775371	1.22e-26	121
SNP362	chr4	88.119	101	12	0	1	101	9775273	9775373	1.22e-26	121
SNP363	chr10	93.069	101	7	0	1	101	12646795	12646695	5.61e-35	148
SNP364	chr1	97.183	71	2	0	1	71	24837420	24837490	7.56e-27	121
SNP378	chr6	97.03	101	3	0	1	101	26378108	26378008	1.2e-41	171
SNP379	chr6	97.03	101	3	0	1	101	26378095	26377995	1.2e-41	171
SNP380	chr6	97.03	101	3	0	1	101	26378090	26377990	1.2e-41	171
SNP381	chr6	97.03	101	3	0	1	101	26378066	26377966	1.2e-41	171
SNP382	chr6	98.02	101	2	0	1	101	26378054	26377954	2.57e-43	176
SNP383	chr6	98.02	101	2	0	1	101	26378050	26377950	2.57e-43	176
SNP389	chr2	95.833	96	4	0	1	96	27882773	27882868	3.13e-37	156
SNP398	chr3	95.05	101	5	0	1	101	2381905	2382005	2.59e-38	159
SNP409	chr11	91.262	103	7	1	1	101	11306925	11307027	3.38e-32	139
SNP422	chr10	92.079	101	8	0	1	101	13563524	13563424	2.61e-33	143
SNP425	chr8	91.429	70	6	0	1	70	9996420	9996489	2.06e-19	97.1
SNP426	chr6	89.623	106	6	2	1	101	36547315	36547420	2.03e-29	130
SNP427	chr6	94.059	101	3	1	1	101	36547428	36547525	1.56e-35	150
SNP430	chr11	97.802	91	1	1	1	91	29256943	29256854	3.35e-37	156
SNP439	chr10	97.03	101	3	0	1	101	10483133	10483233	1.2e-41	171
SNP448	chr4	90	90	9	0	9	98	37381440	37381529	1.58e-25	117
SNP449	chr11	88.119	101	12	0	1	101	30227209	30227309	1.22e-26	121
SNP450	chr3	95.05	101	5	0	1	101	30124318	30124218	2.59e-38	159
SNP451	chr3	94.059	101	6	0	1	101	30124274	30124174	1.21e-36	154
SNP454	chr1	98.02	101	2	0	1	101	24295440	24295540	2.57e-43	176
SNP465	chr1	99.01	101	1	0	1	101	833586	833486	5.53e-45	182
SNP466	chr8	99.01	101	1	0	1	101	43184323	43184223	5.53e-45	182
SNP467	chr8	99.01	101	1	0	1	101	43184311	43184211	5.53e-45	182
SNP468	chr8	98.795	83	1	0	1	83	43184259	43184177	4.28e-35	148
SNP469	chr9	98.02	101	2	0	1	101	7897649	7897749	2.57e-43	176
SNP471	chr8	94.366	71	3	1	1	71	23066415	23066484	5.89e-23	108
SNP472	chr8	93.75	64	4	0	1	64	23066421	23066484	1.08e-19	97.1
SNP473	chr8	94.828	58	3	0	1	58	23066427	23066484	4.29e-18	91.6
SNP474	chr4	100	101	0	0	1	101	26688537	26688637	1.19e-46	187
SNP475	chr4	98.551	69	1	0	1	69	26688617	26688685	3.4e-27	122
SNP476	chr4	86.869	99	5	1	1	99	26688649	26688739	1.23e-21	104
SNP477	chr4	86.139	101	6	1	1	101	26688651	26688743	4.43e-21	102
SNP478	chr4	86.139	101	6	1	1	101	26688653	26688745	4.43e-21	102
SNP479	chr4	86.139	101	6	1	1	101	26688656	26688748	4.43e-21	102
SNP480	chr4	86.139	101	6	1	1	101	26688657	26688749	4.43e-21	102
SNP481	chr5	88.158	76	8	1	27	101	17435267	17435342	3.45e-17	89.8
SNP482	chr8	86.905	84	9	2	1	83	33786784	33786702	2.6e-18	93.5
SNP489	chr11	93.204	103	4	1	2	101	26351000	26350898	5.61e-35	148
SNP490	chr11	93.269	104	4	1	1	101	26351000	26350897	1.56e-35	150
SNP491	chr11	93.269	104	4	1	1	101	26350987	26350884	1.56e-35	150
SNP492	chr3	93.269	104	4	1	1	101	23431342	23431239	1.56e-35	150
SNP493	chr3	93.269	104	4	1	1	101	23431340	23431237	1.56e-35	150
SNP494	chr3	96.471	85	3	0	1	85	23431300	23431216	7.66e-33	141
SNP495	chr11	96.203	79	3	0	1	79	26205143	26205221	1.5e-29	130
SNP496	chr11	96.552	58	2	0	1	58	22610727	22610670	9.76e-20	97.1
SNP499	chr6	91.489	94	8	0	1	94	11762340	11762247	2.03e-29	130
SNP528	chr9	93.75	96	6	0	2	97	1010559	1010654	7.26e-34	145
SNP534	chr1	84.158	101	14	2	1	100	12935231	12935330	2.06e-19	97.1
SNP535	chr1	87.805	82	10	0	2	83	12935276	12935357	1.57e-19	97.1
SNP536	chr7	86.139	101	14	0	1	101	14915481	14915581	2.65e-23	110
SNP539	chr4	92.391	92	7	0	10	101	16080861	16080952	5.65e-30	132
SNP555	chr7	86.486	74	4	6	1	69	18800187	18800115	2.19e-13	76.8
SNP556	chr7	90.741	54	1	4	1	50	18800168	18800115	2.6e-11	69.4
SNP580	chr9	97.03	101	3	0	1	101	30224901	30224801	1.2e-41	171
SNP581	chr6	100	101	0	0	1	101	11123502	11123602	1.19e-46	187
SNP587	chr4	93.617	47	3	0	1	47	25454922	25454876	1.25e-11	71.3
SNP591	chr2	93.333	90	6	0	1	90	17000282	17000193	1.34e-30	134
SNP592	chr2	92.941	85	6	0	1	85	17000277	17000193	7.46e-28	124
SNP593	chr2	92.771	83	6	0	1	83	17000275	17000193	9.33e-27	121
SNP594	chr2	94.286	70	4	0	1	70	17000262	17000193	5.76e-23	108
SNP595	chr8	100	39	0	0	63	101	396101	396063	3.47e-12	73.1
SNP596	chr8	98.438	64	1	0	1	64	396010	395947	1.08e-24	113
SNP597	chr4	85.149	101	15	0	1	101	23911680	23911780	1.23e-21	104
SNP601	chr1	88.542	96	11	0	2	97	20865341	20865246	1.58e-25	117
SNP602	chr11	90.099	101	10	0	1	101	11753886	11753786	5.65e-30	132
SNP603	chr3	93.023	86	6	0	3	88	34454431	34454346	2.63e-28	126
SNP604	chr3	93.023	86	6	0	3	88	34454431	34454346	2.63e-28	126
SNP616	chr8	98.361	61	1	0	1	61	43201151	43201091	6.51e-23	108
SNP621	chr4	91.089	101	9	0	1	101	21277781	21277681	1.21e-31	137
SNP622	chr2	97.03	101	3	0	1	101	1949184	1949284	1.2e-41	171
SNP623	chr2	95.652	69	3	0	1	69	1949383	1949451	4.36e-24	111
SNP628	chr11	93.617	47	3	0	31	77	21996435	21996481	1.25e-11	71.3
SNP631	chr11	90.476	63	6	0	15	77	21996559	21996621	1.1e-15	84.2
SNP632	chr11	90.476	63	6	0	14	76	21996559	21996621	1.08e-15	84.2
SNP635	chr7	96.429	84	3	0	18	101	566788	566871	3.38e-32	139
SNP636	chr7	98.02	101	2	0	1	101	566799	566899	2.57e-43	176
SNP637	chr7	98.02	101	2	0	1	101	566807	566907	2.57e-43	176
SNP638	chr7	98.02	101	2	0	1	101	566812	566912	2.57e-43	176
SNP692	chr1	91.111	90	6	1	1	88	42747329	42747240	1.22e-26	121
SNP695	chr1	87.654	81	5	3	3	79	48466577	48466498	2.5e-17	89.8
SNP696	chr1	88	75	4	3	1	71	48466571	48466498	9.92e-16	84.2
SNP697	chr4	92.453	53	2	2	8	59	4953039	4952988	4.57e-13	75
SNP713	chr7	90.805	87	8	0	14	100	3787238	3787324	1.58e-25	117
SNP714	chr4	89.899	99	10	0	3	101	44619437	44619339	7.31e-29	128
SNP715	chr4	90.909	99	9	0	1	99	44619396	44619298	1.57e-30	134
SNP720	chr8	91	100	7	2	2	100	31723012	31723110	1.57e-30	134
SNP721	chr8	91.667	96	6	2	3	97	31723021	31723115	5.65e-30	132
SNP722	chr5	91.089	101	8	1	1	101	38616321	38616222	4.37e-31	135
SNP723	chr4	91.089	101	8	1	1	101	21280102	21280201	4.37e-31	135
SNP724	chr4	90.909	99	8	1	1	99	21280106	21280203	5.65e-30	132
SNP738	chr3	88.333	60	7	0	2	61	24588514	24588455	3.47e-12	73.1
SNP742	chr5	100	65	0	0	1	65	5885909	5885845	6.6e-27	121
SNP743	chr5	100	58	0	0	1	58	5885902	5885845	4.26e-23	108
SNP750	chr3	96.25	80	3	0	22	101	39197031	39196952	5.65e-30	132
SNP751	chr3	96.04	101	4	0	1	101	39197014	39196914	5.57e-40	165
SNP752	chr3	98.99	99	1	0	1	99	39196975	39196877	6.97e-44	178
SNP753	chr3	98.958	96	1	0	1	96	39196972	39196877	3.11e-42	172
SNP754	chr3	98.851	87	1	0	1	87	39196963	39196877	2.74e-37	156
SNP755	chr3	93.939	99	6	0	1	99	30124176	30124274	1.56e-35	150
SNP756	chr3	95.05	101	5	0	1	101	30124220	30124320	2.59e-38	159
SNP757	chr11	88.119	101	12	0	1	101	30227307	30227207	1.22e-26	121
SNP758	chr4	88	100	12	0	2	101	37381529	37381430	4.4e-26	119
SNP759	chr8	89.011	91	10	0	1	91	35415938	35416028	1.78e-24	113
SNP760	chr5	95.05	101	5	0	1	101	12221980	12221880	2.59e-38	159
SNP763	chr7	91.089	101	9	0	1	101	21896958	21897058	1.21e-31	137
SNP764	chr9	96.842	95	3	0	7	101	19621376	19621282	2.59e-38	159
SNP765	chr8	98.02	101	2	0	1	101	23313360	23313260	2.57e-43	176
SNP766	chr9	98.462	65	1	0	1	65	19195080	19195016	3.07e-25	115
SNP767	chr9	98.413	63	1	0	1	63	19195078	19195016	3.78e-24	111
SNP768	chr4	97.03	101	3	0	1	101	14147	14047	1.2e-41	171
SNP780	chr6	94.595	74	4	0	1	74	20231433	20231506	5.69e-25	115
SNP798	chr4	92.157	102	6	2	1	101	10554926	10554826	2.61e-33	143
SNP799	chr11	93.137	102	5	2	1	101	13879353	13879253	5.61e-35	148
SNP800	chr11	92.157	102	6	2	1	101	26912667	26912567	2.61e-33	143
SNP801	chr4	92.708	96	7	0	6	101	8971702	8971607	3.38e-32	139
SNP802	chr4	94.737	95	5	0	7	101	8971674	8971580	5.61e-35	148
SNP809	chr9	97.03	101	3	0	1	101	26235360	26235460	1.2e-41	171
SNP812	chr11	89.474	95	10	0	7	101	27755027	27754933	1.22e-26	121
SNP820	chr6	89.535	86	9	0	16	101	28649695	28649610	2.65e-23	110
SNP829	chr2	100	34	0	0	1	34	7207134	7207101	2.09e-09	63.9
SNP855	chr5	95.098	102	4	1	1	101	1990217	1990318	2.59e-38	159
SNP858	chr6	86	100	8	3	4	100	6327820	6327916	4.43e-21	102
SNP864	chr11	87.671	73	9	0	1	73	3143409	3143337	4.46e-16	86.1
SNP865	chr5	89.13	46	5	0	55	100	30096754	30096799	9.73e-08	58.4
SNP866	chr5	89.13	46	5	0	45	90	30096754	30096799	9.73e-08	58.4
SNP867	chr5	89.13	46	5	0	38	83	30096754	30096799	9.73e-08	58.4
SNP876	chr1	97.297	74	2	0	28	101	13450318	13450245	2.63e-28	126
SNP877	chr6	83.696	92	11	4	12	100	21676512	21676602	1.6e-15	84.2
SNP895	chr7	90.196	102	9	1	1	101	29770362	29770261	5.65e-30	132
SNP896	chr2	91.176	68	1	2	27	94	27728747	27728685	1.24e-16	87.9
SNP897	chr5	86.275	102	6	4	1	101	26437323	26437229	1.23e-21	104
SNP898	chr5	86.275	102	6	4	1	101	26437322	26437228	1.23e-21	104
SNP899	chr11	95.455	88	4	0	1	88	463567	463480	9.39e-33	141
SNP902	chr4	86.408	103	12	2	1	101	35757800	35757902	7.36e-24	111
SNP903	chr6	88.542	96	6	3	6	101	5798391	5798301	7.36e-24	111
SNP904	chr1	92.771	83	5	1	9	90	21588273	21588191	4.4e-26	119
SNP907	chr11	84.158	101	16	0	1	101	2625714	2625614	5.73e-20	99
SNP908	chr1	88.542	96	10	1	5	99	18758348	18758253	5.69e-25	115
SNP909	chr9	89.247	93	9	1	9	101	2699915	2699824	5.69e-25	115
SNP918	chr4	90.722	97	9	0	5	101	50177969	50177873	2.03e-29	130
SNP919	chr4	90.426	94	9	0	1	94	50177946	50177853	9.45e-28	124
SNP920	chr4	89.796	98	10	0	4	101	50177933	50177836	2.63e-28	126
SNP921	chr4	89.109	101	11	0	1	101	50171949	50171849	2.63e-28	126
SNP922	chr4	92	100	8	0	1	100	50171912	50171813	9.39e-33	141
SNP923	chr4	96.923	65	2	0	1	65	50171872	50171808	2.61e-23	110
SNP924	chr4	96.721	61	2	0	1	61	50171868	50171808	4.14e-21	102
SNP927	chr11	84.483	58	9	0	37	94	22391404	22391347	8.83e-08	58.4
SNP934	chr6	96.471	85	3	0	15	99	35578673	35578757	9.39e-33	141
SNP935	chr6	95.05	101	5	0	1	101	35578788	35578888	2.59e-38	159
SNP936	chr9	96.875	96	3	0	1	96	30224808	30224903	6.83e-39	161
SNP937	chr9	95.588	68	3	0	1	68	30224836	30224903	1.57e-23	110
SNP950	chr8	98.02	101	2	0	1	101	12236882	12236982	2.57e-43	176
SNP951	chr8	98.02	101	2	0	1	101	12236901	12237001	2.57e-43	176
SNP952	chr8	96.04	101	4	0	1	101	12236979	12237079	5.57e-40	165
SNP953	chr8	96.04	101	4	0	1	101	12236980	12237080	5.57e-40	165
SNP954	chr8	96.04	101	4	0	1	101	12236981	12237081	5.57e-40	165
SNP955	chr8	98.795	83	1	0	1	83	12237052	12237134	4.28e-35	148
SNP956	chr8	98.611	72	1	0	1	72	12237063	12237134	4.52e-29	128
SNP957	chr8	98.529	68	1	0	1	68	12237067	12237134	7.08e-27	121
SNP960	chr11	99.01	101	1	0	1	101	20311394	20311494	5.53e-45	182
SNP961	chr11	98.99	99	1	0	1	99	20311400	20311498	7.16e-44	178
SNP962	chr3	98.969	97	1	0	3	99	10370705	10370609	9.26e-43	174
[truncated: 3,396 more rows]

## Sheet: Vigna_unguiculata
query_id	subject_id	%_identity	aln_length	n_of_mismatches	gap_openings	q_start	q_end	s_start	s_end	e_value	bit_score
[truncated: 1,391 more rows]
