# Supplementary material for: Genetic diversity, population structure, and genome-wide association study for the flowering trait in a diverse panel of 428 moth bean (Vigna aconitifolia) accessions using genotyping by sequencing
Source: BMC Plant Biol. 2023 Apr 29;23:228. doi: 10.1186/s12870-023-04215-w (PMC10148550; doi:10.1186/s12870-023-04215-w)
Supplement: Supplementary file 6 — Additional file 6: Supplementary Table S4. All significant SNPs identified by each models across the all environment. [file 12870_2023_4215_MOESM6_ESM.xlsx]

## Sheet: Bikaner_2021
Supplementary Table S4: All significant SNPs identified by each models across the all environment.
mrMLM											Blink							FarmCPU							MLMM
Method	SNP_id	Contig_id	Marker position (bp)	QTN effect	LOD score	'-log10(P)'	r2 (%)	MAF	Genotype for code 1		SNP	Chromosome	Position	P.value	maf	FDR_Adjusted_P-values		SNP	Chromosome	Position	P.value	maf	FDR_Adjusted_P-values		SNP	Chromosome	Position	P.value	maf	FDR_Adjusted_P-values
mrMLM	SNP2234	31981	8	-6.5718	5.7442	6.5684	10.6073	0.4906	AA		SNP4779	65980	8	1.00905e-10	0.0922897	9.16015e-07		SNP2234	31981	8	1.72117e-10	0.490654	1.56248e-06		SNP4779	65980	8	5.42622e-07	0.0922897	0.00492593
mrMLM	SNP2396	34123	179	-14.6197	3.0777	3.7779	6.6711	0.4988	GG		SNP2234	31981	8	2.35565e-08	0.490654	0.000106923		SNP4779	65980	8	2.42729e-05	0.0922897	0.110175		SNP2234	31981	8	4.66122e-06	0.490654	0.0211573
mrMLM	SNP3620	51790	122	-2.1449	4.4488	5.2215	12.1042	0.3897	AA		SNP4326	60119	158	1.76267e-06	0.498832	0.00533384		SNP2553	37246	137	4.80931e-05	0.497664	0.13622		SNP82	16221	154	0.000104845	0.494159	0.174187
mrMLM	SNP4779	65980	8	2.5649	9.7982	10.7322	9.8652	0.0927	TT		SNP2222	31871	98	5.14067e-06	0.329439	0.0116668		SNP2396	34123	179	6.00219e-05	0.498832	0.13622		SNP83	16221	183	0.000104845	0.494159	0.174187
mrMLM	SNP5026	69414	24	-3.6541	3.368	4.0857	6.4337	0.4836	CC		SNP8095	161656	228	2.6118e-05	0.13785	0.0474199		SNP1913	24757	19	0.000328209	0.498832	0.501216		SNP84	16221	205	0.000104845	0.494159	0.174187
mrMLM	SNP7330	110256	240	1.2641	3.8402	4.5837	3.8837	0.1573	CC		SNP2396	34123	179	0.000350417	0.498832	0.323443		SNP5026	69414	24	0.000331273	0.483645	0.501216		SNP2222	31871	98	0.00016358	0.329439	0.174187
FASTmrMLM	SNP3620	51790	122	-2.074	5.8231	6.65	13.8346	0.3902	AG		SNP6240	90821	40	0.000427551	0.498832	0.323443		SNP6240	90821	40	0.000470897	0.498832	0.610686		SNP2224	31871	229	0.000259539	0.325935	0.174187
FASTmrMLM	SNP4779	65980	8	2.314	8.0256	8.9183	9.8148	0.0923	TT		SNP6241	90821	149	0.000427551	0.498832	0.323443		SNP2460	35677	53	0.000617524	0.13785	0.700736		SNP8882	838454	75	0.000287177	0.0864486	0.174187
FASTmrMLM	SNP7330	110256	240	1.1341	3.6839	4.4192	3.8214	0.1577	NN		SNP6242	90821	162	0.000427551	0.498832	0.323443		SNP8882	838454	75	0.0009802	0.0864486	0.988695		SNP4326	60119	158	0.00029659	0.498832	0.174187
FASTmrEMMA	SNP4779	65980	8	4.3267	5.5436	6.3606	5.6538	0.0923	TT		SNP6243	90821	192	0.000427551	0.498832	0.323443									SNP4327	60119	225	0.00029659	0.498832	0.174187
ISIS EM-BLASSO	SNP2234	31981	8	-6.1319	6.0981	6.9344	10.0785	0.4907	AC		SNP6244	90821	208	0.000427551	0.498832	0.323443									SNP4328	60119	229	0.00029659	0.498832	0.174187
ISIS EM-BLASSO	SNP2396	34123	179	-11.0017	3.4487	4.1711	4.1229	0.4988	GT		SNP6245	90821	250	0.000427551	0.498832	0.323443									SNP4329	60119	246	0.00029659	0.498832	0.174187
ISIS EM-BLASSO	SNP3620	51790	122	-2.0612	6.1989	7.0386	12.2001	0.3902	AG																SNP4330	60119	259	0.00029659	0.498832	0.174187
ISIS EM-BLASSO	SNP4779	65980	8	2.2235	9.0589	9.9766	8.0911	0.0923	TT																SNP4183	58463	102	0.000310182	0.491822	0.174187
ISIS EM-BLASSO	SNP5623	80938	142	0.9337	4.299	5.0649	3.1846	0.3692	NN																SNP2223	31871	160	0.000311031	0.357477	0.174187
																									SNP8885	838454	247	0.000312824	0.0747664	0.174187
																									SNP8095	161656	228	0.000326192	0.13785	0.174187
																									SNP2396	34123	179	0.000535109	0.498832	0.177735
																									SNP6240	90821	40	0.000542228	0.498832	0.177735
																									SNP6241	90821	149	0.000542228	0.498832	0.177735
																									SNP6242	90821	162	0.000542228	0.498832	0.177735
																									SNP6243	90821	192	0.000542228	0.498832	0.177735
																									SNP6244	90821	208	0.000542228	0.498832	0.177735
																									SNP6245	90821	250	0.000542228	0.498832	0.177735
																									SNP5026	69414	24	0.000646094	0.483645	0.177735
																									SNP5027	69414	54	0.000646094	0.483645	0.177735
																									SNP5028	69414	56	0.000646094	0.483645	0.177735
																									SNP5029	69414	173	0.000646094	0.483645	0.177735
																									SNP5030	69414	174	0.000646094	0.483645	0.177735
																									SNP5031	69414	230	0.000646094	0.483645	0.177735
																									SNP5032	69414	265	0.000646094	0.483645	0.177735
																									SNP5033	69414	269	0.000646094	0.483645	0.177735
																									SNP5034	69414	272	0.000646094	0.483645	0.177735
																									SNP3620	51790	122	0.000967171	0.390187	0.258235

## Sheet: Bikaner_2022
mrMLM											Blink						FarmCPU						MLMM
Method	SNP_id	Contig_id	Marker position (bp)	QTN effect	LOD score	'-log10(P)'	r2 (%)	MAF	Genotype for code 1		SNP	Chromosome	Position	P.value	maf		SNP	Chromosome	Position	P.value	maf		SNP	Chromosome	Position	P.value	maf
mrMLM	SNP858	9445	194	3.6682	10.6807	11.6327	16.4763	0.0869	CC		SNP2429	34902	70	8.69518e-18	0.498832		SNP2429	34902	70	8.98818e-22	0.498832		SNP2429	34902	70	1.81032e-16	0.498832
mrMLM	SNP3876	54783	220	-1.9172	4.3617	5.1305	5.6857	0.1021	GG		SNP141	569	219	3.67024e-14	0.497664		SNP141	569	219	3.13824e-18	0.497664		SNP141	569	219	1.03396e-11	0.497664
mrMLM	SNP6703	99723	60	2.2833	6.0297	6.8637	12.5922	0.2782	CC		SNP858	9445	194	3.98847e-06	0.0864486		SNP9065	1416336	124	4.8208e-06	0.496495		SNP858	9445	194	3.23365e-07	0.0864486
mrMLM	SNP6919	104203	15	-6.8734	3.7829	4.5234	10.6337	0.4894	AA		SNP4472	62079	10	1.76087e-05	0.473131		SNP4472	62079	10	1.41031e-05	0.473131		SNP6919	104203	15	0.000220423	0.489486
FASTmrMLM	SNP858	9445	194	3.3601	10.8349	11.7899	15.611	0.0864	CC		SNP8552	383509	146	0.000166503	0.193925		SNP4735	65331	198	2.48071e-05	0.265187		SNP6703	99723	60	0.000241078	0.276869
FASTmrMLM	SNP6703	99723	60	1.7382	4.9901	5.7858	8.24	0.2769	CC		SNP8553	383509	153	0.000166503	0.193925		SNP4732	65319	182	5.82816e-05	0.23014		SNP4735	65331	198	0.000309227	0.265187
FASTmrMLM	SNP6919	104203	15	-5.801	4.1675	4.9272	8.5527	0.4895	AG		SNP6919	104203	15	0.00019716	0.489486		SNP9075	1436316	142	5.9763e-05	0.445093		SNP4734	65331	121	0.000389037	0.266355
FASTmrEMMA	SNP858	9445	194	6.4254	4.9015	5.6936	7.7035	0.0864	CC		SNP8551	383509	88	0.000321712	0.199766		SNP7514	113080	281	0.000171022	0.297897		SNP4472	62079	10	0.000524586	0.473131
FASTmrEMMA	SNP6703	99723	60	4.8749	13.4994	14.5005	13.3093	0.2769	CC		SNP6703	99723	60	0.00034976	0.276869		SNP8321	180532	239	0.000189743	0.290888		SNP4473	62079	61	0.000524586	0.473131
ISIS EM-BLASSO	SNP858	9445	194	3.6198	13.7197	14.7242	16.833	0.0864	CC		SNP8550	383509	82	0.000394855	0.219626		SNP3685	52662	194	0.00019112	0.21729		SNP4733	65331	54	0.000758361	0.266355
ISIS EM-BLASSO	SNP3876	54783	220	-1.5366	4.1076	4.8644	3.8317	0.1028	NN		SNP4735	65331	198	0.000524436	0.265187		SNP6919	104203	15	0.000348532	0.489486		SNP9065	1416336	124	0.000783572	0.496495
ISIS EM-BLASSO	SNP6703	99723	60	2.1069	11.245	12.2078	11.2489	0.2769	CC		SNP4734	65331	121	0.000578801	0.266355		SNP2234	31981	8	0.000349042	0.490654		SNP9066	1416336	245	0.000783572	0.496495
ISIS EM-BLASSO	SNP6919	104203	15	-4.9736	3.3208	4.0358	5.8416	0.4895	AG		SNP9075	1436316	142	0.000707752	0.445093		SNP3745	53074	265	0.000609109	0.498832		SNP8553	383509	153	0.000804919	0.193925
											SNP4478	62095	108	0.000725108	0.356308								SNP8552	383509	146	0.000804919	0.193925
											SNP9076	1436316	155	0.000735811	0.445093								SNP1250	16163	123	0.00089773	0.280374
											SNP3382	49046	50	0.000821449	0.258178								SNP6705	99723	204	0.000906896	0.279206
											SNP6705	99723	204	0.000894036	0.279206								SNP8240	174014	132	0.000967737	0.221963
											SNP1653	21038	72	0.000896192	0.359813
											SNP8240	174014	132	0.000921885	0.221963
											SNP8893	925546	35	0.000939512	0.313084
											SNP9065	1416336	124	0.000951038	0.496495
											SNP9066	1416336	245	0.000951038	0.496495

## Sheet: Jodhpur_2019
mrMLM											BLINK						FarmCPU						MLMM
Method	SNP_id	Contig_id	Marker position (bp)	QTN effect	LOD score	'-log10(P)'	r2 (%)	MAF	Genotype for code 1		SNP	Chromosome	Position	P.value	maf		SNP	Chromosome	Position	P.value	maf		SNP	Chromosome	Position	P.value	maf
mrMLM	SNP268	1890	102	0.8008	3.8954	4.6417	2.5127	0.419	GG		SNP4779	65980	8	3.22592e-08	0.0922897		SNP9076	1436316	155	9.35079e-09	0.445093		SNP4779	65980	8	1.31254e-06	0.0922897
mrMLM	SNP3620	51790	122	-1.9261	4.5119	5.2874	12.839	0.3897	AA		SNP6919	104203	15	8.32087e-06	0.489486		SNP6919	104203	15	8.3497e-08	0.489486		SNP6919	104203	15	2.08543e-05	0.489486
mrMLM	SNP4701	64944	98	0.8266	5.4091	6.2211	3.0054	0.3592	GG		SNP1503	19323	17	3.47495e-05	0.498832		SNP1503	19323	17	7.36034e-06	0.498832		SNP9076	1436316	155	4.79435e-05	0.445093
mrMLM	SNP4779	65980	8	2.0952	6.5161	7.366	8.6584	0.0927	TT		SNP279	94904	277	4.99758e-05	0.271028		SNP5572	80466	48	6.29292e-05	0.498832		SNP9075	1436316	142	8.21639e-05	0.445093
mrMLM	SNP5470	78908	11	-0.8057	3.158	3.8632	2.6765	0.48	GG		SNP9076	1436316	155	0.000353654	0.445093		SNP268	81977	102	6.55564e-05	0.419393		SNP1503	19323	17	9.00635e-05	0.498832
mrMLM	SNP6919	104203	15	-5.6084	4.3294	5.0967	11.404	0.4894	AA		SNP2234	31981	8	0.000458099	0.490654		SNP4779	65980	8	0.000136161	0.0922897		SNP1504	19323	22	9.00635e-05	0.498832
mrMLM	SNP9076	1436316	155	-2.3478	4.9284	5.7216	9.4898	0.446	CC		SNP2235	31981	65	0.000458099	0.490654		SNP279	94904	277	0.000180468	0.271028		SNP1505	19323	72	9.00635e-05	0.498832
FASTmrMLM	SNP3620	51790	122	-1.4326	4.1918	4.9527	8.0442	0.3902	AG		SNP2236	31981	129	0.000458099	0.490654		SNP3620	51790	122	0.000212734	0.390187		SNP1506	19323	145	9.00635e-05	0.498832
FASTmrMLM	SNP4701	64944	98	0.7812	4.5491	5.3263	3.0402	0.3598	NN		SNP2238	31981	217	0.000458099	0.490654		SNP7219	108553	81	0.000534055	0.301402		SNP1508	19323	187	9.00635e-05	0.498832
FASTmrMLM	SNP4779	65980	8	2.1778	7.9564	8.8473	10.5951	0.0923	TT		SNP2239	31981	221	0.000458099	0.490654		SNP2179	30503	173	0.000682879	0.195093		SNP1509	19323	245	9.00635e-05	0.498832
FASTmrMLM	SNP6919	104203	15	-4.0622	3.431	4.1524	6.7762	0.4895	AG		SNP6149	89232	262	0.000510997	0.306075		SNP4242	58973	211	0.000698864	0.491822		SNP1510	19323	252	9.00635e-05	0.498832
FASTmrMLM	SNP7163	107796	161	-0.6865	3.2162	3.9249	1.5354	0.1577	NN		SNP8563	414142	56	0.00073159	0.151869		SNP2234	31981	8	0.000832987	0.490654		SNP1512	19323	261	9.00635e-05	0.498832
FASTmrMLM	SNP9076	1436316	155	-2.1628	4.6348	5.4157	9.1211	0.4451	CC		SNP6024	87182	24	0.000849287	0.0700935		SNP8563	414142	56	0.000849799	0.151869		SNP1513	19323	263	9.00635e-05	0.498832
FASTmrEMMA	SNP268	1890	102	1.6078	4.3579	5.1265	2.9697	0.4194	GG		SNP7219	108553	81	0.000867584	0.301402								SNP1735	22392	212	9.00635e-05	0.498832
FASTmrEMMA	SNP4779	65980	8	4.5795	7.4907	8.3691	7.8761	0.0923	TT		SNP7163	107796	161	0.000891441	0.15771								SNP9077	1436316	244	9.99032e-05	0.443925
ISIS EM-BLASSO	SNP268	1890	102	0.7948	5.1268	5.928	2.7979	0.4194	GG		SNP268	81977	102	0.000913955	0.419393								SNP9078	1436316	262	9.99032e-05	0.443925
ISIS EM-BLASSO	SNP2994	42295	12	-0.5872	3.1328	3.8364	1.6999	0.3458	CC		SNP8565	414142	178	0.000975597	0.154206								SNP279	94904	277	0.000372164	0.271028
ISIS EM-BLASSO	SNP3620	51790	122	-1.3299	3.2636	3.9752	6.9199	0.3902	AG														SNP268	81977	102	0.000403122	0.419393
ISIS EM-BLASSO	SNP4701	64944	98	0.8678	5.8281	6.6552	3.7443	0.3598	NN														SNP5572	80466	48	0.00057787	0.498832
ISIS EM-BLASSO	SNP4779	65980	8	1.8628	5.5606	6.3782	7.7369	0.0923	TT														SNP5573	80466	250	0.00057787	0.498832
ISIS EM-BLASSO	SNP5470	78908	11	-0.5492	3.3731	4.0911	1.406	0.4825	GG														SNP6149	89232	262	0.000617025	0.306075
ISIS EM-BLASSO	SNP5572	80466	48	-9.3266	3.6268	4.359	4.037	0.4988	AG														SNP3180	45541	163	0.000994894	0.0911215
ISIS EM-BLASSO	SNP6919	104203	15	-4.3371	4.0555	4.8098	7.71	0.4895	AG
ISIS EM-BLASSO	SNP9076	1436316	155	-1.9719	4.1957	4.9567	7.5682	0.4451	CC

## Sheet: Jodhpur_2021
mrMLM											Blink							FormCPU							MLMM
Method	SNP_id	Contig_id	Marker position (bp)	QTN effect	LOD score	'-log10(P)'	r2 (%)	MAF	Genotype for code 1		SNP	Chromosome	Position	P.value	maf	FDR_Adjusted_P-values		SNP	Chromosome	Position	P.value	maf	FDR_Adjusted_P-values		SNP	Chromosome	Position	P.value	maf	FDR_Adjusted_P-values
mrMLM	SNP1320	16697	204	-2.4414	3.1214	3.8243	12.6474	0.3979	GG		SNP7394	111400	75	9.61982e-07	0.188084	0.00873287		SNP7394	111400	75	0.000164916	0.188084	0.926562		SNP4963	68557	178	4.10947e-05	0.202103	0.373058
mrMLM	SNP3112	43947	171	-1.5773	3.06	3.7591	4.5224	0.1326	GG		SNP6078	88052	15	2.01125e-06	0.30257	0.00890636		SNP6972	105244	298	0.000356847	0.121495	0.926562		SNP6078	88052	15	0.000357561	0.30257	1
mrMLM	SNP3448	49714	131	1.3208	3.7259	4.4634	4.5258	0.1808	CC		SNP5647	81490	102	2.9842e-06	0.171729	0.00890636		SNP4963	68557	178	0.000392939	0.202103	0.926562		SNP5059	70169	4	0.000655687	0.154206	1
mrMLM	SNP4963	68557	178	1.2812	5.1328	5.9342	4.023	0.2007	AA		SNP4963	68557	178	3.92437e-06	0.202103	0.00890636		SNP1074	13104	56	0.000525541	0.19743	0.926562		SNP1320	16697	204	0.000682878	0.398364	1
mrMLM	SNP6349	92715	197	1.605	3.5839	4.3138	8.1907	0.3181	TT		SNP3112	43947	171	3.69921e-05	0.132009	0.0671628		SNP6079	88052	231	0.000770377	0.316589	0.926562		SNP8164	167559	60	0.000760923	0.304907	1
FASTmrMLM	SNP3112	43947	171	-1.0386	3.3236	4.0387	2.0653	0.132	GG		SNP6171	89665	4	0.000251284	0.484813	0.380193									SNP259	80568	116	0.000777716	0.120327	1
FASTmrMLM	SNP3448	49714	131	1.238	4.6069	5.3866	4.1876	0.1799	CC		SNP2401	34249	259	0.0005922	0.498832	0.717069
FASTmrMLM	SNP4963	68557	178	1.1681	5.2011	6.0052	3.522	0.2021	AA
FASTmrMLM	SNP5059	70169	4	-1.044	3.0665	3.766	2.8647	0.1542	GG
FASTmrMLM	SNP5075	70657	209	-0.9038	3.1834	3.8902	2.1717	0.1706	NN
FASTmrMLM	SNP6349	92715	197	1.3302	4.7015	5.4853	5.9251	0.3166	TT
FASTmrEMMA	SNP4963	68557	178	1.929	3.7928	4.5338	1.9607	0.2021	AA
FASTmrEMMA	SNP6349	92715	197	2.8239	5.1032	5.9035	4.965	0.3166	TT
FASTmrEMMA	SNP6972	105244	298	-3.6458e-05	3.1032	3.805	3.5076e-10	0.1215	NN
ISIS EM-BLASSO	SNP691	7210	92	0.7241	3.6948	4.4307	1.7732	0.3984	TT
ISIS EM-BLASSO	SNP3214	46198	195	-1.1062	4.6694	5.4518	3.253	0.1752	GG
ISIS EM-BLASSO	SNP3448	49714	131	1.3536	5.3161	6.1246	4.9495	0.1799	CC
ISIS EM-BLASSO	SNP4961	68510	48	1.1737	3.4371	4.1588	3.3367	0.1495	GG
ISIS EM-BLASSO	SNP4963	68557	178	0.9037	3.6254	4.3576	2.0844	0.2021	AA
ISIS EM-BLASSO	SNP5059	70169	4	-1.2178	4.1626	4.9221	3.854	0.1542	GG
ISIS EM-BLASSO	SNP6347	92715	13	1.1991	4.1283	4.8861	4.7403	0.3107	AA
ISIS EM-BLASSO	SNP6699	99503	103	0.6519	3.2094	3.9177	0.947	0.3224	CC
ISIS EM-BLASSO	SNP6972	105244	298	-1.2591	3.5229	4.2494	3.4133	0.1215	NN

## Sheet: Jodhpur_2022
mrMLM											Blink						FarmCPU						MLMM
Method	SNP_id	Contig_id	Marker position (bp)	QTN effect	LOD score	'-log10(P)'	r2 (%)	MAF	Genotype for code 1		SNP	Chromosome	Position	P.value	maf		SNP	Chromosome	Position	P.value	maf		SNP	Chromosome	Position	P.value	maf
mrMLM	SNP1320	16697	204	-2.9244	3.335	4.0508	9.8513	0.3979	GG		SNP4936	67953	114	2.18646e-06	0.14486		SNP4779	65980	8	4.70097e-09	0.0922897		SNP4779	65980	8	5.41173e-08	0.0922897
mrMLM	SNP4779	65980	8	4.5351	15.0581	16.0822	16.2444	0.0927	TT		SNP8592	469510	80	5.72685e-06	0.120327		SNP3169	45351	31	2.60241e-07	0.202103		SNP4936	67953	114	9.85853e-05	0.14486
mrMLM	SNP4936	67953	114	-2.0723	3.7124	4.4492	5.6432	0.1444	CC		SNP4779	65980	8	1.84173e-05	0.0922897		SNP6721	100323	34	7.83473e-07	0.132009		SNP8592	469510	80	0.000109374	0.120327
mrMLM	SNP6721	100323	34	2.2052	3.0498	3.7482	5.4096	0.1326	AA		SNP7451	112171	204	0.000304218	0.0934579		SNP6919	104203	15	3.4057e-06	0.489486		SNP4937	67953	149	0.000141599	0.146028
mrMLM	SNP6793	102366	110	1.2804	3.3802	4.0986	2.7681	0.2946	TT		SNP6721	100323	34	0.000331286	0.132009		SNP4936	67953	114	5.5904e-06	0.14486		SNP6793	102366	110	0.000178344	0.293224
mrMLM	SNP7650	118916	188	1.7687	4.2213	4.9836	5.3762	0.3087	TT		SNP1371	17452	155	0.000377707	0.220794		SNP1371	17452	155	8.36805e-06	0.220794		SNP6641	98154	235	0.0003469	0.273364
mrMLM	SNP8592	469510	80	-2.2034	4.133	4.8911	5.5923	0.1197	GG		SNP4961	68510	48	0.000378092	0.149533		SNP2345	33395	72	4.62377e-05	0.424065		SNP3745	53074	265	0.000438465	0.498832
FASTmrMLM	SNP2252	32261	123	-1.4798	3.9499	4.699	3.0752	0.16	NN		SNP1370	17452	48	0.00038877	0.221963		SNP5774	83497	204	9.32066e-05	0.248832		SNP1058	12145	151	0.000509244	0.0829439
FASTmrMLM	SNP4779	65980	8	4.3443	11.2143	12.1765	15.8316	0.0923	TT		SNP7724	122761	33	0.000416402	0.48715		SNP2396	34123	179	0.000228215	0.498832		SNP1371	17452	155	0.000630854	0.220794
FASTmrMLM	SNP5774	83497	204	0.8617	3.0911	3.7921	1.2774	0.2488	GG		SNP7725	122761	98	0.000416402	0.48715		SNP8082	159381	106	0.000293697	0.203271		SNP1370	17452	48	0.000669898	0.221963
FASTmrMLM	SNP6721	100323	34	2.5134	6.5298	7.3801	7.4639	0.132	AA		SNP6919	104203	15	0.000431139	0.489486		SNP4191	58477	144	0.000348304	0.336449		SNP7367	111009	61	0.000672753	0.156542
FASTmrMLM	SNP6764	101873	59	-0.7471	3.2663	3.9781	1.0369	0.4276	GG		SNP6149	89232	262	0.000828618	0.306075		SNP3648	52188	223	0.000491011	0.0852804		SNP3876	54783	220	0.000747977	0.102804
FASTmrMLM	SNP6919	104203	15	-6.003	3.692	4.4277	5.5565	0.4895	AG		SNP6793	102366	110	0.000830986	0.293224		SNP4961	68510	48	0.000635695	0.149533		SNP3877	54783	284	0.000747977	0.102804
FASTmrMLM	SNP7650	118916	188	1.5665	4.135	4.8931	4.4792	0.3084	TT		SNP6317	92074	228	0.000834401	0.219626								SNP7999	150776	166	0.000845248	0.28972
FASTmrMLM	SNP8592	469510	80	-2.2606	5.3727	6.1833	6.2519	0.1203	NN		SNP2345	33395	72	0.00084583	0.424065								SNP2252	32261	123	0.000849174	0.160047
FASTmrEMMA	SNP4779	65980	8	8.6814	12.8405	13.831	10.16	0.0923	TT		SNP6316	92074	121	0.000926367	0.21729								SNP8591	469510	71	0.000877029	0.10514
FASTmrEMMA	SNP4936	67953	114	-3.5141	3.9732	4.7234	1.8373	0.1449	NN		SNP5075	70657	209	0.000942745	0.170561
FASTmrEMMA	SNP7451	112171	204	4.5207	4.0062	4.7581	3.0155	0.0935	GG
FASTmrEMMA	SNP8592	469510	80	-3.7266	3.7392	4.4775	1.8021	0.1203	NN
ISIS EM-BLASSO	SNP1320	16697	204	-3.2488	5.0544	5.8527	12.3872	0.3984	AG
ISIS EM-BLASSO	SNP4779	65980	8	4.8368	17.0481	18.0983	18.8261	0.0923	TT
ISIS EM-BLASSO	SNP4936	67953	114	-1.7108	3.7991	4.5405	3.9188	0.1449	NN
ISIS EM-BLASSO	SNP8592	469510	80	-1.854	3.7567	4.4959	4.0343	0.1203	NN
