# Supplementary material for: Genetic diversity, population structure, and genome-wide association study for the flowering trait in a diverse panel of 428 moth bean (Vigna aconitifolia) accessions using genotyping by sequencing
Source: BMC Plant Biol. 2023 Apr 29;23:228. doi: 10.1186/s12870-023-04215-w (PMC10148550; doi:10.1186/s12870-023-04215-w)
Supplement: Supplementary file 7 — Additional file 7: Supplementary Table S5. All moth bean accessions used in this study along with their distributed location. [file 12870_2023_4215_MOESM7_ESM.xlsx]

## Sheet: Sheet1
Supplementary Table S5: All moth bean accessions used in this study along with their distributed location.
IC/EC_id	Location
IC36478	Rajasthan
IC36483	Rajasthan
IC36488	Rajasthan
IC36489	Rajasthan
IC36490	Rajasthan
IC36491	Rajasthan
EC315519	THAILAND
IC36492	Rajasthan
IC36495	Rajasthan
IC36497	Rajasthan
IC36506	Rajasthan
IC36530	Rajasthan
IC36534	Rajasthan
IC36536	Rajasthan
EC315520	THAILAND
IC36539	Rajasthan
IC36540	Rajasthan
IC36542	Rajasthan
IC36544	Rajasthan
IC36545	Rajasthan
IC36484	Rajasthan
IC512255	Not available
IC507632	Not available
IC512263	Not available
IC512262	Not available
IC512257	Not available
IC472280	Others
IC472281	Others
IC472279	Others
IC472231	Others
IC472268	Others
IC31145	Not available
IC472224	Others
IC31439	Not available
IC26048	Not available
IC472266	Others
IC472265	Not available
IC472258	Others
IC472229	Others
IC35891	Not available
IC472226	Others
IC33741	Not available
IC35978	Haryana
IC415155	Haryana
IC472230	Others
IC472127	Others
IC35888	Not available
IC336772	Madhya Pradesh
IC397610	Madhya Pradesh
IC472181	Others
IC472126	Others
IC28147	Not available
IC432139	Maharashtra
IC18920	Not available
IC415167	Rajasthan
IC472223	Others
IC472225	Others
IC472213	Others
IC472242	Others
IC472152	Others
EC336821	UNITED STATES OF AMERICA
IC472180	Others
IC472178	Others
IC472199	Others
IC472200	Others
IC329051	Rajasthan
IC472201	Others
IC472136	Others
IC623412	Rajasthan
IC617820	Gujarat
IC8833	Rajasthan
IC617818	Gujarat
IC472133	Others
IC28155	Not available
IC121003	Not available
IC121005	Not available
IC121006	Not available
IC121010	Not available
IC121012	Not available
IC121013	Not available
IC121015	Not available
IC8849	Rajasthan
IC121016	Not available
IC121019	Not available
IC121022	Not available
IC121023	Not available
IC121024	Not available
IC121027	Not available
IC121048	Not available
IC121051	Not available
IC121056	Not available
IC121058	Not available
IC121060	Not available
IC121066	Not available
IC121070	Not available
IC121071	Not available
IC121079	Not available
IC8949	Rajasthan
IC121081	Not available
IC121083	Not available
IC121084	Not available
IC121092	Not available
IC121093	Not available
IC121097	Not available
IC9709	Not available
IC129136	Not available
IC129171	Not available
IC129179	Not available
IC129186	Not available
IC129194	Not available
IC129200	Not available
IC129203	Not available
IC129208	Not available
IC440239	Not available
IC129220	Not available
IC9080	Rajasthan
IC129221	Not available
IC129237	Not available
IC129243	Not available
IC129250	Not available
IC129253	Not available
IC129255	Not available
IC129257	Not available
IC140241	Not available
IC140615	Not available
IC140619	Not available
IC140629	Not available
IC140632	Not available
IC140645	Not available
IC140651	Not available
IC140656	Not available
IC140658	Not available
IC140663	Not available
IC10144	Rajasthan
IC140675	Not available
IC140678	Not available
IC140679	Not available
IC140680	Not available
IC140683	Not available
IC140693	Not available
IC140701	Not available
IC140708	Not available
IC140710	Not available
IC140721	Rajasthan
IC140722	Rajasthan
IC140723	Rajasthan
IC140727	Rajasthan
IC140729	Rajasthan
IC140730	Rajasthan
IC140732	Rajasthan
IC140733	Rajasthan
IC140736	Rajasthan
IC140751	Rajasthan
IC28151	Not available
IC16223	Maharashtra
IC9823	Not available
IC278964	Not available
IC102816	Rajasthan
IC102871	Rajasthan
IC113697	Rajasthan
IC113698	Rajasthan
IC113701	Rajasthan
IC113702	Rajasthan
IC113704	Rajasthan
IC113705	Rajasthan
IC113706	Rajasthan
IC113710	Rajasthan
IC113715	Rajasthan
IC113713	Rajasthan
IC120944	Not available
IC120945	Not available
IC120946	Not available
IC10154	Rajasthan
EC100065	Not available
IC120950	Not available
IC120951	Not available
IC120952	Not available
IC120956	Not available
IC120958	Not available
IC120959	Not available
IC120960	Not available
IC120963	Not available
IC120966	Not available
IC120967	Not available
IC120968	Not available
IC120970	Not available
IC120972	Not available
IC120973	Not available
IC120974	Not available
IC120975	Not available
IC120978	Not available
IC120979	Not available
IC10159	Rajasthan
IC120984	Not available
IC120987	Not available
IC120988	Not available
IC120989	Not available
IC120997	Not available
IC113703	Rajasthan
IC311423	Gujarat
IC278948	Not available
IC289159	Not available
IC32388	Not available
IC285167	Rajasthan
IC325849	Rajasthan
IC396110	Not available
IC472177	Others
IC311400	Not available
IC415116	Not available
IC472236	Others
IC512258	Not available
IC305271	Not available
IC396881	Not available
IC10155	Not available
IC8883	Not available
IC8891-1	Not available
IC31416	Not available
IC10880	Rajasthan
IC121417	Not available
IC121415	Not available
IC121407	Not available
IC121405	Not available
IC121404	Not available
IC120940	Not available
IC120939	Not available
IC120936	Not available
IC120935	Not available
IC626178	Tamil Nadu
IC372711	Himachal Pradesh
IC372715	Himachal Pradesh
IC415152	Haryana
IC415141	Rajasthan
IC415139	Rajasthan
IC415134	Rajasthan
IC415133	Rajasthan
IC415132	Rajasthan
IC415127	Rajasthan
IC397482	Madhya Pradesh
IC373546	Rajasthan
IC372717	Himachal Pradesh
IC370469	Rajasthan
IC395845	Gujarat
IC16217	Not available
IC11382	Not available
IC472219	Others
IC415136	Not available
IC311416	Gujarat
IC472170	Others
IC472174	Others
IC512256	Not available
IC472245	Others
IC472202	Others
IC472123	Others
IC311429	Gujarat
IC311427	Gujarat
EC100066	Not available
IC512268	Not available
IC617784	Gujarat
IC415114	Rajasthan
IC512267	Not available
IC472217	Others
IC397491	Madhya Pradesh
IC25812	Not available
IC402284	Rajasthan
IC402287	Rajasthan
IC323997	Gujarat
IC372713	Himachal Pradesh
IC472246	Others
IC325826	Rajasthan
IC402289	Rajasthan
IC16213	Maharashtra
IC472164	Others
IC36553	Rajasthan
IC36566	Rajasthan
IC36567	Rajasthan
IC36569	Rajasthan
IC36570	Rajasthan
IC36578	Rajasthan
IC36580	Rajasthan
IC36581	Rajasthan
IC36590	Rajasthan
IC36591	Rajasthan
IC36592	Rajasthan
IC36593	Rajasthan
IC36594	Rajasthan
IC36613	Rajasthan
IC36624	Rajasthan
IC36626	Rajasthan
IC34332	Maharashtra
IC36634	Rajasthan
IC36636	Rajasthan
IC36638	Rajasthan
IC36639	Rajasthan
IC36641	Rajasthan
IC36649	Rajasthan
IC36653	Rajasthan
IC36656	Rajasthan
IC36657	Rajasthan
IC36659	Rajasthan
IC34333	Maharashtra
IC36664	Rajasthan
IC36666	Rajasthan
IC36668	Rajasthan
IC39616	Rajasthan
IC39617	Rajasthan
IC39618	Rajasthan
IC39619	Rajasthan
IC39620	Rajasthan
IC39621	Rajasthan
IC39622	Rajasthan
IC39625	Rajasthan
IC39626	Rajasthan
IC39627	Rajasthan
IC39631	Rajasthan
IC39632	Rajasthan
IC35904	Haryana
IC39672	Rajasthan
IC39702	Rajasthan
IC39704	Rajasthan
IC39705	Rajasthan
IC39706	Rajasthan
IC39707	Rajasthan
IC39708	Rajasthan
IC39712	Rajasthan
IC28156	Not available
IC39720	Gujarat
IC35909	Haryana
IC39725	Gujarat
IC39726	Gujarat
IC39727	Gujarat
IC39728	Gujarat
IC39730	Gujarat
IC39738	Gujarat
IC39740	Gujarat
IC39741	Gujarat
IC39744	Gujarat
EC10065	Not available
IC39745	Gujarat
IC39747	Gujarat
IC39748	Gujarat
IC39751	Gujarat
IC39752	Gujarat
IC39753	Gujarat
IC39754	Gujarat
IC39756	Gujarat
IC39758	Gujarat
IC39759	Gujarat
IC39760	Gujarat
IC39761	Gujarat
IC39762	Gujarat
IC39763	Gujarat
IC39764	Gujarat
IC39768	Gujarat
IC39769	Gujarat
IC35921	Haryana
IC120943	Not available
IC39773	Gujarat
IC39774	Gujarat
IC39775	Gujarat
IC39776	Gujarat
IC39777	Gujarat
IC39778	Gujarat
IC39779	Gujarat
IC39782	Gujarat
IC35938	Haryana
IC39787	Gujarat
IC39788	Gujarat
IC39789	Gujarat
IC39792	Gujarat
IC39793	Gujarat
IC39811	Gujarat
IC39812	Gujarat
IC39813	Gujarat
IC39814	Gujarat
IC39815	Gujarat
IC39816	Gujarat
IC39831	Gujarat
IC39835	Rajasthan
IC39838	Rajasthan
IC39839	Rajasthan
IC39840	Rajasthan
IC39844	Rajasthan
IC39847	Rajasthan
IC35949	Haryana
IC39848	Rajasthan
IC52134	Rajasthan
IC52137	Rajasthan
IC52138	Rajasthan
IC52140	Rajasthan
IC52143	Rajasthan
IC52144	Rajasthan
IC52145	Rajasthan
IC52146	Rajasthan
IC52147	Rajasthan
IC52148	Rajasthan
IC52150	Rajasthan
IC52151	Rajasthan
IC52152	Rajasthan
IC52158	Haryana
IC52159	Haryana
IC35953	Haryana
IC55587	Rajasthan
IC55608	Rajasthan
IC73056	Rajasthan
IC35965	Haryana
IC35972	Haryana
IC35976	Haryana
IC36097	Rajasthan
IC36100	Rajasthan
IC36180	Rajasthan
IC36189	Rajasthan
IC36251	Rajasthan
IC36277	Rajasthan
IC36338	Rajasthan
IC36381	Rajasthan
EC251921	UNITED STATES OF AMERICA
IC36384	Rajasthan
IC36386	Rajasthan
IC36410	Rajasthan
IC36431	Rajasthan
IC36437	Rajasthan
IC36438	Rajasthan
IC36439	Rajasthan
IC36442	Rajasthan
IC36449	Rajasthan
IC36456	Rajasthan
IC36463	Rajasthan
IC36472	Rajasthan
Not available: Complete passport details are not available in Indian national gene bank
Unknown: Indian national gene bank accession number not assigned
